# Supplementary material for: Transcriptomic analysis of human sensory neurons in painful diabetic neuropathy reveals inflammation and neuronal loss
Source: Sci Rep. 2022 Mar 18;12:4729. doi: 10.1038/s41598-022-08100-8 (PMC8933403; doi:10.1038/s41598-022-08100-8)
Supplement: Supplementary file 2 — Supplementary Information 2. [file 41598_2022_8100_MOESM2_ESM.xlsx]

## Sheet: S1 Demographics
Donor	Condition	Sex	Age	Ethnicity	BMI	Blood Type	COD	Diabetes	Medications	Comments	Respiratory Disease	Cardiac Disease	Hypertension	Neurological Disease	Kidney Disease	Tobacco	Alcohol	Drug Use
DPN1	Diabetic	F	58	Caucasian	20.1	O	Cerebrovascular/Intracranial Hemorrhage/Stroke	Diabetic neuropathy, unknown details	Armour thyroid, Losartan (Cozaar), Bimatoprost solution (Lumigan), Prednisolone acetate suspension (Pred Forte), Timolol solution (Timoptic), Progesterone, Alpha Lipoic acid, Ashwagandha, Aspirin enteric, B complex Vitamin, Biotin, Calcium carbonate, Cholecalciferol, Plavix, Cyanocobalamin, Ginkgo biloba, glucosamine chondrotin/Vitamin C, L-argenine, Levothyroxine, Melatonin, Silica, Omega-3 fatt…	Diabetic neuropathy	No	No	Yes: Since 2015. Varcose veins removed in 2015	Yes: Fibromuscular dysplasia, SAH in 2014, left pericallosal aneurysm post endovascular treatment in May 2016. Glaucoma in right eye, tear flim insufficiency. Drainage device surgery in 2015, embolization/coiling surgery, selective laser trabeculoplasty, trabeculotomy, trabeculectemy. Lasik in both eyes	No	No	Yes: Drank 1-2 glasses of wine every three weeks x 30 years	No
DPN2	Diabetic	F	69	Caucasian	28		CVA/ICH/Stroke	Type II with neuropathy, 6-10 years, non-compliant	Carvedilol, Spironolactone, Ondansetron, Metformin, Benazepril, Insulin, Ketoconazole	Chronic Pain-Diabetic Neuropathy. Stopped taking BP and DM meds and began following a YouTube video about holistic medicine.	No	No	Yes: 0-5 years, non-compliant	Yes: Stroke, rapid mental decline, forgetfulness, difficulty walking, severe headaches	Yes: Stage III CKD, kidney stones x15 years ago, nephropathy	No	Yes: 2 glasses of wine/week, x5 years
DPN3	Diabetic	F	50	Hispanic/Latino	43.9		Anoxia/Cardiovascular	Diabetic neuropathy, x20 years, treated, difficulty walking	Venlafaxine, Nortriptyline, Gabepentin, Losartan, Atenolol, Hydrochlorothiazide, Insulin, Glargine, Insulin Lispro, Metformin, Glipizide, Notrofurantoin, Amlodipine, Hydrocodone-Acetominophen, Lisinopril, Atorvastin, Zofran, Lidex, Ketoconazole, PriLOSEC, QVAR, actuation Inhl Aero	Diabetic neuropathy. Sarcoidosis	Yes: Asthma, sleep apnea	Yes: CAD	Yes: >10 years, Compliant, worsened after 2008		Yes: CKD stage III	Yes: .5 packs per day x5 years, quit 2005
DPN4	Diabetic	M	59	Hispanic/Italian	34.2		Anoxia/Cardiovascular	Diabetic polyneuropathy, bilateral lower legs, DM 20+ years, treated with pills and insulin injections	Atorvastatin, Norvasc, Metolazone, Bumex, Benazepril, Plavix, Flovent, Albuterol, Norco, Glimepiride	DM Polyneuropathy. Bilateral knee pain, difficulty walking, had to use a cane. Dyslipidemia, obesity, optic neuritis, B12 and iron deficiency, benign colon polyps	Yes: Asthma since childhood, treated with breathing treatments, hospitalized once	Yes: Questionable chronic diastolic congestive heart failure	Yes: 10+ years	Yes: TIA, Asperger syndrome	Yes: Hypertensive nephrosclerosis with stage II CKD, unknown duration	No	Yes: beer once or twice a month, with dinner, x 20 years
DPN5	Diabetic	M	47	Hispanic/Latino	25	A	CVA/ICH/Stroke	Dx 10 years ago, with peripheral neuropathy	Lisinopril, Atorvastatin, Clonidine, Enalapril, Amlodipine	Diabetes with peripheral neuropathy. Type 2	No	Yes: Mild concentric LVH, impaired relaxation of LV distal filling, mild decreased global LV function, increased RA, severe mitral annular calcification, Low EF 45-50% (11/2014)	Yes: HTN/High cholesterol x 6-7 years, treated with medications	No	Yes: ESRD with hemodialysis three times a week x 6-7 years	Yes: Cigarettes x 25 years: 1991-2001 2 ppd, 2001-present 1 ppd	Yes: Beer twice a month, 24 pack. From age 23 to 37 years old	No
Con1	Healthy	F	30	Hispanic	19.9	O+	CVA/Stroke	No	Lisinopril, Sensipar, Renvela, Procardia, Protonix, Carvedilol, Albuterol, Vitamin D Supplement.	Surgeries done: kidney transplant, thoracentesis, port placement. Treated with peritoneal dialysis (age 16-20) and hemodialysis (for 1 year prior to death)	Yes: Asthma: used inhaler daily	No	Yes: Diagnosed several months ago, related to renal failure	No	Yes: Renal failure due to being born with small kidneys: kidney transplant done 10 years ago. Kidney failure post-transplant 1 year ago.	No	Yes: Wine/beer: 1-2 drinks every few months x5 years, stopped drinking 1 year ago	No
Con2	Healthy	F	49	Caucasian	36.7	O	MVA/Head Trauma	No	Simvastatin and Advil		No	No	No	No	No	Yes: Cigarettes 1/2 pack/day, for more than 18 years, stopped last year	Yes: 1/2 glass rum/beer, once every 3 months for more than 8 years	Yes: Smoked Methamphetamines, last used 10 years ago
Con3	Healthy	F	39	African American	25	AB+	CVA/Stroke	No	No	None.	No	No	No	No	No	Yes: Cigarettes (frequency of use, amount, and how often is unknown)	Yes: Beer and liquor (frequency of use, amount, and how often is unknown)	Yes: Methamphetamine (frequency of use, amount, and how often is unknown)
Con4	Healthy	M	45	Caucasian	25.5	A1	Anoxia	No	Benztropine (1mg), Clobazam (20mg), Diazepam (20mg), Diazepam (gel), Benadryl (25mg), Depakote sprinkle (125mg), Depakote tab. (500mg), Risperidone (2mg), Emollient (lotion)	Allergies to Sulfa drugs, Vagus nerver stimulator 12yrs ago, Strabismus corrected at 4yrs old	No	No	No	Yes: Lennox-Gastaut Syndrome	No	No	No	No
Con5	Healthy	M	47	Caucasian	28.5	O	Head Trauma	No	Unknown medication for hypertension, Antabuse	None.	No	No	Yes: 5 years	No	No	Yes: 0.5-1 pack per day since 1990's	Yes: Unknown amount of beer and vodka daily, at least a 5th of vodka a day since 90's	Yes: Smoked crack cocaine since 2011, unknown last use and no needles, MSM within the last 12 months
Con6	Healthy	M	54	Caucasian	23.9	B	Head Trauma/Blunt Injury	No	Calcium Supplements	None.	No	No	No	No	No	Yes: Smoked cigarettes 1/2 ppd x 10 years	Yes: Drank 6-12 pack of beer every other day x 15 years	No
Con7	Healthy	M	55	Caucasian	21.1		Head Trauma	No	Plavix	None.	No	Yes: Coronary Artery Disease history, MI in 2013, heart stints placed	No	No	No	Yes: Cigarettes 1 pack per day x 30 years	Yes: 2-3 drinks daily x30 years (vodka, beer)	No
