# Supplementary material for: Transcriptomic analysis of human sensory neurons in painful diabetic neuropathy reveals inflammation and neuronal loss
Source: Sci Rep. 2022 Mar 18;12:4729. doi: 10.1038/s41598-022-08100-8 (PMC8933403; doi:10.1038/s41598-022-08100-8)
Supplement: Supplementary file 3 — Supplementary Information 3. [file 41598_2022_8100_MOESM3_ESM.xlsx]

## Sheet: S2 Histology
Donor	Age	Sex	BMI	Ethnicity	Degree of Ganglionic Loss	Score
DPN1	58	F	20.1	Caucasian	Moderate	2
DPN2	69	F	28	Caucasian	Mild to Moderate	1.5
DPN3	50	F	43.9	Hispanic/Latino	Normal	0
DPN4	59	M	34.2	Hispanic/Italian	Moderate	2
DPN5	47	M	25	Hispanic/Latino	Moderate to Significant	2.5
Con1	30	F	19.9	Hispanic	Normal	0
Con3	39	F	25	African American	Mild	1
Con4	45	M	25.5	Caucasian	Mild to Moderate	1.5
Con6	54	M	23.9	Caucasian	Mild	1
Con7	55	M	21.1	Caucasian	Mild	1
