# Supplementary material for: Transcriptomic analysis of human sensory neurons in painful diabetic neuropathy reveals inflammation and neuronal loss
Source: Sci Rep. 2022 Mar 18;12:4729. doi: 10.1038/s41598-022-08100-8 (PMC8933403; doi:10.1038/s41598-022-08100-8)
Supplement: Supplementary file 4 — Supplementary Information 4. [file 41598_2022_8100_MOESM4_ESM.xlsx]

## Sheet: S3 Significant_genes_only
	baseMean	log2FoldChange	lfcSE	stat	pvalue	padj	weight
IGKV3-20	687.6	3.65939	0.388088	9.42927	4.12935e-21	6.97716e-17	2.52893
IGKV1-39	138.718	4.20777	0.51306	8.20132	2.37757e-16	2.42238e-12	2.09699
JCHAIN	1237.41	4.06745	0.500574	8.12558	4.45241e-16	3.37274e-12	1.88029
IGHV3-33	147.472	3.88612	0.490922	7.91596	2.45353e-15	1.0506e-11	2.49474
IGKV1-5	300.959	3.05852	0.396115	7.7213	1.15148e-14	4.02815e-11	2.44295
IGHG2	680.226	3.52962	0.472729	7.46648	8.23668e-14	1.75362e-10	3.34501
IGLV1-44	217.507	3.74564	0.503504	7.43914	1.01343e-13	2.47734e-10	2.49715
AC245369.1	23.6594	6.63732	0.888653	7.46897	8.08279e-14	1.60424e-09	0.269113
IGLV1-47	116.175	3.48043	0.489121	7.11568	1.11359e-12	2.64221e-09	2.00101
IGLC2	566.557	3.11322	0.454585	6.84848	7.46365e-12	1.26109e-08	2.52893
IGLV2-23	94.5267	3.35765	0.497579	6.74798	1.49916e-11	2.56416e-08	2.27113
IGKV1-17	1261.87	7.51723	1.13279	6.63603	3.22236e-11	6.0674e-08	1.89114
IGKV3-11	208.606	2.84433	0.440037	6.46384	1.02081e-10	1.00309e-07	3.34501
IGHV1-3	539.771	6.78109	1.05114	6.4512	1.10969e-10	1.01253e-07	3.34501
FCRL5	36.4778	4.37285	0.685203	6.38183	1.74981e-10	3.91658e-07	1.24516
MYOM2	899.86	-0.880551	0.140412	-6.2712	3.58269e-10	3.91658e-07	2.44295
IGKV4-1	1090.62	4.52812	0.731644	6.18897	6.05605e-10	5.88485e-07	2.44295
IGLC3	208.208	2.63444	0.425727	6.18809	6.08957e-10	5.88485e-07	2.52893
IGHG3	409.055	3.3407	0.545385	6.1254	9.04535e-10	8.04394e-07	2.52893
CD300LB	111.928	1.71619	0.280348	6.12162	9.26271e-10	8.71364e-07	2.27113
IGHV4-61	60.0481	4.44434	0.725872	6.12275	9.19714e-10	1.23248e-06	1.5184
VWA5B2	414.307	-1.97956	0.332124	-5.9603	2.51774e-09	1.93368e-06	2.52893
PLD6	1064.54	-0.829531	0.14001	-5.92479	3.12695e-09	2.28673e-06	2.54045
IGKV3D-20	35.7921	3.98546	0.660086	6.03779	1.56237e-09	2.41302e-06	1.15278
IGLV5-45	31.6115	4.84177	0.811533	5.9662	2.42847e-09	3.60064e-06	1.15278
ADAMTS4	3575	2.84038	0.488517	5.8143	6.0889e-09	6.26354e-06	1.59764
C5AR2	747.485	1.67989	0.294254	5.70898	1.13655e-08	7.08022e-06	2.54045
IGLV3-19	139.834	3.02437	0.528001	5.72796	1.01647e-08	7.39731e-06	2.09699
IGHG1	6004.62	4.34721	0.75322	5.77151	7.85665e-09	7.74705e-06	1.49429
IGKC	5945.26	3.83043	0.666654	5.74575	9.15123e-09	8.86358e-06	1.47056
IGLV1-50	40.2952	3.72145	0.648973	5.73437	9.78759e-09	1.14781e-05	1.15278
S100A9	3616.01	2.73386	0.481595	5.67669	1.3733e-08	1.14781e-05	1.59764
IGHV1-18	159.772	4.86673	0.878443	5.54018	3.02158e-08	1.50159e-05	2.52893
C5AR1	4373.55	1.75361	0.311201	5.63497	1.75086e-08	1.50159e-05	1.47056
IGKV1-12	69.6509	3.59067	0.673163	5.33403	9.60556e-08	4.70069e-05	2.49474
IGHJ4	9.876	4.10945	0.701084	5.86157	4.58506e-09	5.36085e-05	0.101518
IGHV4-55	43.2155	3.80682	0.707355	5.38177	7.37575e-08	5.54823e-05	1.53526
IGHG4	190.177	4.02915	0.768545	5.24256	1.5836e-07	7.13787e-05	2.49474
AC073862.5	24.7864	3.18024	0.568598	5.59312	2.23029e-08	8.68134e-05	0.281477
KYNU	1128.37	0.835903	0.160809	5.1981	2.01338e-07	8.8041e-05	2.44295
PHLDA2	171.916	-2.69858	0.522846	-5.16133	2.45203e-07	0.000101051	2.52893
LRG1	64.4503	1.85529	0.353308	5.25119	1.51117e-07	0.000104401	1.47262
PI15	1514.41	2.54829	0.495979	5.13791	2.77814e-07	0.000110554	2.49715
FNDC9	119.908	2.21804	0.43548	5.09332	3.51838e-07	0.00013511	2.52893
C10orf10	16930.6	1.98152	0.38038	5.20933	1.89523e-07	0.000138719	1.29732
MECOM	1342.21	1.01065	0.197059	5.12868	2.91787e-07	0.000144151	1.88029
SLC8A2	309.878	-0.950977	0.187429	-5.07379	3.89968e-07	0.000145127	2.44295
AC244226.1	40.7641	7.75803	1.49608	5.18558	2.15347e-07	0.000151489	1.15278
ACE2	192.516	2.91323	0.57273	5.08657	3.64602e-07	0.000151489	2.09699
GALNT15	7598.31	1.83474	0.356249	5.15017	2.60255e-07	0.000151489	1.49429
SOCS3	2813.3	1.80165	0.353398	5.09808	3.43117e-07	0.000151489	1.88029
FOSL2	11033.2	1.42824	0.278734	5.12402	2.99085e-07	0.000151489	1.5809
DSE	8832.57	0.761802	0.148404	5.13329	2.84719e-07	0.000151489	1.5809
B4GALT1	6483.1	0.695477	0.135507	5.1324	2.86073e-07	0.000151489	1.49429
IGKV2-30	53.3785	3.14511	0.615583	5.10915	3.23609e-07	0.000165579	1.5184
IGHGP	207.524	4.30665	0.862876	4.99104	6.00541e-07	0.000187574	2.44295
IGHJ6	9.40646	4.20288	0.757163	5.55083	2.84315e-08	0.00020995	0.101518
IGHV6-1	134.19	6.76451	1.35728	4.98388	6.23223e-07	0.000218954	2.09699
IGHV3-62	14.9771	5.60045	1.02818	5.44698	5.12333e-08	0.000221096	0.165026
IGLV2-14	205.854	2.64527	0.534805	4.94623	7.56663e-07	0.000221096	2.44295
IL1RL1	533.723	2.52772	0.51833	4.87666	1.07899e-06	0.000225955	3.34501
CXCL3	38.0073	2.80969	0.557426	5.04048	4.64359e-07	0.000278259	1.13187
ZNHIT2	33.8534	-3.26808	0.650638	-5.02288	5.0902e-07	0.000278259	1.2524
SNORD89	69.3946	1.19605	0.246289	4.8563	1.196e-06	0.000315154	2.49474
PRDM1	1426.65	0.811036	0.165111	4.91207	9.01181e-07	0.000315154	1.88029
MIR4420	42.1498	1.62754	0.32876	4.95055	7.40035e-07	0.000315541	1.5184
LILRB3	449	1.49696	0.309934	4.82994	1.36573e-06	0.000342857	2.54045
PRLHR	30.9082	3.13982	0.632381	4.96508	6.86721e-07	0.000344558	1.2524
IGLV3-21	237.962	4.6267	0.959347	4.82276	1.41583e-06	0.000358588	2.44295
IGHV3-72	36.187	2.84823	0.5753	4.95085	7.38897e-07	0.000358588	1.24516
HAPLN2	1147.68	-1.27645	0.268494	-4.75413	1.99305e-06	0.000358588	3.34501
RGS2	7568.01	1.60716	0.327273	4.91077	9.07192e-07	0.0003603	1.49429
PRR5L	198.456	0.937482	0.193359	4.8484	1.24461e-06	0.000364078	2.00101
LINC00645	133.734	-2.42423	0.506837	-4.78305	1.72653e-06	0.000399621	2.49474
IGKV3-15	378.354	3.67641	0.781197	4.70612	2.52474e-06	0.000424365	3.34501
VSTM2L	903.475	-1.41829	0.297734	-4.76361	1.90164e-06	0.000424365	2.52893
AC133065.4	306.171	0.712701	0.149867	4.75557	1.9789e-06	0.000439766	2.49715
LINC02009	80.2186	1.85403	0.39203	4.7293	2.25298e-06	0.000494731	2.49474
IGHV3-11	920.815	5.57531	1.17984	4.72548	2.29572e-06	0.00050829	2.44295
GPR84	207.913	1.66056	0.356598	4.65667	3.21366e-06	0.000513152	3.34501
ADGRD1	2563.55	1.03142	0.214436	4.80992	1.50988e-06	0.00052791	1.5088
HSD11B1	361.707	2.29443	0.48797	4.70199	2.57644e-06	0.000549572	2.44295
SCRT1	593.04	-1.62458	0.346489	-4.6887	2.74953e-06	0.000579427	2.44295
AC135068.9	34.0089	6.25542	1.29586	4.82724	1.38438e-06	0.000592286	1.18311
AC006058.3	136.873	-1.74484	0.373449	-4.67222	2.97957e-06	0.000592286	2.52893
TNFRSF11B	146.43	1.32404	0.281827	4.69805	2.62657e-06	0.000622341	2.09699
TGFBI	13281.8	1.35193	0.283872	4.76246	1.91242e-06	0.000628583	1.49429
IGHV3-48	191.837	4.30846	0.925558	4.65498	3.24005e-06	0.000777403	2.00101
PLAUR	994.945	1.32094	0.286766	4.60631	4.09871e-06	0.000777403	2.54045
LIF	288.143	3.5987	0.782804	4.59719	4.28222e-06	0.000800293	2.54045
GLRA3	413.12	1.66647	0.36381	4.5806	4.63647e-06	0.000891178	2.44295
CIITA	4826.53	0.981945	0.210363	4.66785	3.04364e-06	0.000946026	1.49429
SLC11A1	9389.36	0.845638	0.181833	4.65064	3.30912e-06	0.000975968	1.55785
IGHV1OR15-3	33.4173	6.81319	1.45417	4.68527	2.79595e-06	0.000993686	1.2524
AC018682.1	142.245	1.22738	0.270308	4.54069	5.60695e-06	0.000993686	2.52893
RNF144B	4110.37	1.01304	0.218237	4.6419	3.45213e-06	0.000993686	1.57096
LILRB2	583.232	1.28694	0.289351	4.44769	8.67989e-06	0.00113142	3.34501
NTNG2	606.031	-1.51993	0.336994	-4.51025	6.47509e-06	0.00113142	2.49715
ADH1C	2099.57	1.0653	0.236339	4.50752	6.55899e-06	0.00113368	2.49715
SH2B3	5563.98	0.862049	0.187754	4.59137	4.40341e-06	0.0012078	1.55785
S100A8	2442.63	2.4246	0.533693	4.54307	5.54404e-06	0.00124027	1.89114
NGEF	468.451	1.92221	0.429358	4.47695	7.57181e-06	0.0012486	2.54045
LILRA6	245.954	1.87083	0.419778	4.45672	8.32231e-06	0.0013521	2.52893
AC013553.3	155.951	-1.63459	0.362612	-4.50783	6.54947e-06	0.0013521	2.00101
TPD52L1	3072.86	-0.802779	0.180773	-4.44082	8.9615e-06	0.00146043	2.49715
IGHV1-69	110.015	5.35976	1.21892	4.39714	1.09689e-05	0.00171591	2.52893
CXCL2	126.546	1.43912	0.327214	4.39811	1.09198e-05	0.00171591	2.49474
ADAMTS1	20099.1	1.25646	0.278371	4.5136	6.37377e-06	0.00171591	1.49429
ABCC9	905.904	0.767313	0.174188	4.40509	1.05741e-05	0.00171591	2.44295
HILPDA	1102.98	1.20132	0.27452	4.37607	1.20837e-05	0.0018477	2.54045
DPYD	6493.97	0.95488	0.213695	4.46843	7.8795e-06	0.00194707	1.55785
MACC1	139.079	1.41352	0.324188	4.36018	1.29956e-05	0.0019874	2.49474
CCR7	88.0517	1.67903	0.386129	4.34836	1.37162e-05	0.00204287	2.49474
FAM124B	182.023	1.37155	0.311723	4.3999	1.083e-05	0.00204287	2.00101
CR1	644.132	1.06504	0.244642	4.35347	1.34002e-05	0.00204287	2.44295
IGKV1-8	58.7547	6.32987	1.41943	4.45946	8.21683e-06	0.0021113	1.42135
CFHR3	183.242	0.969875	0.223585	4.33784	1.43887e-05	0.0021113	2.49474
SLC24A4	5310.05	-0.672315	0.152075	-4.42095	9.82695e-06	0.00222736	1.59764
GSG1L	286.556	-1.17128	0.275462	-4.25205	2.11824e-05	0.00227386	3.34501
BCAN	5571.01	-1.52835	0.345964	-4.41765	9.97802e-06	0.00228071	1.55785
WNT10B	325.302	-1.19256	0.278015	-4.28955	1.79035e-05	0.00253187	2.49715
LY6H	45.6132	-1.62309	0.368914	-4.39965	1.08427e-05	0.00266534	1.42481
EHBP1L1	11993.6	0.53287	0.121806	4.37475	1.21569e-05	0.00271097	1.55785
FGF18	123.069	-1.71765	0.405532	-4.23555	2.27994e-05	0.00310669	2.52893
CD28	112.48	2.39492	0.559919	4.27726	1.89204e-05	0.00315698	2.00101
AL513327.1	887.99	0.817232	0.193437	4.2248	2.39158e-05	0.00315698	2.52893
CNTFR	965.924	-1.17074	0.277009	-4.22637	2.37497e-05	0.00315698	2.54045
ISG15	463.133	-1.95597	0.461609	-4.23728	2.26246e-05	0.00315698	2.44295
IL1R1	4232.39	0.997523	0.229695	4.34281	1.4067e-05	0.00316857	1.47056
IGHV3-74	71.3033	1.94823	0.456675	4.26611	1.98909e-05	0.00318255	2.00101
SLC26A4-AS1	158.068	1.77354	0.421005	4.21265	2.52397e-05	0.00318255	2.52893
CDCP1	319.035	0.860897	0.204049	4.21906	2.4532e-05	0.00318255	2.49715
AC068587.6	636.078	-0.918445	0.217713	-4.2186	2.45828e-05	0.00318255	2.52893
TMEM151A	1157.75	-1.35111	0.320554	-4.21493	2.4986e-05	0.00318255	2.52893
PTPN22	547.591	0.646958	0.153547	4.21342	2.51531e-05	0.00325416	2.44295
CEND1	2836.63	-1.37428	0.326655	-4.20713	2.58636e-05	0.00325416	2.49715
FBXL21	6.11165	5.04598	1.021	4.9422	7.72446e-07	0.00326084	0.0733487
AC135782.1	140.741	-1.39651	0.329112	-4.24327	2.20289e-05	0.00326084	2.09699
EMILIN2	1353.14	0.959377	0.22493	4.26522	1.99704e-05	0.00326499	1.88029
CSPG5	3704.55	-1.15893	0.268905	-4.30982	1.63389e-05	0.0033052	1.5088
C20orf166-AS1	356.464	-2.09593	0.499188	-4.19868	2.68476e-05	0.00333047	2.44295
FCER1G	8756.28	1.02048	0.237616	4.29464	1.74974e-05	0.00352356	1.49429
IGHV4-31	17.0964	4.67154	1.00328	4.65626	3.22007e-06	0.00357542	0.269113
IGLV2-8	38.0889	2.63244	0.607097	4.33611	1.45026e-05	0.00361233	1.18311
C15orf59	3651.89	-1.07912	0.254927	-4.23304	2.3055e-05	0.00361233	1.89114
IGLV1-36	32.158	5.78108	1.3389	4.31778	1.57603e-05	0.00361781	1.24516
IL10	72.7208	2.04079	0.488122	4.1809	2.90357e-05	0.00361781	2.27113
AC011603.1	79.6793	-0.963665	0.23159	-4.16108	3.16741e-05	0.00361781	2.49474
TTYH1	7673.96	-1.02913	0.241121	-4.26809	1.97156e-05	0.00361781	1.57096
RASSF7	170.58	-1.47301	0.35214	-4.18301	2.87681e-05	0.00361781	2.27113
AC012150.2	42.3267	-2.19658	0.513247	-4.27976	1.87096e-05	0.00361781	1.47262
AC097534.1	86.9673	1.24766	0.297363	4.19576	2.71959e-05	0.00369296	2.07023
IL6R	3079.75	0.895121	0.210667	4.24898	2.14748e-05	0.00375398	1.59764
SBK1	456.636	-1.29572	0.318814	-4.06419	4.81987e-05	0.00397228	3.34501
ASIC3	1674.79	-1.56128	0.367587	-4.24737	2.16296e-05	0.00397228	1.5088
IGKV1-9	3551.72	6.67685	1.57884	4.22895	2.34785e-05	0.00398899	1.59764
SLA	6361.48	1.00233	0.237062	4.22812	2.35649e-05	0.00398899	1.59764
ARHGAP29	7004.46	0.719524	0.169396	4.24758	2.16088e-05	0.00398899	1.47056
IGHV3-53	53.0241	4.2954	1.01512	4.23141	2.32226e-05	0.00409564	1.5184
MXD1	2655.14	0.791782	0.192481	4.11356	3.896e-05	0.00409564	2.54045
TNFAIP3	4696.81	1.01623	0.241178	4.21362	2.51307e-05	0.00415757	1.59764
OPRK1	1243.53	-1.35112	0.319711	-4.22606	2.37822e-05	0.00415757	1.5088
LYVE1	8457.92	1.83907	0.437457	4.204	2.62239e-05	0.0042767	1.59764
IGLON5	940.599	-1.15584	0.281923	-4.09985	4.13411e-05	0.0042767	2.52893
NKAIN4	1906.54	-1.46054	0.356554	-4.09626	4.1987e-05	0.00428009	2.54045
AL133163.3	90.2679	-1.4294	0.346988	-4.11944	3.79795e-05	0.00430459	2.27113
PANX2	379.129	-1.25796	0.307411	-4.09212	4.27454e-05	0.00437988	2.49715
AC104072.1	1045.07	-0.968144	0.236589	-4.09209	4.27511e-05	0.00445098	2.44295
AC245369.3	266.089	5.75668	1.40833	4.08758	4.35891e-05	0.00449698	2.44295
AL359233.1	262.773	-1.13603	0.278584	-4.07786	4.54514e-05	0.00449698	2.54045
GPR37L1	9708.25	-0.920676	0.220009	-4.18472	2.85518e-05	0.00457977	1.55785
IGLV3-16	6.11068	4.51452	0.93363	4.83545	1.32845e-06	0.00486004	0.0679065
RBFOX3	644.471	-1.18811	0.297808	-3.98952	6.6208e-05	0.00488877	3.34501
TNFRSF8	196.033	1.4931	0.368423	4.05267	5.06365e-05	0.00489779	2.52893
PARD6A	342.935	-1.34996	0.333226	-4.05119	5.09584e-05	0.00489779	2.54045
CTSC	8560.69	0.857154	0.206009	4.16077	3.1718e-05	0.00491517	1.55785
AC099343.2	159.68	-0.98827	0.240783	-4.10441	4.05355e-05	0.00491517	2.00101
AC005479.2	56.6029	1.49901	0.360371	4.15964	3.18755e-05	0.00501131	1.5184
COL23A1	1445.47	-1.16926	0.280949	-4.16184	3.157e-05	0.00501131	1.5088
C1RL-AS1	1289.57	1.05136	0.25607	4.10575	4.02999e-05	0.00508793	1.88029
MYC	3617.63	0.877045	0.21374	4.10332	4.07255e-05	0.00509981	1.88029
PPP1R1A	671.094	-1.17801	0.296923	-3.96741	7.2659e-05	0.00509981	3.34501
TBC1D2B	6204.5	0.964144	0.232791	4.14167	3.44788e-05	0.00512469	1.57096
SFTPC	100.322	-1.03244	0.256243	-4.02916	5.59765e-05	0.00521068	2.49474
SLC7A11	246.233	1.39999	0.34863	4.01569	5.92711e-05	0.00541159	2.52893
HIST1H4H	1252.41	-0.748068	0.183176	-4.08387	4.42924e-05	0.00541159	1.88029
ICAM1	978.385	0.935588	0.23324	4.01126	6.03943e-05	0.00545696	2.52893
ADGRE2	877.764	1.16767	0.290833	4.01491	5.94674e-05	0.00553273	2.44295
IGLV7-43	40.3515	5.35356	1.28427	4.16858	3.06507e-05	0.00553596	1.24516
SLAMF8	1057.24	1.21584	0.303669	4.00385	6.23196e-05	0.00553596	2.54045
ACY3	42.3916	-1.84954	0.449414	-4.11546	3.86415e-05	0.00563081	1.53526
AC093162.2	96.7525	1.16694	0.288651	4.04275	5.28274e-05	0.00567901	2.07023
PXDN	16326.1	-0.677785	0.163374	-4.14868	3.34395e-05	0.00570674	1.29732
IGKV1-6	185.855	4.24404	1.0593	4.00648	6.16307e-05	0.0059464	2.27113
CARMIL2	573.639	-1.47726	0.370224	-3.99017	6.60266e-05	0.0059464	2.44295
MSR1	9105.72	1.37097	0.332851	4.11887	3.80742e-05	0.0059589	1.3859
FNDC10	839.354	-1.69871	0.426928	-3.97892	6.92282e-05	0.0059589	2.52893
KCNJ11	110.156	-1.05866	0.265994	-3.98002	6.89101e-05	0.00596108	2.49474
AC119403.1	60.2119	-1.14729	0.28075	-4.0865	4.37926e-05	0.00612488	1.53526
AC026369.1	447.924	-1.65109	0.416047	-3.96851	7.23226e-05	0.00618776	2.49715
SRGN	24997.9	1.14648	0.280471	4.0877	4.3567e-05	0.0061981	1.49429
NNMT	6981.83	1.37812	0.338656	4.06938	4.71389e-05	0.00624141	1.59764
APOLD1	9095.68	1.16744	0.286972	4.06814	4.73896e-05	0.00624386	1.5809
ITGA1	5436.12	0.654506	0.160929	4.06705	4.76128e-05	0.00624386	1.57096
PLEKHB1	37013.5	-0.660326	0.162523	-4.06298	4.84497e-05	0.00624386	1.5809
SPIRE2	1714.41	-1.06766	0.265393	-4.02292	5.74806e-05	0.00624386	1.88029
MMP15	3684.95	-1.10424	0.279112	-3.95626	7.61313e-05	0.00624386	2.49715
AC116407.1	40.1893	-1.15531	0.280625	-4.11693	3.83953e-05	0.00624386	1.2524
KCNN1	209.36	-1.28529	0.325002	-3.95471	7.66273e-05	0.00624386	2.49715
TBL1Y	29.2187	-2.22488	0.540438	-4.11681	3.84145e-05	0.00624386	1.2524
IGKV1-33	18.9392	2.39613	0.576456	4.15666	3.22936e-05	0.00643029	1.01704
CLEC2B	2060.25	0.841497	0.209781	4.0113	6.03841e-05	0.00643571	1.89114
LINC00346	197.578	0.823826	0.209216	3.93768	8.22727e-05	0.00661581	2.49474
IGHV3-21	86.5574	2.35353	0.592328	3.97335	7.08683e-05	0.00683523	2.07023
ENHO	710.067	-1.02025	0.264666	-3.85485	0.000115802	0.00688038	3.34501
VSTM2B	1254.75	-1.25557	0.310709	-4.04097	5.32299e-05	0.00697918	1.5088
AC068831.8	41.3474	-1.46825	0.362402	-4.05144	5.09024e-05	0.00703484	1.42481
BTNL2	76.1291	-1.07079	0.273641	-3.91311	9.11131e-05	0.00706189	2.52893
CFI	3838.49	1.17383	0.291131	4.03196	5.53143e-05	0.0071206	1.5088
FAM43B	431.148	-1.24733	0.324727	-3.84115	0.000122458	0.0071206	3.34501
CTBS	1611.91	0.746329	0.18801	3.96962	7.19887e-05	0.00729405	1.89114
CDK5R2	2230.03	-1.01885	0.256637	-3.96999	7.18771e-05	0.00729405	1.89114
C15orf59-AS1	30.3851	-1.7944	0.441126	-4.06778	4.74636e-05	0.00729405	1.2524
RN7SL471P	18.231	-4.18463	0.949268	-4.40827	1.042e-05	0.00738617	0.269113
AREG	405.123	2.21254	0.568341	3.89299	9.90175e-05	0.00743577	2.52893
RPRM	412.183	-1.4071	0.360861	-3.8993	9.6471e-05	0.00746632	2.44295
TRIM17	111.05	1.01237	0.256858	3.94134	8.10279e-05	0.00762243	2.00101
Z82186.1	138.179	3.19288	0.822966	3.87973	0.000104574	0.00773194	2.52893
CRYGN	168.365	-1.03926	0.26481	-3.92455	8.68933e-05	0.00773194	2.09699
AC004846.1	184.671	0.838322	0.213255	3.93108	8.45664e-05	0.00785153	2.00101
SERPINB8	2112.56	0.640687	0.162588	3.94056	8.12905e-05	0.00799718	1.88029
ADH1A	1068.05	1.07271	0.282699	3.79455	0.000147912	0.00801223	3.34501
RNF152	1812.3	1.0225	0.259756	3.93638	8.27184e-05	0.00801223	1.89114
NFKBIZ	2238.63	0.866065	0.224004	3.86629	0.000110504	0.00801223	2.49715
PLBD1	1657.17	0.644297	0.163728	3.93517	8.31389e-05	0.00801223	1.88029
AC006058.2	17.5165	-2.38857	0.584918	-4.0836	4.43441e-05	0.00801223	1.01704
AC135803.1	144.846	-1.57445	0.403151	-3.90536	9.40835e-05	0.00808914	2.09699
FAM30A	21.9538	2.34768	0.537864	4.36482	1.27225e-05	0.00811492	0.281477
AC005906.2	523.935	-0.825869	0.21373	-3.86408	0.000111508	0.00816072	2.44295
INSC	5294.93	-0.807294	0.202828	-3.9802	6.88569e-05	0.00820415	1.49429
CLEC7A	5919.96	0.863701	0.218046	3.9611	7.46052e-05	0.00827954	1.59764
PCDHB8	90.9311	1.09797	0.281994	3.8936	9.87671e-05	0.00842387	2.07023
SRPX2	6499.09	1.19481	0.30228	3.95267	7.72827e-05	0.00849068	1.59764
FBLL1	560.023	-1.36647	0.355878	-3.83973	0.000123171	0.00849068	2.54045
RAC3	696.581	-1.08343	0.282492	-3.83526	0.000125431	0.00865041	2.52893
CD79A	23.1001	2.57334	0.635659	4.0483	5.1591e-05	0.00875759	1.01704
FPR2	164.326	2.05447	0.536799	3.82726	0.000129577	0.00875759	2.52893
ESR2	223.374	1.04461	0.272664	3.83112	0.000127559	0.00875759	2.52893
PRDM12	2389.46	-1.46974	0.376974	-3.89878	9.66779e-05	0.00875759	1.89114
NDUFA3P4	56.0556	-1.61819	0.409512	-3.95151	7.76593e-05	0.00875759	1.5184
TUSC5	3632.68	-1.88044	0.4915	-3.82591	0.000130287	0.00888213	2.49715
KCTD8	4880.87	-1.33059	0.337803	-3.93894	8.18431e-05	0.00890816	1.55785
AL079343.1	50.277	1.58028	0.400335	3.94739	7.90071e-05	0.0089773	1.47262
DAPP1	474.999	0.861439	0.225601	3.81842	0.000134306	0.0089773	2.49715
AC022424.1	255.198	-1.10683	0.289897	-3.81799	0.000134542	0.0089773	2.52893
AC110285.1	481.823	-1.57144	0.411461	-3.81918	0.000133896	0.0089773	2.49715
LCN12	359.151	-1.20218	0.315586	-3.80936	0.000139326	0.00911843	2.54045
TMEM92-AS1	27.5517	1.47414	0.3697	3.9874	6.68026e-05	0.00931543	1.18311
HIST1H2BE	101.081	-0.865222	0.224564	-3.8529	0.000116727	0.00931543	2.07023
A2M	140009	0.973358	0.24654	3.94808	7.87814e-05	0.00934226	1.3859
ADCY3	8194.97	0.910382	0.231663	3.92977	8.50276e-05	0.00946607	1.47056
FAM57B	1181.2	-1.36373	0.359443	-3.79402	0.00014823	0.00951606	2.54045
HOXD10	468.137	0.848697	0.2239	3.79052	0.000150335	0.00965829	2.52893
AC008060.4	206.472	-1.4268	0.375663	-3.79809	0.000145814	0.00966084	2.44295
INSM2	441.226	-1.18837	0.319885	-3.715	0.000203205	0.00975861	3.34501
CHADL	601.511	-1.88392	0.507108	-3.71502	0.000203187	0.00975861	3.34501
FBXO2	9236.26	-1.24823	0.319214	-3.91033	9.2169e-05	0.00987122	1.49429
ST3GAL6-AS1	253.774	-0.616108	0.163058	-3.77845	0.000157805	0.00990393	2.54045
FAM60A	1550	0.551052	0.145962	3.77531	0.000159811	0.0101298	2.49715
CLEC2L	1337.89	-1.34983	0.357952	-3.77098	0.000162608	0.0101298	2.54045
CD93	8057.45	0.982293	0.251965	3.89853	9.67772e-05	0.0101746	1.49429
C9orf116	110.319	-0.97322	0.254289	-3.82722	0.000129599	0.0101746	2.00101
CXCL13	1439.04	-1.32406	0.351096	-3.77122	0.000162451	0.0101824	2.49715
SRRM3	1723.88	-0.952213	0.252901	-3.76516	0.000166444	0.0102174	2.54045
DPP10-AS1	115.935	-1.00531	0.265296	-3.78938	0.000151027	0.0103111	2.27113
TMEM59L	2837.83	-1.13214	0.300673	-3.76536	0.000166312	0.0103111	2.49715
NABP1	4387.04	0.713183	0.183128	3.89446	9.84193e-05	0.0103154	1.47056
SOBP	1477.67	-0.635881	0.169156	-3.75915	0.000170494	0.0103154	2.54045
PAFAH1B3	1293.49	-1.1539	0.301237	-3.83054	0.000127861	0.0103178	1.89114
AL117190.1	61.3675	-1.17235	0.300577	-3.90034	9.60587e-05	0.0103178	1.42135
IGLV1-51	130.019	1.11985	0.29787	3.75951	0.000170249	0.0103773	2.49474
CPLX1	1635.17	-1.10748	0.294865	-3.75589	0.000172727	0.010481	2.49715
LIN7B	355.964	-1.23153	0.327795	-3.75701	0.000171955	0.0106279	2.44295
AC112484.2	77.3995	-0.946043	0.252813	-3.74207	0.00018251	0.0108584	2.52893
NXF3	38.5542	1.75974	0.45004	3.91018	9.22283e-05	0.0110116	1.24516
SP6	172.467	1.28772	0.339449	3.79355	0.000148511	0.0110116	2.00101
SLC1A1	1651.76	0.68172	0.182565	3.73413	0.000188365	0.0110116	2.54045
DOK4	7598.59	-1.04742	0.2718	-3.85364	0.000116374	0.0110116	1.57096
GJA5	361.354	0.866673	0.231698	3.74052	0.000183639	0.0110761	2.44295
ZFR2	416.166	-1.1156	0.298226	-3.7408	0.000183434	0.0110761	2.44295
GRM4	997.924	-1.22751	0.335623	-3.6574	0.000254791	0.0111696	3.34501
FAM166A	14.6676	-2.14877	0.480493	-4.47201	7.74874e-06	0.0111696	0.101518
ELFN1	161.143	-1.05325	0.27837	-3.78363	0.00015456	0.0112645	2.00101
KIAA0930	13503.1	-0.700811	0.170295	-4.11527	3.86728e-05	0.0113856	0.493669
HLA-DQA1	7869.2	0.932163	0.242174	3.84914	0.000118532	0.0116615	1.47056
CGNL1	2499.22	0.601995	0.158984	3.78652	0.00015277	0.0116615	1.89114
SIGLEC9	1023.6	0.879422	0.236915	3.71197	0.000205654	0.0116998	2.52893
GOLGA7B	6702.87	-0.672289	0.174851	-3.84492	0.000120591	0.0117585	1.47056
G6PC2	336.564	-1.43734	0.38762	-3.70811	0.000208815	0.0118001	2.52893
ISL2	163.278	-1.56097	0.421611	-3.70239	0.000213578	0.0120291	2.52893
SLC10A4	543.956	-1.35578	0.366586	-3.69839	0.000216973	0.0121797	2.52893
KCNIP2	1013.17	-0.733133	0.197831	-3.70586	0.000210678	0.012202	2.44295
LINC01426	150.423	0.966108	0.257448	3.75263	0.000174987	0.0123044	2.00101
FHDC1	3149.59	-0.684351	0.181695	-3.76647	0.000165569	0.0123044	1.88029
AGRN	2127.86	-1.05025	0.284586	-3.69046	0.000223851	0.0123044	2.54045
SHC2	1265.72	-1.15861	0.307576	-3.76691	0.000165279	0.0123044	1.88029
BEND2	113.21	1.67825	0.454486	3.69263	0.000221948	0.0123828	2.49474
SPOCD1	541.035	1.9513	0.529308	3.68651	0.000227352	0.0124157	2.54045
COL16A1	11627.7	-1.22558	0.32214	-3.80449	0.000142096	0.0126134	1.55785
RBPMS-AS1	104.689	1.48788	0.401409	3.70664	0.000210029	0.012747	2.27113
EDA2R	1154.82	0.802391	0.217797	3.68413	0.000229488	0.0129068	2.44295
GXYLT2	1168.4	0.905886	0.241899	3.7449	0.000180466	0.0131447	1.88029
HMGB2	10414.7	0.760266	0.199299	3.8147	0.000136346	0.0134307	1.3859
SOHLH1	92.9099	-1.72409	0.470723	-3.66264	0.000249625	0.0134324	2.52893
FSD1	1399.52	-0.898617	0.245514	-3.66014	0.000252076	0.0134599	2.54045
IGHV3-43	22.9462	6.14684	1.46887	4.18473	2.85509e-05	0.0137138	0.279852
MUC19	67.7277	-1.29563	0.354503	-3.65477	0.000257412	0.0137138	2.52893
TMEM132E	5196.18	-1.46673	0.388373	-3.77659	0.000158993	0.0137138	1.55785
APOE	41222.5	-1.18878	0.312559	-3.80339	0.00014273	0.0137952	1.3859
GPRC5A	277.32	1.29508	0.354338	3.65492	0.000257262	0.0139689	2.44295
UPK1A	65.7628	-0.894873	0.242015	-3.69758	0.000217661	0.0139689	2.07023
NT5M	297.466	-0.976808	0.273403	-3.57278	0.000353208	0.0139689	3.34501
CHST8	393.321	-1.4605	0.400049	-3.65079	0.000261431	0.0139689	2.49715
SLC7A4	210.839	-1.29647	0.356005	-3.64171	0.000270833	0.0141239	2.52893
FBXO27	1512.21	-0.652267	0.175618	-3.71412	0.000203909	0.0141763	1.89114
CELSR2	7512.65	-0.705849	0.18797	-3.75512	0.000173257	0.0142144	1.59764
SPX	343.128	-0.739259	0.203403	-3.63446	0.000278563	0.0143284	2.54045
MEI1	356.86	0.980625	0.275506	3.55937	0.000371752	0.0144342	3.34501
FKBP1B	2985.73	-0.946973	0.255466	-3.70685	0.000209852	0.0144342	1.89114
MAP3K8	3660.09	0.777426	0.207416	3.74815	0.00017814	0.0144379	1.59764
HAND2-AS1	134.572	2.02942	0.558641	3.63278	0.000280388	0.0144926	2.49474
SH3GL3	1205.3	-1.05546	0.290951	-3.6276	0.000286063	0.0144926	2.54045
IGHV4-59	212.386	4.27972	1.17684	3.63662	0.000276239	0.0145097	2.44295
CHAC1	471.965	-1.21011	0.333012	-3.63382	0.000279254	0.0146242	2.44295
C9orf47	274.039	1.31586	0.362982	3.62514	0.000288805	0.0147519	2.49715
LUCAT1	42.5746	3.96454	1.05714	3.75025	0.000176661	0.0147522	1.5184
AC110491.1	459.828	-1.45659	0.410612	-3.54738	0.000389084	0.0147522	3.34501
FOXRED2	1987.36	-0.451117	0.122322	-3.68796	0.00022606	0.0151118	1.89114
PIP5KL1	146.126	-1.16412	0.322344	-3.61142	0.000304528	0.0151783	2.52893
KNDC1	918.332	-1.0791	0.298161	-3.61918	0.00029554	0.0152039	2.44295
TLX3	149.537	-1.66091	0.454311	-3.65589	0.000256291	0.015315	2.09699
KCNT1	1768.68	-1.63211	0.452787	-3.60459	0.000312649	0.0153763	2.54045
AP006284.1	92.4287	-1.4333	0.394623	-3.63207	0.000281155	0.0154221	2.27113
CASS4	669.113	1.21545	0.33667	3.61022	0.00030594	0.0155109	2.44295
PKP4-AS1	61.317	1.14634	0.307146	3.73223	0.000189793	0.0155109	1.5184
JPH3	2075.01	-0.897046	0.249383	-3.59707	0.000321826	0.0156447	2.54045
IGHV3-13	6.67579	5.10308	1.1424	4.46699	7.93296e-06	0.0157957	0.0616668
FCGR2A	9078.92	0.884291	0.235904	3.74852	0.000177878	0.0157957	1.3859
IL20RA	111.416	-0.739538	0.205668	-3.59579	0.000323406	0.0158719	2.49474
ARL15	5062.61	0.450154	0.120814	3.72601	0.000194538	0.0158888	1.49429
RAP1GAP	6039.75	-0.926093	0.248591	-3.72537	0.000195029	0.0158888	1.49429
SSPO	324.073	-1.27877	0.355531	-3.59678	0.000322183	0.0160095	2.44295
CKMT1B	3611.86	-0.793112	0.213374	-3.71701	0.000201594	0.0161279	1.5088
AC015818.2	17.323	-3.28862	0.794211	-4.14074	3.46193e-05	0.0161279	0.259744
BCOR	2680.96	0.60338	0.164981	3.65727	0.000254918	0.0162249	1.89114
ARHGAP22	1632.52	-0.795697	0.222304	-3.57933	0.000344483	0.0162757	2.54045
SLC35F3	618.891	-1.08408	0.302989	-3.57796	0.000346283	0.0163149	2.54045
PDIA2	836.321	-1.11872	0.312443	-3.58057	0.000342844	0.0163415	2.49715
AC013275.1	14.325	-2.77637	0.671551	-4.13427	3.56084e-05	0.0163415	0.259744
AC122713.2	56.6738	1.74694	0.469087	3.72414	0.000195984	0.0163663	1.42135
PTK7	2179.65	-0.819244	0.229288	-3.57299	0.000352924	0.0164436	2.54045
DNAJC5B	20.4166	1.50742	0.367021	4.10717	4.00541e-05	0.0168944	0.279852
ITK	263.503	1.24804	0.350418	3.56158	0.000368637	0.0170343	2.54045
BIRC7	641.217	-1.2995	0.364405	-3.56608	0.000362358	0.0170343	2.49715
MARCH11	244.459	-1.2173	0.349445	-3.48353	0.000494856	0.017319	3.34501
LRP3	873.72	-0.996569	0.27962	-3.56401	0.000365227	0.0173805	2.44295
AC127496.1	46.7077	-1.67018	0.450938	-3.70378	0.000212411	0.0173805	1.42135
KRT4	30.4874	-2.44076	0.650933	-3.74963	0.000177093	0.0173805	1.18311
ANKRD18A	187.127	1.29027	0.360301	3.5811	0.000342156	0.0174457	2.27113
AC114488.2	500.316	-0.88763	0.255221	-3.47789	0.000505373	0.017448	3.34501
AC011008.2	486.971	-0.429036	0.12055	-3.55897	0.000372307	0.0175528	2.44295
FBXL16	2433.55	-0.827796	0.233369	-3.54715	0.000389425	0.0176077	2.54045
IL12RB2	91.9964	1.83619	0.508812	3.60878	0.000307639	0.0176123	2.00101
TPRG1	275.016	0.663058	0.186803	3.5495	0.000385965	0.017659	2.49715
ICAM2	732.359	0.680676	0.192019	3.54484	0.000392852	0.0176868	2.52893
AGAP2-AS1	45.2323	-1.4874	0.404551	-3.67665	0.000236314	0.0176868	1.5184
PZP	832.31	0.967333	0.272373	3.5515	0.000383043	0.0177715	2.44295
FAM124A	1519.83	0.969128	0.26792	3.61723	0.000297772	0.0177992	1.89114
CT62	74.3509	-1.37614	0.385631	-3.56854	0.000358983	0.0178207	2.27113
AC245369.7	60.264	4.694	1.27324	3.68667	0.000227207	0.0179278	1.42135
LINC01739	50.1219	-1.38711	0.378244	-3.66725	0.000245177	0.0179278	1.53526
AC095031.1	130.202	-1.42714	0.398179	-3.58418	0.000338141	0.0180373	2.09699
CYTIP	830.703	0.943371	0.267032	3.5328	0.000411185	0.0181399	2.52893
SIRPB2	2139.11	0.908535	0.257253	3.53168	0.000412923	0.0183945	2.49715
NID1	35134.5	0.697186	0.190998	3.65022	0.000262011	0.0183945	1.5809
MAL2	608.96	1.35797	0.385217	3.52521	0.000423152	0.0184	2.54045
LINC02289	649.049	1.24346	0.351713	3.53543	0.000407108	0.0184	2.44295
AC018529.2	42.9177	1.57089	0.429801	3.65493	0.000257251	0.0184525	1.53526
KCNJ8	286.455	1.14099	0.323872	3.52296	0.000426759	0.0184525	2.54045
PENK	1272.96	1.6501	0.458247	3.6009	0.00031712	0.0184786	1.88029
TPBGL	2288.8	-1.08544	0.307874	-3.52558	0.000422553	0.0184924	2.49715
LINC01795	50.3204	2.3189	0.632195	3.66802	0.000244438	0.0187462	1.42135
AL354920.1	292.901	-0.486799	0.138481	-3.51529	0.000439272	0.0188859	2.52893
AL445224.1	995.972	-1.0627	0.302496	-3.5131	0.000442915	0.0189461	2.52893
SCRT2	442.438	-1.41798	0.403196	-3.51685	0.000436705	0.0189461	2.49715
AC084876.2	29.4749	-1.29183	0.347289	-3.71976	0.000199412	0.0190104	1.13187
CAMSAP3	363.028	-1.08983	0.317279	-3.43492	0.000592726	0.0190721	3.34501
AP000708.1	113.496	-1.07011	0.2997	-3.57062	0.000356137	0.0191014	2.00101
C1orf53	75.0247	-1.20222	0.337595	-3.56114	0.000369252	0.0191014	2.07023
RNASEH1-AS1	419.42	-0.760885	0.216372	-3.51656	0.000437173	0.0191167	2.44295
AC116347.1	86.8122	1.46354	0.414245	3.53302	0.000410842	0.0192722	2.27113
ADH1B	107125	1.02731	0.282252	3.6397	0.000272953	0.0192722	1.49429
MICB	554.547	0.729546	0.208012	3.50723	0.000452794	0.0192722	2.49715
RPL41P1	216.715	0.598994	0.174802	3.42671	0.000610951	0.0192722	3.34501
REEP2	12351.7	-0.894438	0.245678	-3.64069	0.000271907	0.0192722	1.49429
MICALCL	37.0987	1.25899	0.339939	3.70357	0.000212586	0.019361	1.15278
AL445209.1	93.6391	-1.45718	0.415949	-3.50326	0.000459593	0.019361	2.49474
AL604028.2	37.5133	1.15059	0.312499	3.68189	0.000231515	0.0194727	1.24516
ADAMTS9-AS1	392.985	1.63471	0.467545	3.49636	0.000471651	0.0194847	2.52893
AC146944.2	29.7985	1.46606	0.398596	3.67806	0.000235019	0.0195573	1.2524
AC107464.3	51.1552	-1.26696	0.348605	-3.63438	0.000278648	0.0196723	1.47262
IGKV1-16	120.339	3.72637	1.05239	3.54086	0.00039883	0.0197255	2.09699
GDAP1L1	1116.74	-0.99171	0.28398	-3.49218	0.000479101	0.0198023	2.49715
FBXL15	131.352	-1.36134	0.384695	-3.53874	0.000402035	0.0198023	2.09699
AL157838.1	133.003	1.38171	0.392936	3.51638	0.00043748	0.0198092	2.27113
BST1	371.606	0.570764	0.163231	3.49666	0.00047113	0.0198092	2.44295
AC096720.2	77.9027	-0.831941	0.23486	-3.54229	0.00039667	0.0203132	2.00101
MDFIC	4635.08	0.483062	0.134118	3.60177	0.000316053	0.0205459	1.55785
NAT8L	4780.28	-0.90267	0.249472	-3.61832	0.00029652	0.0205459	1.47056
PALM3	6892.21	-0.971441	0.268908	-3.61254	0.000303208	0.0205459	1.49429
LINGO4	466.49	-1.13449	0.326542	-3.47425	0.000512278	0.0205459	2.52893
TP53AIP1	73.7762	-1.25113	0.354506	-3.52922	0.000416784	0.0205459	2.07023
SNCG	35964.1	-1.05828	0.29149	-3.6306	0.000282762	0.0206102	1.3859
SLC22A14	48.0916	-1.00524	0.277535	-3.62202	0.000292308	0.0207255	1.42135
SELP	1092.59	1.09146	0.314396	3.47161	0.000517344	0.0208295	2.49715
AC007384.1	22.9975	1.88437	0.469266	4.01558	5.9301e-05	0.0209369	0.281477
IL18R1	800.355	1.12947	0.326089	3.46369	0.000532824	0.0209369	2.52893
SLC12A3	187.106	-1.07053	0.304602	-3.51451	0.000440563	0.0209369	2.09699
SUSD2	5534.22	-1.22052	0.340332	-3.58627	0.000335443	0.0209369	1.59764
AC087623.1	46.8996	-1.24553	0.345199	-3.60814	0.000308401	0.0209369	1.47262
PHOX2B	13.0133	-2.79516	0.67568	-4.13682	3.52156e-05	0.0211562	0.165026
IGHV3-64	36.6815	5.58197	1.52586	3.65826	0.000253937	0.0211766	1.18311
PROCR	760.316	0.785937	0.227272	3.45813	0.000543937	0.0211766	2.52893
AC138649.1	725.889	-0.761699	0.219625	-3.46817	0.000524009	0.0211766	2.44295
DBNDD1	3844.73	-0.945354	0.26747	-3.53443	0.000408657	0.0212513	1.88029
HOXB8	1638.44	-1.16209	0.328932	-3.53292	0.00041099	0.0212513	1.89114
CDH9	26.1858	-2.86804	0.782113	-3.66705	0.000245367	0.0212513	1.13187
ATP8B1	684.27	0.571289	0.164951	3.46339	0.00053341	0.0212528	2.44295
WNT11	265.621	-0.871786	0.252363	-3.45449	0.000551337	0.0212528	2.52893
AC005730.2	113.659	-0.965643	0.274705	-3.5152	0.000439425	0.0213263	2.00101
APOL3	9332.77	0.725364	0.202832	3.57619	0.000348637	0.021368	1.5809
PAPSS2	1945.73	0.787817	0.223573	3.52375	0.000425481	0.0218373	1.88029
C1QTNF2	73.7304	-1.30076	0.374508	-3.47326	0.000514176	0.0218373	2.27113
IGHJ3	18.6689	5.78931	1.4477	3.99897	6.36201e-05	0.0218784	0.279852
MROH5	62.6812	1.15915	0.322659	3.59248	0.000327549	0.0221251	1.42135
GAL3ST1	383.563	-1.20597	0.350683	-3.43893	0.000584015	0.0221251	2.52893
AC116565.1	224.225	-0.972575	0.289372	-3.36099	0.000776636	0.0221945	3.34501
MTFR1L	8760.62	-0.52714	0.147431	-3.57549	0.000349569	0.0223127	1.49429
SPTSSB	132.609	-1.06865	0.306983	-3.48115	0.000499266	0.0226581	2.09699
SRD5A3	1998.23	-0.434284	0.121782	-3.56608	0.000362355	0.0228047	1.5088
TCEAL6	237.865	1.14883	0.33435	3.43602	0.000590331	0.0228948	2.44295
KLF3	7228.16	0.58079	0.163517	3.55187	0.0003825	0.0230176	1.57096
AC104109.2	75.156	-0.885073	0.254009	-3.48442	0.000493207	0.0232496	2.00101
COL26A1	105.796	-0.98919	0.283957	-3.48359	0.00049474	0.0232705	2.00101
PNMA6A	358.323	-0.825523	0.246947	-3.34291	0.000829033	0.0232753	3.34501
ZNF665	766.893	0.573645	0.171714	3.34069	0.000835694	0.0234109	3.34501
SLC25A18	1681.39	-1.00411	0.293996	-3.41537	0.000636963	0.0234434	2.54045
HPGD	1246.77	1.75527	0.494042	3.55287	0.000381046	0.0235621	1.5088
DIAPH1	5018.15	0.351783	0.0994769	3.53633	0.000405735	0.023642	1.59764
NAMPT	13676.6	1.15894	0.324426	3.57229	0.000353868	0.0237184	1.3859
ROPN1L	37.4849	-1.1089	0.306375	-3.61942	0.000295263	0.0237408	1.15278
EREG	66.4388	2.41396	0.697243	3.46216	0.000535867	0.0238661	2.07023
THEMIS2	4013.63	0.958907	0.271589	3.53072	0.000414425	0.0238661	1.59764
P2RX6	1769.92	-0.900096	0.264191	-3.40699	0.000656834	0.0238661	2.54045
ZNF233	499.935	-1.00001	0.300313	-3.3299	0.000868758	0.0238661	3.34501
CNTN6	1474.78	-1.46036	0.419271	-3.48309	0.000495655	0.0241714	1.88029
PCSK1N	83.9938	-1.90816	0.556599	-3.42824	0.000607505	0.0244751	2.27113
LRRC4B	82.7895	-1.6795	0.486926	-3.4492	0.000562258	0.0247973	2.07023
LINC01500	12.1322	4.75388	1.19653	3.97304	7.09603e-05	0.0248147	0.259744
IFI6	7590.1	-0.991777	0.281576	-3.52224	0.000427922	0.0248147	1.55785
AC005498.1	37.9719	-0.993047	0.277346	-3.58053	0.000342895	0.0248147	1.2524
HSPB6	2465.85	-1.03036	0.291824	-3.53076	0.000414371	0.0248147	1.5088
PLAC9	953.099	-1.33484	0.393385	-3.39321	0.000690779	0.0248147	2.52893
MIAT	37491.1	-0.937625	0.26548	-3.5318	0.000412734	0.0248994	1.49429
APOL4	1177.22	1.31337	0.378996	3.4654	0.000529435	0.0251842	1.89114
TRAM2	4937.25	0.561523	0.159705	3.516	0.000438105	0.0252451	1.55785
RBP5	484.643	0.813191	0.240615	3.37964	0.000725813	0.0255935	2.54045
AL117336.2	105.061	1.09233	0.32315	3.38027	0.000724145	0.0255973	2.52893
ABCB1	5984.99	0.742523	0.21095	3.5199	0.000431705	0.0257721	1.49429
C19orf24	219.664	-1.54746	0.469246	-3.29777	0.000974566	0.0259362	3.34501
MEG8	1252.85	-0.720295	0.213639	-3.37155	0.000747469	0.0260865	2.54045
AC115284.2	91.3206	-0.755308	0.223943	-3.37277	0.00074416	0.0260865	2.52893
PNMA3	2629.7	-1.02926	0.30535	-3.37075	0.00074963	0.0261049	2.54045
CCRL2	234.641	0.948277	0.281545	3.36812	0.00075684	0.0264214	2.52893
AC020904.2	96.5528	2.17621	0.640685	3.39668	0.000682077	0.0264596	2.27113
PRKAR1B	4623.62	-0.909809	0.259583	-3.50489	0.000456793	0.0268581	1.49429
AC011298.1	10.1505	-4.09546	0.983512	-4.16412	3.12557e-05	0.0268581	0.102107
ZNF267	1898.16	0.733494	0.213157	3.44109	0.000579366	0.02698	1.88029
IGKV1D-8	8.69511	4.23924	1.01772	4.16542	3.10782e-05	0.027048	0.100403
GPR4	637.318	1.00584	0.306838	3.27809	0.00104511	0.0271352	3.34501
TRNP1	4934.73	-0.809946	0.232595	-3.48221	0.000497292	0.0271352	1.59764
CATSPERB	191.822	-0.82344	0.243179	-3.38614	0.000708831	0.0271352	2.27113
WISP1	1730.29	-0.935826	0.272355	-3.43606	0.000590242	0.0272077	1.88029
AC073111.5	1299.05	-0.668858	0.191453	-3.49359	0.000476579	0.0272961	1.5088
CACNG7	790.331	-0.98931	0.29506	-3.35291	0.000799666	0.0272961	2.52893
AC044802.2	7.29006	-3.5111	0.829495	-4.23281	2.30788e-05	0.0274074	0.072543
C3orf80	860.264	-1.21332	0.362124	-3.35057	0.000806454	0.027417	2.52893
OLFM2	346.286	-1.23151	0.376667	-3.26949	0.00107741	0.0276368	3.34501
JAG2	952.767	-1.00828	0.308611	-3.26716	0.00108633	0.0277541	3.34501
RFPL2	125.094	-1.54465	0.461132	-3.34968	0.000809046	0.0277541	2.49474
GBP2	11189.3	0.998159	0.286202	3.4876	0.000487371	0.0278176	1.49429
WWC1	751.864	-0.914866	0.273921	-3.33989	0.000838131	0.0282101	2.52893
IGHV4-39	69.5403	3.28868	0.96701	3.40088	0.000671704	0.0282943	2.00101
SERPINA3	549.648	1.06203	0.325905	3.25872	0.00111916	0.0282943	3.34501
F12	50.344	-1.41414	0.404595	-3.4952	0.00047371	0.0282943	1.42135
RAB26	170.57	-1.41932	0.418865	-3.38848	0.000702803	0.0282943	2.09699
AP004782.1	31.58	-1.83484	0.516333	-3.5536	0.00037999	0.0282943	1.13187
U62317.2	15.0411	1.82412	0.466999	3.90604	9.38194e-05	0.0283728	0.277478
AC140134.1	270.561	0.740452	0.2275	3.25474	0.00113498	0.0283728	3.34501
RPL7	102944	0.568946	0.161852	3.51522	0.000439392	0.0283728	1.29732
FAR2P1	87.4083	-1.07839	0.320647	-3.36317	0.000770543	0.0283728	2.27113
HJURP	86.7369	2.01687	0.593694	3.39716	0.000680896	0.0283985	2.00101
S1PR3	6123.8	0.705292	0.203822	3.46034	0.000539494	0.0286046	1.57096
GOLT1A	86.2731	-1.23877	0.371756	-3.33222	0.000861547	0.0287093	2.49474
IL24	34.3287	1.67621	0.473856	3.53737	0.00040413	0.0290293	1.15278
SEPT4	5411.13	-0.670488	0.193977	-3.45654	0.000547167	0.0290293	1.55785
C2CD4C	148.383	-1.34146	0.403142	-3.32752	0.000876216	0.0290293	2.49474
ITGA5	6112.86	0.690842	0.200332	3.44849	0.000563726	0.0291067	1.59764
PDK1	1523.18	0.638793	0.187829	3.40093	0.000671558	0.0294053	1.88029
AC100858.3	83.4213	1.44414	0.428083	3.3735	0.00074218	0.0294139	2.07023
NMB	3260.93	-0.729975	0.219777	-3.32143	0.000895575	0.0294139	2.49715
IL1R2	328.709	1.58622	0.478842	3.31261	0.000924285	0.0297448	2.54045
ANKRD26P1	44.3382	-2.6598	0.766172	-3.47155	0.000517466	0.0297448	1.42135
EMCN	2933.98	0.590001	0.171808	3.43407	0.00059458	0.0297851	1.59764
FGD5	1859.09	0.50495	0.148946	3.39016	0.000698516	0.0297851	1.88029
C1orf112	701.997	0.478332	0.144015	3.32139	0.000895692	0.0297851	2.44295
JPT1	7121.29	-0.738198	0.214602	-3.43986	0.000582022	0.0297851	1.57096
OR7E38P	804.144	-0.744325	0.224385	-3.31717	0.00090933	0.0297851	2.44295
HYAL3	712.546	-0.954272	0.287451	-3.31977	0.000900902	0.0297851	2.44295
GALNT8	5000.56	-0.962662	0.278748	-3.45352	0.000553322	0.0297851	1.49429
SLC2A6	2841.52	-1.06656	0.321932	-3.313	0.000922994	0.0297851	2.49715
VSTM2A	2384.73	-1.16491	0.351363	-3.31539	0.000915144	0.0297851	2.49715
LINC02368	92.6801	-1.2394	0.370984	-3.34084	0.000835261	0.0297851	2.27113
ANKRD20A19P	47.6289	-1.69214	0.48809	-3.46687	0.000526558	0.0297851	1.42135
HNRNPA1	93136.8	0.380641	0.109875	3.46431	0.000531585	0.0306352	1.3859
SUCNR1	119.204	1.85888	0.563281	3.3001	0.000966507	0.0308299	2.49474
SHF	2056.48	-0.645176	0.190979	-3.37826	0.00072947	0.0308299	1.88029
C19orf81	43.4246	-1.34436	0.389186	-3.4543	0.000551725	0.0308299	1.42135
EID2	1996.55	-0.48515	0.147101	-3.29806	0.000973537	0.0308495	2.49715
RRAD	112.583	-1.72891	0.524758	-3.29469	0.000985313	0.0308495	2.52893
SLC26A2	7195.46	0.819782	0.238375	3.43904	0.00058378	0.0308567	1.49429
GIPC2	455.083	0.546899	0.170194	3.21339	0.00131177	0.0309101	3.34501
FBXO15	246.131	-0.707806	0.215065	-3.29112	0.000997878	0.0309101	2.54045
AC012181.2	253.256	1.0098	0.306885	3.29048	0.00100015	0.0310075	2.52893
CSF2RB	804.223	0.883922	0.268601	3.29084	0.00099889	0.0310075	2.52893
SIX4	1302.33	-0.958618	0.291739	-3.28588	0.00101666	0.0313188	2.54045
GCAT	860.504	-0.993293	0.30133	-3.29636	0.000979458	0.0313197	2.44295
FZD10	80.8218	1.06559	0.32408	3.28803	0.00100891	0.0314462	2.49474
DOCK2	4493.3	0.800435	0.234351	3.41554	0.000636547	0.0314462	1.57096
BCL6	26563.6	0.653839	0.189572	3.44902	0.000562615	0.0314462	1.3859
TOLLIP	5399.09	-0.671735	0.19687	-3.41208	0.000644702	0.0314462	1.59764
KCNIP3	4569.32	-1.08726	0.318821	-3.41026	0.000649012	0.0314462	1.59764
TNFRSF10A	356.079	0.949794	0.289119	3.28514	0.00101933	0.0315111	2.49715
NR2E3	108.609	-0.832483	0.251389	-3.31153	0.00092786	0.0315111	2.27113
SHANK2	5464.08	-0.790551	0.231733	-3.41147	0.000646132	0.0316661	1.57096
AL118508.4	36.5019	1.34407	0.38692	3.47378	0.00051319	0.0316745	1.24516
SLC45A1	780.771	-0.811845	0.246923	-3.28785	0.00100957	0.0317029	2.44295
DLL4	578.986	0.84694	0.25841	3.2775	0.00104729	0.0317125	2.52893
SURF2	869.029	-0.937793	0.293439	-3.19587	0.00139409	0.0318577	3.34501
AL590094.1	829.036	-0.71969	0.219517	-3.27851	0.00104357	0.0318597	2.49715
BCAM	6656.39	-0.983558	0.288698	-3.40688	0.000657109	0.0318597	1.57096
GPX3	135767	0.905768	0.265738	3.4085	0.000653221	0.031877	1.55785
ENPP3	194.551	-0.575053	0.175668	-3.27352	0.00106216	0.031877	2.52893
NFIL3	3769.04	1.08113	0.316468	3.41623	0.000634939	0.0318827	1.5088
CA12	222.779	-0.889071	0.278538	-3.19192	0.00141332	0.0318976	3.34501
AC138430.1	65.0388	-2.21346	0.645108	-3.43115	0.000601022	0.0318976	1.42481
CMKLR1	4158.4	0.861327	0.252161	3.41578	0.000636002	0.0320139	1.47056
MYO1E	5636.68	0.66702	0.196132	3.40087	0.000671708	0.0320139	1.55785
TAGLN3	17937.5	-0.84778	0.248351	-3.41363	0.000641034	0.0320139	1.49429
LINC01119	99.5704	-0.927427	0.281261	-3.29739	0.000975896	0.0320139	2.27113
RANBP3L	426.415	-1.20986	0.379847	-3.18514	0.00144685	0.0320139	3.34501
CYSRT1	48.5435	-1.21553	0.356494	-3.40969	0.000650376	0.0320139	1.5184
AC011472.2	113.352	-1.33583	0.405279	-3.29606	0.000980496	0.0320139	2.27113
RNF208	157.759	-1.34244	0.407393	-3.2952	0.000983503	0.0320139	2.27113
ALB	103.23	-1.3425	0.410924	-3.26704	0.00108678	0.0320139	2.52893
FAM71E1	137.156	-1.37153	0.413051	-3.32049	0.000898596	0.0320139	2.09699
HIPK4	44.4672	-1.42615	0.418381	-3.40872	0.00065268	0.0320139	1.5184
LINC00675	670.701	-1.51894	0.465197	-3.26516	0.00109402	0.0320139	2.52893
NDUFB7	846.939	-1.55025	0.475497	-3.26027	0.00111305	0.0323339	2.54045
PVALB	3368.57	-1.41439	0.415423	-3.4047	0.00066238	0.0323431	1.5088
AC005252.3	46.5246	-1.15285	0.337206	-3.41883	0.000628913	0.0325421	1.42135
WNT2	148.801	1.11976	0.336925	3.32348	0.000889027	0.0326194	2.00101
AC007728.3	28.5145	1.77288	0.513527	3.45236	0.000555714	0.032653	1.24516
LINC01146	108.538	1.11495	0.336649	3.3119	0.000926642	0.032653	2.07023
NTSR2	227.839	-0.8856	0.271734	-3.25907	0.00111778	0.032653	2.49715
CA14	421.562	-1.0042	0.316274	-3.17509	0.00149791	0.032653	3.34501
LGI3	7902.06	-0.935805	0.274783	-3.40561	0.000660155	0.0326782	1.47056
TNF	98.5541	-1.9024	0.574849	-3.30939	0.000935003	0.0328209	2.07023
IGHA2	87.112	1.73141	0.532039	3.25429	0.00113675	0.0329933	2.49474
KLHL6	1599.28	0.81336	0.244006	3.33336	0.000858032	0.0329933	1.88029
SYNDIG1	881.817	-0.788993	0.241974	-3.26065	0.00111157	0.0329933	2.44295
CLEC5A	1885.56	1.34434	0.40356	3.33121	0.0008647	0.033003	1.89114
COL4A1	33351.7	0.596076	0.176388	3.37935	0.000726582	0.0331176	1.5809
DAW1	57.5185	1.62531	0.476969	3.40758	0.000655409	0.0331709	1.42135
PSD	1036.11	-0.864566	0.265519	-3.25613	0.00112941	0.0332012	2.44295
SLC17A7	4688.44	-0.942489	0.277501	-3.39635	0.000682914	0.0332943	1.47056
ETS2	11865.5	0.459054	0.124632	3.68329	0.000230241	0.0333815	0.493669
PPP1R3B	1722.89	0.49988	0.153991	3.24616	0.00116971	0.0334709	2.49715
CRYBG1	2045.61	0.659038	0.198351	3.32258	0.000891883	0.0336427	1.89114
AC078850.1	44.5389	2.23002	0.659818	3.37974	0.000725537	0.0336557	1.53526
FP700125.1	20.8788	2.99141	0.784026	3.81544	0.000135938	0.0338574	0.281477
CCR5	1258.77	0.942835	0.27883	3.3814	0.000721172	0.0338574	1.5088
CYP1B1	23471.2	0.933044	0.272747	3.42091	0.000624117	0.0338574	1.29732
SDR42E1	95.1638	0.683405	0.209213	3.26656	0.00108863	0.0338574	2.27113
BACH1	6414.35	0.680526	0.201289	3.38084	0.000722656	0.0338574	1.49429
THOC3	481.099	-0.722839	0.222774	-3.24472	0.00117565	0.0338574	2.44295
PDZD7	1424.99	-0.783102	0.236025	-3.31788	0.000907041	0.0338574	1.89114
BOLA3	1175.91	-0.813185	0.245084	-3.31799	0.000906681	0.0338574	1.89114
ADORA1	773.119	-1.00791	0.310548	-3.24557	0.00117214	0.0338574	2.44295
SNORD114-20	18.4335	-1.5714	0.411832	-3.81563	0.000135836	0.0338574	0.281477
EDN3	45.7029	-1.89322	0.557879	-3.3936	0.000689792	0.0338574	1.42481
CDKL4	32.4337	-1.03992	0.303367	-3.42792	0.000608216	0.0339076	1.2524
KCNH8	2350.39	-0.733461	0.227231	-3.22783	0.00124735	0.0342256	2.54045
AC093673.1	489.606	-0.627867	0.194366	-3.23033	0.00123647	0.034391	2.49715
BEND5	598.197	-0.783891	0.249238	-3.14515	0.00166	0.034391	3.34501
ANKRD34A	1155.3	-0.788527	0.250801	-3.14403	0.00166636	0.034391	3.34501
NXNL2	93.8486	-1.01559	0.30946	-3.28182	0.00103139	0.034391	2.07023
ADRA2C	282.628	-1.1038	0.350976	-3.14496	0.00166112	0.034391	3.34501
LRRN1	6183.91	-1.10585	0.32895	-3.36176	0.000774481	0.034391	1.55785
EZR	38578	-0.535803	0.157168	-3.40911	0.000651763	0.0345688	1.29732
ANKRD35	1444.42	-0.594633	0.184579	-3.22157	0.0012749	0.0345688	2.54045
IGHM	224.291	1.69726	0.54052	3.14004	0.00168922	0.0345871	3.34501
C5orf63	443.479	0.519041	0.160979	3.22428	0.0012629	0.0345871	2.49715
UPK1A-AS1	52.1597	-0.99001	0.292669	-3.38269	0.00071779	0.0345871	1.42135
AC027271.1	74.1552	-1.02448	0.317722	-3.22447	0.00126208	0.0345871	2.49474
AC012073.1	122.613	0.760289	0.231452	3.28486	0.00102031	0.0347151	2.00101
NRP1	9120.64	0.719827	0.196679	3.6599	0.000252311	0.0347151	0.493669
HERPUD1	15924.9	0.605684	0.180815	3.34975	0.000808846	0.0347151	1.5809
STMN1	44899.5	-0.381097	0.113622	-3.35408	0.000796297	0.0347151	1.55785
FAM171A1	8305.22	-0.46651	0.139411	-3.34629	0.000819017	0.0347151	1.59764
MMEL1	1057.61	-0.661422	0.204975	-3.22684	0.00125165	0.0347151	2.44295
IGLV2-11	63.2326	2.13621	0.63252	3.3773	0.000732009	0.0347356	1.42481
LRFN1	175.315	-1.09604	0.335283	-3.26899	0.00107933	0.0347447	2.09699
PEG10	18143.4	-0.58283	0.173892	-3.35168	0.00080322	0.0347497	1.55785
CDH4	945.517	-0.729032	0.226921	-3.21271	0.00131489	0.0348289	2.54045
SLC25A22	811.573	-1	0.319286	-3.13199	0.00173627	0.0348735	3.34501
TMEM25	2376.14	-0.551076	0.167271	-3.2945	0.000985968	0.0351453	1.88029
C16orf91	406.03	-0.722862	0.22497	-3.21315	0.00131288	0.0351453	2.49715
AC015722.2	256.976	-0.860002	0.26768	-3.2128	0.00131449	0.0351453	2.49715
LINC02177	39.8657	-1.35335	0.397284	-3.40651	0.000657982	0.0351453	1.2524
AC009063.2	32.3135	1.63994	0.47944	3.42054	0.000624975	0.035159	1.18311
AL049869.3	50.5727	1.3976	0.414758	3.36967	0.00075258	0.035159	1.42481
CD163	105416	1.36671	0.404817	3.37612	0.000735162	0.0352378	1.3859
LAMA1	6692.18	-0.815159	0.243975	-3.34115	0.000834312	0.0352378	1.57096
PROC	81.5164	-1.33306	0.408606	-3.26245	0.00110454	0.0353456	2.07023
GPR88	149.524	1.92248	0.599297	3.2079	0.00133709	0.0354516	2.49474
LCTL	777.166	-0.712612	0.222545	-3.2021	0.0013643	0.0354672	2.54045
CDIPT-AS1	41.9269	-1.46795	0.438981	-3.34401	0.000825777	0.0354681	1.53526
IGLV8-61	39.3681	2.66165	0.783781	3.39591	0.000684006	0.0359589	1.2524
RUSC1	4767.95	-0.674293	0.201502	-3.34634	0.000818867	0.0360244	1.49429
LINC00473	31.3252	2.71248	0.793938	3.41649	0.000634332	0.036097	1.15278
SEMA6B	308.697	0.915259	0.286523	3.19436	0.0014014	0.036097	2.54045
RNU4-62P	31.2332	-1.99579	0.587846	-3.39509	0.000686067	0.036097	1.24516
RAB3A	6778.2	-0.976361	0.29222	-3.34118	0.00083422	0.0364754	1.49429
CDK2	1148.52	0.659	0.205912	3.2004	0.00137235	0.0366064	2.44295
ABHD10	5953.78	-0.391556	0.117664	-3.32775	0.000875497	0.0366064	1.55785
CTSH	4792.86	0.772429	0.232415	3.32349	0.000888995	0.036751	1.57096
CYP2B7P	325.574	-0.519043	0.16261	-3.19194	0.00141321	0.036751	2.49715
SYT3	541.827	-0.791639	0.254925	-3.10538	0.00190032	0.0368048	3.34501
GREM2	1155.87	-1.33687	0.430528	-3.10519	0.00190157	0.0368048	3.34501
NYAP1	2135.07	-0.736658	0.23135	-3.18418	0.00145166	0.0369391	2.54045
RN7SKP16	135.702	1.09364	0.343503	3.1838	0.00145358	0.0371003	2.52893
HHATL	762.987	-0.898262	0.281434	-3.19173	0.00141424	0.0371423	2.44295
RAB6C	75.0681	-0.984038	0.302846	-3.2493	0.00115689	0.0371423	2.00101
KCNQ2	1904.07	-1.019	0.319846	-3.1859	0.00144304	0.0371423	2.49715
AC010624.2	55.4832	-1.12652	0.338926	-3.32381	0.000887977	0.0371423	1.53526
AC131212.2	195.025	0.957341	0.298322	3.20909	0.00133157	0.037448	2.27113
MTTP	190.231	-1.00535	0.309777	-3.24539	0.00117289	0.037448	2.00101
CKB	4049.25	-1.01985	0.306045	-3.33233	0.000861206	0.037448	1.47056
FOXC1	2057.2	0.4686	0.14366	3.26187	0.00110679	0.0375403	1.88029
TMPO	5999.68	0.423858	0.128037	3.31043	0.00093153	0.0377046	1.57096
SPATA4	28.3267	-1.02825	0.304793	-3.37359	0.000741942	0.0377046	1.2524
AC243772.3	63.0445	1.36171	0.410608	3.31632	0.000912103	0.0377206	1.53526
CLIC2	1893.68	0.692879	0.212641	3.25844	0.00112026	0.0377717	1.88029
IGLV3-9	7.07161	4.29551	1.05129	4.08593	4.3901e-05	0.0378472	0.0733487
SLC15A1	61.4796	2.32279	0.696575	3.33459	0.000854266	0.0378472	1.42481
FPR1	4452.5	1.36649	0.411433	3.32129	0.000896036	0.0378472	1.49429
LINC01106	202.593	-0.884217	0.277995	-3.18069	0.00146925	0.0379039	2.44295
IGHV1-2	59.6307	2.33039	0.701635	3.32138	0.000895739	0.037955	1.47262
AC011450.1	156.978	0.737802	0.229041	3.22127	0.00127624	0.037955	2.09699
BOK	688.105	-0.842527	0.266059	-3.1667	0.00154182	0.037955	2.54045
NPM2	745.433	-0.872455	0.275305	-3.16905	0.00152941	0.037955	2.52893
CKMT1A	2570.1	-0.876153	0.276779	-3.16553	0.001548	0.037955	2.54045
ASPHD1	2113.33	-0.879075	0.277561	-3.16714	0.00153944	0.037955	2.54045
MIR124-2HG	119.473	-1.05867	0.327233	-3.23521	0.00121552	0.037955	2.00101
ADGRA1	110.388	-1.2689	0.400476	-3.16848	0.00153236	0.037955	2.52893
AL157700.1	420.586	-0.926258	0.292558	-3.16607	0.00154516	0.0380027	2.52893
IGKV3D-15	52.5462	2.10854	0.63709	3.30964	0.000934169	0.0381273	1.5184
AC141557.2	39.9651	1.33965	0.398258	3.36378	0.00076884	0.0381273	1.24516
AQP7P1	1045.98	1.13574	0.357796	3.17427	0.00150216	0.0381273	2.44295
GLIS3	1968.75	1.13319	0.348823	3.24862	0.00115966	0.0381273	1.88029
RPLP0P6	419.473	0.534545	0.168978	3.1634	0.00155939	0.0381273	2.52893
KCNH2	1410.07	-0.84558	0.260428	-3.24689	0.00116674	0.0381502	1.88029
AC021739.5	122.18	-1.11708	0.352813	-3.16621	0.00154442	0.0381502	2.49474
LCNL1	5745.94	-1.18985	0.359281	-3.31175	0.000927136	0.0381502	1.49429
DCN	227500	0.792302	0.239277	3.31124	0.000928834	0.0381616	1.49429
CYS1	311.133	-0.686799	0.223245	-3.07643	0.00209496	0.0383099	3.34501
AC006538.1	114.487	-1.02534	0.319134	-3.21287	0.00131417	0.0383099	2.09699
FAM237A	138.486	-1.16643	0.362998	-3.21333	0.00131204	0.0383099	2.09699
MTSS1	9800.4	0.71157	0.213784	3.32845	0.0008733	0.0384651	1.3859
ANKRD28	6589.75	0.675102	0.205275	3.28877	0.00100627	0.0387681	1.57096
SNAPC2	559.587	-0.88974	0.289663	-3.07164	0.00212889	0.0387681	3.34501
IGFBP2	986.797	-0.923982	0.292745	-3.15627	0.00159799	0.0387681	2.49715
EWSAT1	79.5594	-1.12516	0.356301	-3.15789	0.00158914	0.0387681	2.49474
ARHGDIG	1409.25	-1.1278	0.341698	-3.30058	0.000964855	0.0387681	1.5088
NRSN1	2136.28	-1.4005	0.424311	-3.30065	0.000964621	0.0387681	1.5088
RBM12B	1837.84	0.581765	0.184433	3.15435	0.00160857	0.0387865	2.49715
SLC25A38	5938.16	-0.448136	0.136236	-3.2894	0.001004	0.0387865	1.55785
RPP25	1272.5	-0.681702	0.216465	-3.14925	0.00163691	0.0387865	2.54045
AF287957.1	171.199	-0.720701	0.226426	-3.18294	0.00145787	0.0387865	2.27113
RTN4RL2	96.1746	-1.42002	0.45079	-3.15007	0.00163232	0.038791	2.52893
NRP2	23689.9	0.663495	0.19869	3.33936	0.000839731	0.0388176	1.29732
AC131097.3	142.898	-1.38336	0.439294	-3.14905	0.00163803	0.0388176	2.52893
SDK2	2066.66	-0.700879	0.222363	-3.15195	0.00162182	0.0388682	2.49715
MFSD3	306.369	-1.05541	0.335505	-3.14575	0.00165662	0.0389165	2.54045
LPAR3	5897.35	-1.45743	0.443782	-3.28412	0.00102303	0.0389165	1.57096
AC009802.1	87.6275	-0.958899	0.298324	-3.21428	0.0013077	0.038947	2.00101
GAS2L1	852.215	-1.09066	0.346883	-3.14418	0.00166556	0.0390173	2.54045
IL7R	780.942	1.34301	0.439359	3.05675	0.00223751	0.0397532	3.34501
AL596325.2	95.6544	1.5401	0.490776	3.13809	0.00170054	0.0399072	2.52893
ITGAM	3353.95	0.640008	0.195786	3.26892	0.00107959	0.0400221	1.59764
NPTX1	5481.17	-1.01986	0.309791	-3.29209	0.000994458	0.0400221	1.47056
STEAP4	12272.4	1.21311	0.369061	3.28701	0.00101257	0.0400483	1.49429
ERG	1881.4	0.547419	0.170106	3.21811	0.00129039	0.0402153	1.89114
FAM9A	37.4534	-2.15145	0.642169	-3.35029	0.000807263	0.0402153	1.18311
AC015813.6	2511.68	-0.369612	0.118027	-3.13159	0.00173861	0.0402798	2.54045
NPL	3462.61	1.04078	0.323392	3.21831	0.00128949	0.0403082	1.88029
CD209	299.637	1.6964	0.541754	3.13132	0.00174024	0.0403359	2.52893
SNX32	311.788	-0.872625	0.278677	-3.13131	0.0017403	0.0403359	2.52893
C4BPB	24.6771	1.66083	0.444336	3.73779	0.000185647	0.0403393	0.269113
SLC12A1	518.716	-1.24934	0.409969	-3.04739	0.00230839	0.0403393	3.34501
LINC02192	1063.83	-1.33788	0.426115	-3.13972	0.00169109	0.0404086	2.44295
PNMA8B	589.148	-0.840633	0.276045	-3.04527	0.0023247	0.0405134	3.34501
ZMIZ1-AS1	211.606	0.730928	0.233357	3.13223	0.00173486	0.0411175	2.44295
ST3GAL1	6030.21	0.485442	0.149124	3.25529	0.00113276	0.0411175	1.59764
C6orf136	3189.09	-0.688595	0.211498	-3.2558	0.00113073	0.0411175	1.59764
TMEM38A	3134.81	-0.740819	0.226438	-3.27162	0.00106932	0.0411175	1.5088
CDR2L	4884.21	-0.757886	0.23148	-3.27409	0.00106002	0.0411175	1.49429
PROX1	634.076	0.745087	0.238887	3.11899	0.00181471	0.0412474	2.54045
FLJ16779	4786.68	-1.1566	0.355503	-3.25341	0.0011403	0.0412474	1.59764
TFAP2C	222.147	1.1121	0.356832	3.11658	0.00182959	0.0417189	2.52893
ALDOC	90356.1	-0.749834	0.229545	-3.2666	0.00108846	0.0418912	1.49429
RTN2	3596.04	-0.823349	0.257323	-3.19967	0.00137583	0.0418912	1.89114
LILRB5	349.956	1.37031	0.439747	3.11613	0.00183241	0.0421443	2.49715
CCDC96	208.282	-0.995557	0.32004	-3.11073	0.00186628	0.042327	2.52893
RPS6KL1	2734.54	-0.767168	0.235416	-3.25878	0.00111891	0.0424775	1.5088
CEP55	208.291	1.79141	0.574485	3.1183	0.00181901	0.0425454	2.44295
LRFN5	2248.31	-0.88498	0.284399	-3.11175	0.0018598	0.0425454	2.49715
MIR3142HG	589.532	0.772732	0.247878	3.11739	0.0018246	0.0426094	2.44295
VMP1	26980.7	1.03342	0.315117	3.27948	0.00103997	0.0427524	1.3859
RCAN1	13380.2	1.3598	0.414927	3.27719	0.00104846	0.0429477	1.3859
ARRDC3	16426.8	0.839523	0.25616	3.27734	0.00104791	0.0429477	1.3859
NLGN3	7740.83	-0.512723	0.158058	-3.2439	0.00117904	0.0429477	1.55785
FAP	116.986	1.47614	0.467724	3.15602	0.00159941	0.0432002	2.09699
NDST2	140.58	0.57358	0.18311	3.13244	0.00173357	0.0432002	2.27113
IFI16	16671	0.608599	0.187335	3.24872	0.00115924	0.043848	1.49429
FAM46C	262.445	0.80116	0.266054	3.01126	0.00260163	0.0438852	3.34501
GPX2	5574.62	-1.35363	0.419256	-3.22865	0.00124375	0.0438852	1.59764
LINC01597	202.654	-0.86866	0.279825	-3.10429	0.00190735	0.0439548	2.44295
DENND6B	1625.42	-0.790987	0.243988	-3.24191	0.00118733	0.0442444	1.5088
HLA-DRA	73681.5	0.665482	0.205232	3.24258	0.00118451	0.0445093	1.49429
TUBB4B	22712.7	-0.94216	0.292139	-3.22504	0.00125955	0.0446775	1.5809
GZMB	829.033	1.46163	0.473579	3.08636	0.00202626	0.0448713	2.52893
CHGA	4400.5	-0.74146	0.229938	-3.22461	0.00126145	0.0449099	1.57096
RPL21P16	36.8456	0.998815	0.301776	3.30979	0.000933648	0.0449675	1.15278
NCF2	2308.57	0.897068	0.283108	3.16864	0.00153155	0.0449675	1.88029
ZNF217	3422.78	0.579297	0.179979	3.21869	0.00128775	0.0449675	1.59764
FAM189A2	1232.23	-0.605787	0.196665	-3.08031	0.00206788	0.0449675	2.54045
LINC01977	69.6371	-0.80621	0.26145	-3.08362	0.00204502	0.0449675	2.52893
JAKMIP1	1988.18	-0.826274	0.255428	-3.23486	0.00121702	0.0449675	1.5088
ZSCAN1	91.9808	-0.91103	0.29524	-3.08573	0.00203052	0.0449675	2.49474
WIPF3	6498.03	-1.1304	0.349357	-3.23565	0.00121365	0.0449675	1.49429
RPUSD1	200.325	-1.16969	0.379407	-3.08295	0.00204957	0.0449675	2.52893
TMPRSS6	98.2147	-1.30963	0.416835	-3.14184	0.00167892	0.0449675	2.07023
FYCO1	4595.86	0.517623	0.160634	3.22238	0.00127131	0.0449818	1.55785
ERN1	1878.23	0.498252	0.161542	3.08436	0.0020399	0.0449818	2.49715
CPEB1	7972.53	-0.576744	0.178478	-3.23146	0.00123161	0.0452851	1.49429
NHLH1	159.523	-1.20611	0.391869	-3.07783	0.00208515	0.0452851	2.52893
UAP1	4694.81	0.707713	0.220369	3.21149	0.00132047	0.0453362	1.59764
TGM2	2874.04	0.982743	0.310608	3.16393	0.00155655	0.0453411	1.88029
STUB1	678.721	-0.884357	0.287509	-3.07593	0.00209847	0.0453411	2.52893
HMCN2	52.8427	-1.23451	0.381741	-3.2339	0.00122111	0.0453411	1.47262
THEM6	1142.8	-0.881374	0.286636	-3.07489	0.00210582	0.0454419	2.52893
LAMP5	2094.82	-0.793073	0.245965	-3.22433	0.0012627	0.0456126	1.5088
BDH1	2785.44	-0.49997	0.1551	-3.22354	0.00126615	0.0456792	1.5088
AC021739.2	298.796	-0.947726	0.308492	-3.07212	0.00212542	0.0456897	2.52893
NLRP6	29.1127	1.22536	0.371636	3.29721	0.000976506	0.0459926	1.15278
IGHV3-73	29.2661	2.47465	0.756237	3.27232	0.00106667	0.0461521	1.2524
S100B	93782.4	-0.607559	0.188571	-3.2219	0.00127342	0.0461521	1.49429
KHDC1	334.806	-0.711389	0.23864	-2.98102	0.00287291	0.0464447	3.34501
AC245884.9	336.66	-0.79372	0.259049	-3.06397	0.00218419	0.0464447	2.54045
IGLV3-25	91.7989	2.81211	0.897799	3.13222	0.00173489	0.0465301	2.00101
AP001324.1	55.3051	1.14987	0.357789	3.21382	0.00130981	0.0465301	1.5184
MET	4607.98	0.52209	0.162277	3.21727	0.00129418	0.0465301	1.49429
HNRNPA1P26	374.988	0.453052	0.152091	2.97882	0.00289359	0.0465301	3.34501
AC002401.4	80.861	-1.04184	0.340189	-3.06252	0.00219481	0.0465301	2.52893
HAGHL	169.353	-1.12945	0.36867	-3.06359	0.002187	0.0465301	2.52893
DNAJC22	271.47	-0.9125	0.297657	-3.06561	0.00217225	0.0465796	2.49715
ARL6IP1	40341.5	-0.485388	0.149973	-3.23649	0.00121008	0.0466446	1.3859
B3GNT4	202.769	-0.631733	0.206496	-3.0593	0.00221855	0.0466446	2.54045
ST6GALNAC1	644.129	0.755166	0.246849	3.05923	0.00221909	0.0466935	2.52893
C1S	81049.9	0.741132	0.231749	3.19799	0.0013839	0.0466935	1.5809
AC098934.1	38.5294	-0.922002	0.28003	-3.29252	0.000992952	0.0466935	1.13187
TNFAIP8	1138.19	0.724301	0.24362	2.97307	0.00294838	0.0468449	3.34501
BRSK1	2530.86	-0.683767	0.21752	-3.14347	0.00166958	0.0468621	1.89114
ALDH4A1	4740.95	-0.816488	0.255223	-3.19911	0.00137852	0.046912	1.55785
CDK5	3458.57	-0.698612	0.222451	-3.14053	0.00168644	0.0472178	1.89114
SEZ6L2	4877.33	-0.794382	0.247654	-3.20763	0.00133832	0.0473638	1.49429
KRT31	57.4772	2.30221	0.719943	3.19777	0.00138495	0.0476471	1.53526
AC008708.2	62.8971	-1.40902	0.43914	-3.20859	0.00133388	0.0477829	1.47262
AMOTL1	8105.27	0.632538	0.198212	3.19122	0.00141674	0.0479154	1.55785
RPL23AP49	130.283	-0.935914	0.30021	-3.11753	0.00182374	0.0479614	2.00101
AC233266.2	38.1719	-1.06614	0.327802	-3.25239	0.0011444	0.0480263	1.2524
ZNF526	737.458	0.382261	0.125055	3.05673	0.00223764	0.0480821	2.44295
FADS6	666.309	-1.07069	0.351074	-3.04975	0.00229034	0.0480875	2.49715
HCFC1R1	2440.57	-1.04518	0.333652	-3.13254	0.00173303	0.0482643	1.88029
AL355916.1	56.3533	0.954489	0.298115	3.20175	0.00136595	0.0484819	1.47262
ANKRD55	105.138	-0.793116	0.257958	-3.0746	0.00210786	0.0484819	2.27113
AC092666.1	308.678	0.892406	0.293013	3.04561	0.00232205	0.0485152	2.49715
RPL41	60962.1	0.468649	0.147426	3.17888	0.00147847	0.0486237	1.5809
ACTL6B	1138.93	-0.724124	0.238291	-3.03882	0.00237506	0.0486237	2.54045
CRIP2	2257.71	-1.23529	0.405832	-3.04384	0.00233577	0.0486237	2.49715
HAP1	418.252	1.2147	0.398335	3.04943	0.00229273	0.0487273	2.44295
TXNIP	196464	1.00859	0.317601	3.17567	0.00149492	0.0490365	1.5809
AL359764.1	50.4283	-1.22934	0.383534	-3.2053	0.00134923	0.0490464	1.42481
ANXA1	24724.9	0.819498	0.25517	3.21158	0.00132008	0.0492745	1.3859
SLC6A6	3149.05	0.783262	0.257926	3.03678	0.00239124	0.0494773	2.49715
BHLHE22	262.865	1.33223	0.439311	3.03255	0.00242497	0.049485	2.52893
AP003472.2	4.28812	4.09595	1.02007	4.01538	5.93509e-05	0.0495156	0.0616668
MS4A6E	5.97009	3.66341	0.917459	3.993	6.52434e-05	0.0495156	0.0679065
LHX6	274.169	1.12279	0.370447	3.03091	0.0024382	0.0495156	2.52893
PRSS16	96.8849	-1.28836	0.416813	-3.09098	0.00199495	0.0495156	2.07023
AC006237.1	39.1854	-1.4502	0.447926	-3.23759	0.00120545	0.0496603	1.24516
VNN3	43.9738	1.9321	0.606265	3.1869	0.00143807	0.0498573	1.47262
AC132872.4	180.833	1.08959	0.356246	3.05854	0.00222418	0.0498573	2.27113
CTSL3P	84.8171	0.972833	0.314218	3.09604	0.00196121	0.0498573	2.00101
EPHB6	1070.41	-0.523067	0.172242	-3.03681	0.00239097	0.0498573	2.44295
LINC01616	1312.29	-0.98689	0.325569	-3.03128	0.00243523	0.0498573	2.49715
WISP2	1129.26	-1.10413	0.375512	-2.94035	0.00327843	0.0498573	3.34501
MKX	928.398	-1.11021	0.366732	-3.02729	0.00246754	0.0498573	2.52893
IGHA1	468.074	1.66656	0.551113	3.024	0.0024946	0.0499549	2.52893
AC020978.10	349.952	0.916576	0.302054	3.03447	0.00240957	0.0499549	2.44295
DOHH	338.45	-1.14506	0.377317	-3.03474	0.00240743	0.0499549	2.44295
MUC15	171.12	-2.56419	0.846819	-3.02802	0.00246158	0.0499549	2.49474
