# Supplementary material for: Transcriptomic analysis of human sensory neurons in painful diabetic neuropathy reveals inflammation and neuronal loss
Source: Sci Rep. 2022 Mar 18;12:4729. doi: 10.1038/s41598-022-08100-8 (PMC8933403; doi:10.1038/s41598-022-08100-8)
Supplement: Supplementary file 5 — Supplementary Information 5. [file 41598_2022_8100_MOESM5_ESM.xlsx]

## Sheet: S4 All_genes
	baseMean	log2FoldChange	lfcSE	stat	pvalue	padj	weight
IGKV3-20	687.6	3.65939	0.388088	9.42927	4.12935e-21	6.97716e-17	2.52893
IGKV1-39	138.718	4.20777	0.51306	8.20132	2.37757e-16	2.42238e-12	2.09699
JCHAIN	1237.41	4.06745	0.500574	8.12558	4.45241e-16	3.37274e-12	1.88029
IGHV3-33	147.472	3.88612	0.490922	7.91596	2.45353e-15	1.0506e-11	2.49474
IGKV1-5	300.959	3.05852	0.396115	7.7213	1.15148e-14	4.02815e-11	2.44295
IGHG2	680.226	3.52962	0.472729	7.46648	8.23668e-14	1.75362e-10	3.34501
IGLV1-44	217.507	3.74564	0.503504	7.43914	1.01343e-13	2.47734e-10	2.49715
AC245369.1	23.6594	6.63732	0.888653	7.46897	8.08279e-14	1.60424e-09	0.269113
IGLV1-47	116.175	3.48043	0.489121	7.11568	1.11359e-12	2.64221e-09	2.00101
IGLC2	566.557	3.11322	0.454585	6.84848	7.46365e-12	1.26109e-08	2.52893
IGLV2-23	94.5267	3.35765	0.497579	6.74798	1.49916e-11	2.56416e-08	2.27113
IGKV1-17	1261.87	7.51723	1.13279	6.63603	3.22236e-11	6.0674e-08	1.89114
IGKV3-11	208.606	2.84433	0.440037	6.46384	1.02081e-10	1.00309e-07	3.34501
IGHV1-3	539.771	6.78109	1.05114	6.4512	1.10969e-10	1.01253e-07	3.34501
FCRL5	36.4778	4.37285	0.685203	6.38183	1.74981e-10	3.91658e-07	1.24516
MYOM2	899.86	-0.880551	0.140412	-6.2712	3.58269e-10	3.91658e-07	2.44295
IGKV4-1	1090.62	4.52812	0.731644	6.18897	6.05605e-10	5.88485e-07	2.44295
IGLC3	208.208	2.63444	0.425727	6.18809	6.08957e-10	5.88485e-07	2.52893
IGHG3	409.055	3.3407	0.545385	6.1254	9.04535e-10	8.04394e-07	2.52893
CD300LB	111.928	1.71619	0.280348	6.12162	9.26271e-10	8.71364e-07	2.27113
IGHV4-61	60.0481	4.44434	0.725872	6.12275	9.19714e-10	1.23248e-06	1.5184
VWA5B2	414.307	-1.97956	0.332124	-5.9603	2.51774e-09	1.93368e-06	2.52893
PLD6	1064.54	-0.829531	0.14001	-5.92479	3.12695e-09	2.28673e-06	2.54045
IGKV3D-20	35.7921	3.98546	0.660086	6.03779	1.56237e-09	2.41302e-06	1.15278
IGLV5-45	31.6115	4.84177	0.811533	5.9662	2.42847e-09	3.60064e-06	1.15278
ADAMTS4	3575	2.84038	0.488517	5.8143	6.0889e-09	6.26354e-06	1.59764
C5AR2	747.485	1.67989	0.294254	5.70898	1.13655e-08	7.08022e-06	2.54045
IGLV3-19	139.834	3.02437	0.528001	5.72796	1.01647e-08	7.39731e-06	2.09699
IGHG1	6004.62	4.34721	0.75322	5.77151	7.85665e-09	7.74705e-06	1.49429
IGKC	5945.26	3.83043	0.666654	5.74575	9.15123e-09	8.86358e-06	1.47056
IGLV1-50	40.2952	3.72145	0.648973	5.73437	9.78759e-09	1.14781e-05	1.15278
S100A9	3616.01	2.73386	0.481595	5.67669	1.3733e-08	1.14781e-05	1.59764
C5AR1	4373.55	1.75361	0.311201	5.63497	1.75086e-08	1.50159e-05	1.47056
IGHV1-18	159.772	4.86673	0.878443	5.54018	3.02158e-08	1.50159e-05	2.52893
IGKV1-12	69.6509	3.59067	0.673163	5.33403	9.60556e-08	4.70069e-05	2.49474
IGHJ4	9.876	4.10945	0.701084	5.86157	4.58506e-09	5.36085e-05	0.101518
IGHV4-55	43.2155	3.80682	0.707355	5.38177	7.37575e-08	5.54823e-05	1.53526
IGHG4	190.177	4.02915	0.768545	5.24256	1.5836e-07	7.13787e-05	2.49474
AC073862.5	24.7864	3.18024	0.568598	5.59312	2.23029e-08	8.68134e-05	0.281477
KYNU	1128.37	0.835903	0.160809	5.1981	2.01338e-07	8.8041e-05	2.44295
PHLDA2	171.916	-2.69858	0.522846	-5.16133	2.45203e-07	0.000101051	2.52893
LRG1	64.4503	1.85529	0.353308	5.25119	1.51117e-07	0.000104401	1.47262
PI15	1514.41	2.54829	0.495979	5.13791	2.77814e-07	0.000110554	2.49715
FNDC9	119.908	2.21804	0.43548	5.09332	3.51838e-07	0.00013511	2.52893
C10orf10	16930.6	1.98152	0.38038	5.20933	1.89523e-07	0.000138719	1.29732
MECOM	1342.21	1.01065	0.197059	5.12868	2.91787e-07	0.000144151	1.88029
SLC8A2	309.878	-0.950977	0.187429	-5.07379	3.89968e-07	0.000145127	2.44295
AC244226.1	40.7641	7.75803	1.49608	5.18558	2.15347e-07	0.000151489	1.15278
ACE2	192.516	2.91323	0.57273	5.08657	3.64602e-07	0.000151489	2.09699
B4GALT1	6483.1	0.695477	0.135507	5.1324	2.86073e-07	0.000151489	1.49429
DSE	8832.57	0.761802	0.148404	5.13329	2.84719e-07	0.000151489	1.5809
FOSL2	11033.2	1.42824	0.278734	5.12402	2.99085e-07	0.000151489	1.5809
GALNT15	7598.31	1.83474	0.356249	5.15017	2.60255e-07	0.000151489	1.49429
SOCS3	2813.3	1.80165	0.353398	5.09808	3.43117e-07	0.000151489	1.88029
IGKV2-30	53.3785	3.14511	0.615583	5.10915	3.23609e-07	0.000165579	1.5184
IGHGP	207.524	4.30665	0.862876	4.99104	6.00541e-07	0.000187574	2.44295
IGHJ6	9.40646	4.20288	0.757163	5.55083	2.84315e-08	0.00020995	0.101518
IGHV6-1	134.19	6.76451	1.35728	4.98388	6.23223e-07	0.000218954	2.09699
IGHV3-62	14.9771	5.60045	1.02818	5.44698	5.12333e-08	0.000221096	0.165026
IGLV2-14	205.854	2.64527	0.534805	4.94623	7.56663e-07	0.000221096	2.44295
IL1RL1	533.723	2.52772	0.51833	4.87666	1.07899e-06	0.000225955	3.34501
CXCL3	38.0073	2.80969	0.557426	5.04048	4.64359e-07	0.000278259	1.13187
ZNHIT2	33.8534	-3.26808	0.650638	-5.02288	5.0902e-07	0.000278259	1.2524
PRDM1	1426.65	0.811036	0.165111	4.91207	9.01181e-07	0.000315154	1.88029
SNORD89	69.3946	1.19605	0.246289	4.8563	1.196e-06	0.000315154	2.49474
MIR4420	42.1498	1.62754	0.32876	4.95055	7.40035e-07	0.000315541	1.5184
LILRB3	449	1.49696	0.309934	4.82994	1.36573e-06	0.000342857	2.54045
PRLHR	30.9082	3.13982	0.632381	4.96508	6.86721e-07	0.000344558	1.2524
HAPLN2	1147.68	-1.27645	0.268494	-4.75413	1.99305e-06	0.000358588	3.34501
IGHV3-72	36.187	2.84823	0.5753	4.95085	7.38897e-07	0.000358588	1.24516
IGLV3-21	237.962	4.6267	0.959347	4.82276	1.41583e-06	0.000358588	2.44295
RGS2	7568.01	1.60716	0.327273	4.91077	9.07192e-07	0.0003603	1.49429
PRR5L	198.456	0.937482	0.193359	4.8484	1.24461e-06	0.000364078	2.00101
LINC00645	133.734	-2.42423	0.506837	-4.78305	1.72653e-06	0.000399621	2.49474
IGKV3-15	378.354	3.67641	0.781197	4.70612	2.52474e-06	0.000424365	3.34501
VSTM2L	903.475	-1.41829	0.297734	-4.76361	1.90164e-06	0.000424365	2.52893
AC133065.4	306.171	0.712701	0.149867	4.75557	1.9789e-06	0.000439766	2.49715
LINC02009	80.2186	1.85403	0.39203	4.7293	2.25298e-06	0.000494731	2.49474
IGHV3-11	920.815	5.57531	1.17984	4.72548	2.29572e-06	0.00050829	2.44295
GPR84	207.913	1.66056	0.356598	4.65667	3.21366e-06	0.000513152	3.34501
ADGRD1	2563.55	1.03142	0.214436	4.80992	1.50988e-06	0.00052791	1.5088
HSD11B1	361.707	2.29443	0.48797	4.70199	2.57644e-06	0.000549572	2.44295
SCRT1	593.04	-1.62458	0.346489	-4.6887	2.74953e-06	0.000579427	2.44295
AC006058.3	136.873	-1.74484	0.373449	-4.67222	2.97957e-06	0.000592286	2.52893
AC135068.9	34.0089	6.25542	1.29586	4.82724	1.38438e-06	0.000592286	1.18311
TNFRSF11B	146.43	1.32404	0.281827	4.69805	2.62657e-06	0.000622341	2.09699
TGFBI	13281.8	1.35193	0.283872	4.76246	1.91242e-06	0.000628583	1.49429
IGHV3-48	191.837	4.30846	0.925558	4.65498	3.24005e-06	0.000777403	2.00101
PLAUR	994.945	1.32094	0.286766	4.60631	4.09871e-06	0.000777403	2.54045
LIF	288.143	3.5987	0.782804	4.59719	4.28222e-06	0.000800293	2.54045
GLRA3	413.12	1.66647	0.36381	4.5806	4.63647e-06	0.000891178	2.44295
CIITA	4826.53	0.981945	0.210363	4.66785	3.04364e-06	0.000946026	1.49429
SLC11A1	9389.36	0.845638	0.181833	4.65064	3.30912e-06	0.000975968	1.55785
AC018682.1	142.245	1.22738	0.270308	4.54069	5.60695e-06	0.000993686	2.52893
IGHV1OR15-3	33.4173	6.81319	1.45417	4.68527	2.79595e-06	0.000993686	1.2524
RNF144B	4110.37	1.01304	0.218237	4.6419	3.45213e-06	0.000993686	1.57096
LILRB2	583.232	1.28694	0.289351	4.44769	8.67989e-06	0.00113142	3.34501
NTNG2	606.031	-1.51993	0.336994	-4.51025	6.47509e-06	0.00113142	2.49715
ADH1C	2099.57	1.0653	0.236339	4.50752	6.55899e-06	0.00113368	2.49715
SH2B3	5563.98	0.862049	0.187754	4.59137	4.40341e-06	0.0012078	1.55785
S100A8	2442.63	2.4246	0.533693	4.54307	5.54404e-06	0.00124027	1.89114
NGEF	468.451	1.92221	0.429358	4.47695	7.57181e-06	0.0012486	2.54045
AC013553.3	155.951	-1.63459	0.362612	-4.50783	6.54947e-06	0.0013521	2.00101
LILRA6	245.954	1.87083	0.419778	4.45672	8.32231e-06	0.0013521	2.52893
TPD52L1	3072.86	-0.802779	0.180773	-4.44082	8.9615e-06	0.00146043	2.49715
ABCC9	905.904	0.767313	0.174188	4.40509	1.05741e-05	0.00171591	2.44295
ADAMTS1	20099.1	1.25646	0.278371	4.5136	6.37377e-06	0.00171591	1.49429
CXCL2	126.546	1.43912	0.327214	4.39811	1.09198e-05	0.00171591	2.49474
IGHV1-69	110.015	5.35976	1.21892	4.39714	1.09689e-05	0.00171591	2.52893
HILPDA	1102.98	1.20132	0.27452	4.37607	1.20837e-05	0.0018477	2.54045
DPYD	6493.97	0.95488	0.213695	4.46843	7.8795e-06	0.00194707	1.55785
MACC1	139.079	1.41352	0.324188	4.36018	1.29956e-05	0.0019874	2.49474
CCR7	88.0517	1.67903	0.386129	4.34836	1.37162e-05	0.00204287	2.49474
CR1	644.132	1.06504	0.244642	4.35347	1.34002e-05	0.00204287	2.44295
FAM124B	182.023	1.37155	0.311723	4.3999	1.083e-05	0.00204287	2.00101
CFHR3	183.242	0.969875	0.223585	4.33784	1.43887e-05	0.0021113	2.49474
IGKV1-8	58.7547	6.32987	1.41943	4.45946	8.21683e-06	0.0021113	1.42135
SLC24A4	5310.05	-0.672315	0.152075	-4.42095	9.82695e-06	0.00222736	1.59764
GSG1L	286.556	-1.17128	0.275462	-4.25205	2.11824e-05	0.00227386	3.34501
BCAN	5571.01	-1.52835	0.345964	-4.41765	9.97802e-06	0.00228071	1.55785
WNT10B	325.302	-1.19256	0.278015	-4.28955	1.79035e-05	0.00253187	2.49715
LY6H	45.6132	-1.62309	0.368914	-4.39965	1.08427e-05	0.00266534	1.42481
EHBP1L1	11993.6	0.53287	0.121806	4.37475	1.21569e-05	0.00271097	1.55785
FGF18	123.069	-1.71765	0.405532	-4.23555	2.27994e-05	0.00310669	2.52893
AL513327.1	887.99	0.817232	0.193437	4.2248	2.39158e-05	0.00315698	2.52893
CD28	112.48	2.39492	0.559919	4.27726	1.89204e-05	0.00315698	2.00101
CNTFR	965.924	-1.17074	0.277009	-4.22637	2.37497e-05	0.00315698	2.54045
ISG15	463.133	-1.95597	0.461609	-4.23728	2.26246e-05	0.00315698	2.44295
IL1R1	4232.39	0.997523	0.229695	4.34281	1.4067e-05	0.00316857	1.47056
AC068587.6	636.078	-0.918445	0.217713	-4.2186	2.45828e-05	0.00318255	2.52893
CDCP1	319.035	0.860897	0.204049	4.21906	2.4532e-05	0.00318255	2.49715
IGHV3-74	71.3033	1.94823	0.456675	4.26611	1.98909e-05	0.00318255	2.00101
SLC26A4-AS1	158.068	1.77354	0.421005	4.21265	2.52397e-05	0.00318255	2.52893
TMEM151A	1157.75	-1.35111	0.320554	-4.21493	2.4986e-05	0.00318255	2.52893
CEND1	2836.63	-1.37428	0.326655	-4.20713	2.58636e-05	0.00325416	2.49715
PTPN22	547.591	0.646958	0.153547	4.21342	2.51531e-05	0.00325416	2.44295
AC135782.1	140.741	-1.39651	0.329112	-4.24327	2.20289e-05	0.00326084	2.09699
FBXL21	6.11165	5.04598	1.021	4.9422	7.72446e-07	0.00326084	0.0733487
EMILIN2	1353.14	0.959377	0.22493	4.26522	1.99704e-05	0.00326499	1.88029
CSPG5	3704.55	-1.15893	0.268905	-4.30982	1.63389e-05	0.0033052	1.5088
C20orf166-AS1	356.464	-2.09593	0.499188	-4.19868	2.68476e-05	0.00333047	2.44295
FCER1G	8756.28	1.02048	0.237616	4.29464	1.74974e-05	0.00352356	1.49429
IGHV4-31	17.0964	4.67154	1.00328	4.65626	3.22007e-06	0.00357542	0.269113
C15orf59	3651.89	-1.07912	0.254927	-4.23304	2.3055e-05	0.00361233	1.89114
IGLV2-8	38.0889	2.63244	0.607097	4.33611	1.45026e-05	0.00361233	1.18311
AC011603.1	79.6793	-0.963665	0.23159	-4.16108	3.16741e-05	0.00361781	2.49474
AC012150.2	42.3267	-2.19658	0.513247	-4.27976	1.87096e-05	0.00361781	1.47262
IGLV1-36	32.158	5.78108	1.3389	4.31778	1.57603e-05	0.00361781	1.24516
IL10	72.7208	2.04079	0.488122	4.1809	2.90357e-05	0.00361781	2.27113
RASSF7	170.58	-1.47301	0.35214	-4.18301	2.87681e-05	0.00361781	2.27113
TTYH1	7673.96	-1.02913	0.241121	-4.26809	1.97156e-05	0.00361781	1.57096
AC097534.1	86.9673	1.24766	0.297363	4.19576	2.71959e-05	0.00369296	2.07023
IL6R	3079.75	0.895121	0.210667	4.24898	2.14748e-05	0.00375398	1.59764
ASIC3	1674.79	-1.56128	0.367587	-4.24737	2.16296e-05	0.00397228	1.5088
SBK1	456.636	-1.29572	0.318814	-4.06419	4.81987e-05	0.00397228	3.34501
ARHGAP29	7004.46	0.719524	0.169396	4.24758	2.16088e-05	0.00398899	1.47056
IGKV1-9	3551.72	6.67685	1.57884	4.22895	2.34785e-05	0.00398899	1.59764
SLA	6361.48	1.00233	0.237062	4.22812	2.35649e-05	0.00398899	1.59764
IGHV3-53	53.0241	4.2954	1.01512	4.23141	2.32226e-05	0.00409564	1.5184
MXD1	2655.14	0.791782	0.192481	4.11356	3.896e-05	0.00409564	2.54045
OPRK1	1243.53	-1.35112	0.319711	-4.22606	2.37822e-05	0.00415757	1.5088
TNFAIP3	4696.81	1.01623	0.241178	4.21362	2.51307e-05	0.00415757	1.59764
IGLON5	940.599	-1.15584	0.281923	-4.09985	4.13411e-05	0.0042767	2.52893
LYVE1	8457.92	1.83907	0.437457	4.204	2.62239e-05	0.0042767	1.59764
NKAIN4	1906.54	-1.46054	0.356554	-4.09626	4.1987e-05	0.00428009	2.54045
AL133163.3	90.2679	-1.4294	0.346988	-4.11944	3.79795e-05	0.00430459	2.27113
PANX2	379.129	-1.25796	0.307411	-4.09212	4.27454e-05	0.00437988	2.49715
AC104072.1	1045.07	-0.968144	0.236589	-4.09209	4.27511e-05	0.00445098	2.44295
AC245369.3	266.089	5.75668	1.40833	4.08758	4.35891e-05	0.00449698	2.44295
AL359233.1	262.773	-1.13603	0.278584	-4.07786	4.54514e-05	0.00449698	2.54045
GPR37L1	9708.25	-0.920676	0.220009	-4.18472	2.85518e-05	0.00457977	1.55785
IGLV3-16	6.11068	4.51452	0.93363	4.83545	1.32845e-06	0.00486004	0.0679065
RBFOX3	644.471	-1.18811	0.297808	-3.98952	6.6208e-05	0.00488877	3.34501
PARD6A	342.935	-1.34996	0.333226	-4.05119	5.09584e-05	0.00489779	2.54045
TNFRSF8	196.033	1.4931	0.368423	4.05267	5.06365e-05	0.00489779	2.52893
AC099343.2	159.68	-0.98827	0.240783	-4.10441	4.05355e-05	0.00491517	2.00101
CTSC	8560.69	0.857154	0.206009	4.16077	3.1718e-05	0.00491517	1.55785
AC005479.2	56.6029	1.49901	0.360371	4.15964	3.18755e-05	0.00501131	1.5184
COL23A1	1445.47	-1.16926	0.280949	-4.16184	3.157e-05	0.00501131	1.5088
C1RL-AS1	1289.57	1.05136	0.25607	4.10575	4.02999e-05	0.00508793	1.88029
MYC	3617.63	0.877045	0.21374	4.10332	4.07255e-05	0.00509981	1.88029
PPP1R1A	671.094	-1.17801	0.296923	-3.96741	7.2659e-05	0.00509981	3.34501
TBC1D2B	6204.5	0.964144	0.232791	4.14167	3.44788e-05	0.00512469	1.57096
SFTPC	100.322	-1.03244	0.256243	-4.02916	5.59765e-05	0.00521068	2.49474
HIST1H4H	1252.41	-0.748068	0.183176	-4.08387	4.42924e-05	0.00541159	1.88029
SLC7A11	246.233	1.39999	0.34863	4.01569	5.92711e-05	0.00541159	2.52893
ICAM1	978.385	0.935588	0.23324	4.01126	6.03943e-05	0.00545696	2.52893
ADGRE2	877.764	1.16767	0.290833	4.01491	5.94674e-05	0.00553273	2.44295
IGLV7-43	40.3515	5.35356	1.28427	4.16858	3.06507e-05	0.00553596	1.24516
SLAMF8	1057.24	1.21584	0.303669	4.00385	6.23196e-05	0.00553596	2.54045
ACY3	42.3916	-1.84954	0.449414	-4.11546	3.86415e-05	0.00563081	1.53526
AC093162.2	96.7525	1.16694	0.288651	4.04275	5.28274e-05	0.00567901	2.07023
PXDN	16326.1	-0.677785	0.163374	-4.14868	3.34395e-05	0.00570674	1.29732
CARMIL2	573.639	-1.47726	0.370224	-3.99017	6.60266e-05	0.0059464	2.44295
IGKV1-6	185.855	4.24404	1.0593	4.00648	6.16307e-05	0.0059464	2.27113
FNDC10	839.354	-1.69871	0.426928	-3.97892	6.92282e-05	0.0059589	2.52893
MSR1	9105.72	1.37097	0.332851	4.11887	3.80742e-05	0.0059589	1.3859
KCNJ11	110.156	-1.05866	0.265994	-3.98002	6.89101e-05	0.00596108	2.49474
AC119403.1	60.2119	-1.14729	0.28075	-4.0865	4.37926e-05	0.00612488	1.53526
AC026369.1	447.924	-1.65109	0.416047	-3.96851	7.23226e-05	0.00618776	2.49715
SRGN	24997.9	1.14648	0.280471	4.0877	4.3567e-05	0.0061981	1.49429
NNMT	6981.83	1.37812	0.338656	4.06938	4.71389e-05	0.00624141	1.59764
AC116407.1	40.1893	-1.15531	0.280625	-4.11693	3.83953e-05	0.00624386	1.2524
APOLD1	9095.68	1.16744	0.286972	4.06814	4.73896e-05	0.00624386	1.5809
ITGA1	5436.12	0.654506	0.160929	4.06705	4.76128e-05	0.00624386	1.57096
KCNN1	209.36	-1.28529	0.325002	-3.95471	7.66273e-05	0.00624386	2.49715
MMP15	3684.95	-1.10424	0.279112	-3.95626	7.61313e-05	0.00624386	2.49715
PLEKHB1	37013.5	-0.660326	0.162523	-4.06298	4.84497e-05	0.00624386	1.5809
SPIRE2	1714.41	-1.06766	0.265393	-4.02292	5.74806e-05	0.00624386	1.88029
TBL1Y	29.2187	-2.22488	0.540438	-4.11681	3.84145e-05	0.00624386	1.2524
IGKV1-33	18.9392	2.39613	0.576456	4.15666	3.22936e-05	0.00643029	1.01704
CLEC2B	2060.25	0.841497	0.209781	4.0113	6.03841e-05	0.00643571	1.89114
LINC00346	197.578	0.823826	0.209216	3.93768	8.22727e-05	0.00661581	2.49474
IGHV3-21	86.5574	2.35353	0.592328	3.97335	7.08683e-05	0.00683523	2.07023
ENHO	710.067	-1.02025	0.264666	-3.85485	0.000115802	0.00688038	3.34501
VSTM2B	1254.75	-1.25557	0.310709	-4.04097	5.32299e-05	0.00697918	1.5088
AC068831.8	41.3474	-1.46825	0.362402	-4.05144	5.09024e-05	0.00703484	1.42481
BTNL2	76.1291	-1.07079	0.273641	-3.91311	9.11131e-05	0.00706189	2.52893
CFI	3838.49	1.17383	0.291131	4.03196	5.53143e-05	0.0071206	1.5088
FAM43B	431.148	-1.24733	0.324727	-3.84115	0.000122458	0.0071206	3.34501
C15orf59-AS1	30.3851	-1.7944	0.441126	-4.06778	4.74636e-05	0.00729405	1.2524
CDK5R2	2230.03	-1.01885	0.256637	-3.96999	7.18771e-05	0.00729405	1.89114
CTBS	1611.91	0.746329	0.18801	3.96962	7.19887e-05	0.00729405	1.89114
RN7SL471P	18.231	-4.18463	0.949268	-4.40827	1.042e-05	0.00738617	0.269113
AREG	405.123	2.21254	0.568341	3.89299	9.90175e-05	0.00743577	2.52893
RPRM	412.183	-1.4071	0.360861	-3.8993	9.6471e-05	0.00746632	2.44295
TRIM17	111.05	1.01237	0.256858	3.94134	8.10279e-05	0.00762243	2.00101
CRYGN	168.365	-1.03926	0.26481	-3.92455	8.68933e-05	0.00773194	2.09699
Z82186.1	138.179	3.19288	0.822966	3.87973	0.000104574	0.00773194	2.52893
AC004846.1	184.671	0.838322	0.213255	3.93108	8.45664e-05	0.00785153	2.00101
SERPINB8	2112.56	0.640687	0.162588	3.94056	8.12905e-05	0.00799718	1.88029
AC006058.2	17.5165	-2.38857	0.584918	-4.0836	4.43441e-05	0.00801223	1.01704
ADH1A	1068.05	1.07271	0.282699	3.79455	0.000147912	0.00801223	3.34501
NFKBIZ	2238.63	0.866065	0.224004	3.86629	0.000110504	0.00801223	2.49715
PLBD1	1657.17	0.644297	0.163728	3.93517	8.31389e-05	0.00801223	1.88029
RNF152	1812.3	1.0225	0.259756	3.93638	8.27184e-05	0.00801223	1.89114
AC135803.1	144.846	-1.57445	0.403151	-3.90536	9.40835e-05	0.00808914	2.09699
FAM30A	21.9538	2.34768	0.537864	4.36482	1.27225e-05	0.00811492	0.281477
AC005906.2	523.935	-0.825869	0.21373	-3.86408	0.000111508	0.00816072	2.44295
INSC	5294.93	-0.807294	0.202828	-3.9802	6.88569e-05	0.00820415	1.49429
CLEC7A	5919.96	0.863701	0.218046	3.9611	7.46052e-05	0.00827954	1.59764
PCDHB8	90.9311	1.09797	0.281994	3.8936	9.87671e-05	0.00842387	2.07023
FBLL1	560.023	-1.36647	0.355878	-3.83973	0.000123171	0.00849068	2.54045
SRPX2	6499.09	1.19481	0.30228	3.95267	7.72827e-05	0.00849068	1.59764
RAC3	696.581	-1.08343	0.282492	-3.83526	0.000125431	0.00865041	2.52893
CD79A	23.1001	2.57334	0.635659	4.0483	5.1591e-05	0.00875759	1.01704
ESR2	223.374	1.04461	0.272664	3.83112	0.000127559	0.00875759	2.52893
FPR2	164.326	2.05447	0.536799	3.82726	0.000129577	0.00875759	2.52893
NDUFA3P4	56.0556	-1.61819	0.409512	-3.95151	7.76593e-05	0.00875759	1.5184
PRDM12	2389.46	-1.46974	0.376974	-3.89878	9.66779e-05	0.00875759	1.89114
TUSC5	3632.68	-1.88044	0.4915	-3.82591	0.000130287	0.00888213	2.49715
KCTD8	4880.87	-1.33059	0.337803	-3.93894	8.18431e-05	0.00890816	1.55785
AC022424.1	255.198	-1.10683	0.289897	-3.81799	0.000134542	0.0089773	2.52893
AC110285.1	481.823	-1.57144	0.411461	-3.81918	0.000133896	0.0089773	2.49715
AL079343.1	50.277	1.58028	0.400335	3.94739	7.90071e-05	0.0089773	1.47262
DAPP1	474.999	0.861439	0.225601	3.81842	0.000134306	0.0089773	2.49715
LCN12	359.151	-1.20218	0.315586	-3.80936	0.000139326	0.00911843	2.54045
HIST1H2BE	101.081	-0.865222	0.224564	-3.8529	0.000116727	0.00931543	2.07023
TMEM92-AS1	27.5517	1.47414	0.3697	3.9874	6.68026e-05	0.00931543	1.18311
A2M	140009	0.973358	0.24654	3.94808	7.87814e-05	0.00934226	1.3859
ADCY3	8194.97	0.910382	0.231663	3.92977	8.50276e-05	0.00946607	1.47056
FAM57B	1181.2	-1.36373	0.359443	-3.79402	0.00014823	0.00951606	2.54045
HOXD10	468.137	0.848697	0.2239	3.79052	0.000150335	0.00965829	2.52893
AC008060.4	206.472	-1.4268	0.375663	-3.79809	0.000145814	0.00966084	2.44295
CHADL	601.511	-1.88392	0.507108	-3.71502	0.000203187	0.00975861	3.34501
INSM2	441.226	-1.18837	0.319885	-3.715	0.000203205	0.00975861	3.34501
FBXO2	9236.26	-1.24823	0.319214	-3.91033	9.2169e-05	0.00987122	1.49429
ST3GAL6-AS1	253.774	-0.616108	0.163058	-3.77845	0.000157805	0.00990393	2.54045
CLEC2L	1337.89	-1.34983	0.357952	-3.77098	0.000162608	0.0101298	2.54045
FAM60A	1550	0.551052	0.145962	3.77531	0.000159811	0.0101298	2.49715
C9orf116	110.319	-0.97322	0.254289	-3.82722	0.000129599	0.0101746	2.00101
CD93	8057.45	0.982293	0.251965	3.89853	9.67772e-05	0.0101746	1.49429
CXCL13	1439.04	-1.32406	0.351096	-3.77122	0.000162451	0.0101824	2.49715
SRRM3	1723.88	-0.952213	0.252901	-3.76516	0.000166444	0.0102174	2.54045
DPP10-AS1	115.935	-1.00531	0.265296	-3.78938	0.000151027	0.0103111	2.27113
TMEM59L	2837.83	-1.13214	0.300673	-3.76536	0.000166312	0.0103111	2.49715
NABP1	4387.04	0.713183	0.183128	3.89446	9.84193e-05	0.0103154	1.47056
SOBP	1477.67	-0.635881	0.169156	-3.75915	0.000170494	0.0103154	2.54045
AL117190.1	61.3675	-1.17235	0.300577	-3.90034	9.60587e-05	0.0103178	1.42135
PAFAH1B3	1293.49	-1.1539	0.301237	-3.83054	0.000127861	0.0103178	1.89114
IGLV1-51	130.019	1.11985	0.29787	3.75951	0.000170249	0.0103773	2.49474
CPLX1	1635.17	-1.10748	0.294865	-3.75589	0.000172727	0.010481	2.49715
LIN7B	355.964	-1.23153	0.327795	-3.75701	0.000171955	0.0106279	2.44295
AC112484.2	77.3995	-0.946043	0.252813	-3.74207	0.00018251	0.0108584	2.52893
DOK4	7598.59	-1.04742	0.2718	-3.85364	0.000116374	0.0110116	1.57096
NXF3	38.5542	1.75974	0.45004	3.91018	9.22283e-05	0.0110116	1.24516
SLC1A1	1651.76	0.68172	0.182565	3.73413	0.000188365	0.0110116	2.54045
SP6	172.467	1.28772	0.339449	3.79355	0.000148511	0.0110116	2.00101
GJA5	361.354	0.866673	0.231698	3.74052	0.000183639	0.0110761	2.44295
ZFR2	416.166	-1.1156	0.298226	-3.7408	0.000183434	0.0110761	2.44295
FAM166A	14.6676	-2.14877	0.480493	-4.47201	7.74874e-06	0.0111696	0.101518
GRM4	997.924	-1.22751	0.335623	-3.6574	0.000254791	0.0111696	3.34501
ELFN1	161.143	-1.05325	0.27837	-3.78363	0.00015456	0.0112645	2.00101
KIAA0930	13503.1	-0.700811	0.170295	-4.11527	3.86728e-05	0.0113856	0.493669
CGNL1	2499.22	0.601995	0.158984	3.78652	0.00015277	0.0116615	1.89114
HLA-DQA1	7869.2	0.932163	0.242174	3.84914	0.000118532	0.0116615	1.47056
SIGLEC9	1023.6	0.879422	0.236915	3.71197	0.000205654	0.0116998	2.52893
GOLGA7B	6702.87	-0.672289	0.174851	-3.84492	0.000120591	0.0117585	1.47056
G6PC2	336.564	-1.43734	0.38762	-3.70811	0.000208815	0.0118001	2.52893
ISL2	163.278	-1.56097	0.421611	-3.70239	0.000213578	0.0120291	2.52893
SLC10A4	543.956	-1.35578	0.366586	-3.69839	0.000216973	0.0121797	2.52893
KCNIP2	1013.17	-0.733133	0.197831	-3.70586	0.000210678	0.012202	2.44295
AGRN	2127.86	-1.05025	0.284586	-3.69046	0.000223851	0.0123044	2.54045
FHDC1	3149.59	-0.684351	0.181695	-3.76647	0.000165569	0.0123044	1.88029
LINC01426	150.423	0.966108	0.257448	3.75263	0.000174987	0.0123044	2.00101
SHC2	1265.72	-1.15861	0.307576	-3.76691	0.000165279	0.0123044	1.88029
BEND2	113.21	1.67825	0.454486	3.69263	0.000221948	0.0123828	2.49474
SPOCD1	541.035	1.9513	0.529308	3.68651	0.000227352	0.0124157	2.54045
COL16A1	11627.7	-1.22558	0.32214	-3.80449	0.000142096	0.0126134	1.55785
RBPMS-AS1	104.689	1.48788	0.401409	3.70664	0.000210029	0.012747	2.27113
EDA2R	1154.82	0.802391	0.217797	3.68413	0.000229488	0.0129068	2.44295
GXYLT2	1168.4	0.905886	0.241899	3.7449	0.000180466	0.0131447	1.88029
HMGB2	10414.7	0.760266	0.199299	3.8147	0.000136346	0.0134307	1.3859
SOHLH1	92.9099	-1.72409	0.470723	-3.66264	0.000249625	0.0134324	2.52893
FSD1	1399.52	-0.898617	0.245514	-3.66014	0.000252076	0.0134599	2.54045
IGHV3-43	22.9462	6.14684	1.46887	4.18473	2.85509e-05	0.0137138	0.279852
MUC19	67.7277	-1.29563	0.354503	-3.65477	0.000257412	0.0137138	2.52893
TMEM132E	5196.18	-1.46673	0.388373	-3.77659	0.000158993	0.0137138	1.55785
APOE	41222.5	-1.18878	0.312559	-3.80339	0.00014273	0.0137952	1.3859
CHST8	393.321	-1.4605	0.400049	-3.65079	0.000261431	0.0139689	2.49715
GPRC5A	277.32	1.29508	0.354338	3.65492	0.000257262	0.0139689	2.44295
NT5M	297.466	-0.976808	0.273403	-3.57278	0.000353208	0.0139689	3.34501
UPK1A	65.7628	-0.894873	0.242015	-3.69758	0.000217661	0.0139689	2.07023
SLC7A4	210.839	-1.29647	0.356005	-3.64171	0.000270833	0.0141239	2.52893
FBXO27	1512.21	-0.652267	0.175618	-3.71412	0.000203909	0.0141763	1.89114
CELSR2	7512.65	-0.705849	0.18797	-3.75512	0.000173257	0.0142144	1.59764
SPX	343.128	-0.739259	0.203403	-3.63446	0.000278563	0.0143284	2.54045
FKBP1B	2985.73	-0.946973	0.255466	-3.70685	0.000209852	0.0144342	1.89114
MEI1	356.86	0.980625	0.275506	3.55937	0.000371752	0.0144342	3.34501
MAP3K8	3660.09	0.777426	0.207416	3.74815	0.00017814	0.0144379	1.59764
HAND2-AS1	134.572	2.02942	0.558641	3.63278	0.000280388	0.0144926	2.49474
SH3GL3	1205.3	-1.05546	0.290951	-3.6276	0.000286063	0.0144926	2.54045
IGHV4-59	212.386	4.27972	1.17684	3.63662	0.000276239	0.0145097	2.44295
CHAC1	471.965	-1.21011	0.333012	-3.63382	0.000279254	0.0146242	2.44295
C9orf47	274.039	1.31586	0.362982	3.62514	0.000288805	0.0147519	2.49715
AC110491.1	459.828	-1.45659	0.410612	-3.54738	0.000389084	0.0147522	3.34501
LUCAT1	42.5746	3.96454	1.05714	3.75025	0.000176661	0.0147522	1.5184
FOXRED2	1987.36	-0.451117	0.122322	-3.68796	0.00022606	0.0151118	1.89114
PIP5KL1	146.126	-1.16412	0.322344	-3.61142	0.000304528	0.0151783	2.52893
KNDC1	918.332	-1.0791	0.298161	-3.61918	0.00029554	0.0152039	2.44295
TLX3	149.537	-1.66091	0.454311	-3.65589	0.000256291	0.015315	2.09699
KCNT1	1768.68	-1.63211	0.452787	-3.60459	0.000312649	0.0153763	2.54045
AP006284.1	92.4287	-1.4333	0.394623	-3.63207	0.000281155	0.0154221	2.27113
CASS4	669.113	1.21545	0.33667	3.61022	0.00030594	0.0155109	2.44295
PKP4-AS1	61.317	1.14634	0.307146	3.73223	0.000189793	0.0155109	1.5184
JPH3	2075.01	-0.897046	0.249383	-3.59707	0.000321826	0.0156447	2.54045
FCGR2A	9078.92	0.884291	0.235904	3.74852	0.000177878	0.0157957	1.3859
IGHV3-13	6.67579	5.10308	1.1424	4.46699	7.93296e-06	0.0157957	0.0616668
IL20RA	111.416	-0.739538	0.205668	-3.59579	0.000323406	0.0158719	2.49474
ARL15	5062.61	0.450154	0.120814	3.72601	0.000194538	0.0158888	1.49429
RAP1GAP	6039.75	-0.926093	0.248591	-3.72537	0.000195029	0.0158888	1.49429
SSPO	324.073	-1.27877	0.355531	-3.59678	0.000322183	0.0160095	2.44295
AC015818.2	17.323	-3.28862	0.794211	-4.14074	3.46193e-05	0.0161279	0.259744
CKMT1B	3611.86	-0.793112	0.213374	-3.71701	0.000201594	0.0161279	1.5088
BCOR	2680.96	0.60338	0.164981	3.65727	0.000254918	0.0162249	1.89114
ARHGAP22	1632.52	-0.795697	0.222304	-3.57933	0.000344483	0.0162757	2.54045
SLC35F3	618.891	-1.08408	0.302989	-3.57796	0.000346283	0.0163149	2.54045
AC013275.1	14.325	-2.77637	0.671551	-4.13427	3.56084e-05	0.0163415	0.259744
PDIA2	836.321	-1.11872	0.312443	-3.58057	0.000342844	0.0163415	2.49715
AC122713.2	56.6738	1.74694	0.469087	3.72414	0.000195984	0.0163663	1.42135
PTK7	2179.65	-0.819244	0.229288	-3.57299	0.000352924	0.0164436	2.54045
DNAJC5B	20.4166	1.50742	0.367021	4.10717	4.00541e-05	0.0168944	0.279852
BIRC7	641.217	-1.2995	0.364405	-3.56608	0.000362358	0.0170343	2.49715
ITK	263.503	1.24804	0.350418	3.56158	0.000368637	0.0170343	2.54045
MARCH11	244.459	-1.2173	0.349445	-3.48353	0.000494856	0.017319	3.34501
AC127496.1	46.7077	-1.67018	0.450938	-3.70378	0.000212411	0.0173805	1.42135
KRT4	30.4874	-2.44076	0.650933	-3.74963	0.000177093	0.0173805	1.18311
LRP3	873.72	-0.996569	0.27962	-3.56401	0.000365227	0.0173805	2.44295
ANKRD18A	187.127	1.29027	0.360301	3.5811	0.000342156	0.0174457	2.27113
AC114488.2	500.316	-0.88763	0.255221	-3.47789	0.000505373	0.017448	3.34501
AC011008.2	486.971	-0.429036	0.12055	-3.55897	0.000372307	0.0175528	2.44295
FBXL16	2433.55	-0.827796	0.233369	-3.54715	0.000389425	0.0176077	2.54045
IL12RB2	91.9964	1.83619	0.508812	3.60878	0.000307639	0.0176123	2.00101
TPRG1	275.016	0.663058	0.186803	3.5495	0.000385965	0.017659	2.49715
AGAP2-AS1	45.2323	-1.4874	0.404551	-3.67665	0.000236314	0.0176868	1.5184
ICAM2	732.359	0.680676	0.192019	3.54484	0.000392852	0.0176868	2.52893
PZP	832.31	0.967333	0.272373	3.5515	0.000383043	0.0177715	2.44295
FAM124A	1519.83	0.969128	0.26792	3.61723	0.000297772	0.0177992	1.89114
CT62	74.3509	-1.37614	0.385631	-3.56854	0.000358983	0.0178207	2.27113
AC245369.7	60.264	4.694	1.27324	3.68667	0.000227207	0.0179278	1.42135
LINC01739	50.1219	-1.38711	0.378244	-3.66725	0.000245177	0.0179278	1.53526
AC095031.1	130.202	-1.42714	0.398179	-3.58418	0.000338141	0.0180373	2.09699
CYTIP	830.703	0.943371	0.267032	3.5328	0.000411185	0.0181399	2.52893
NID1	35134.5	0.697186	0.190998	3.65022	0.000262011	0.0183945	1.5809
SIRPB2	2139.11	0.908535	0.257253	3.53168	0.000412923	0.0183945	2.49715
LINC02289	649.049	1.24346	0.351713	3.53543	0.000407108	0.0184	2.44295
MAL2	608.96	1.35797	0.385217	3.52521	0.000423152	0.0184	2.54045
AC018529.2	42.9177	1.57089	0.429801	3.65493	0.000257251	0.0184525	1.53526
KCNJ8	286.455	1.14099	0.323872	3.52296	0.000426759	0.0184525	2.54045
PENK	1272.96	1.6501	0.458247	3.6009	0.00031712	0.0184786	1.88029
TPBGL	2288.8	-1.08544	0.307874	-3.52558	0.000422553	0.0184924	2.49715
LINC01795	50.3204	2.3189	0.632195	3.66802	0.000244438	0.0187462	1.42135
AL354920.1	292.901	-0.486799	0.138481	-3.51529	0.000439272	0.0188859	2.52893
AL445224.1	995.972	-1.0627	0.302496	-3.5131	0.000442915	0.0189461	2.52893
SCRT2	442.438	-1.41798	0.403196	-3.51685	0.000436705	0.0189461	2.49715
AC084876.2	29.4749	-1.29183	0.347289	-3.71976	0.000199412	0.0190104	1.13187
CAMSAP3	363.028	-1.08983	0.317279	-3.43492	0.000592726	0.0190721	3.34501
AP000708.1	113.496	-1.07011	0.2997	-3.57062	0.000356137	0.0191014	2.00101
C1orf53	75.0247	-1.20222	0.337595	-3.56114	0.000369252	0.0191014	2.07023
RNASEH1-AS1	419.42	-0.760885	0.216372	-3.51656	0.000437173	0.0191167	2.44295
AC116347.1	86.8122	1.46354	0.414245	3.53302	0.000410842	0.0192722	2.27113
ADH1B	107125	1.02731	0.282252	3.6397	0.000272953	0.0192722	1.49429
MICB	554.547	0.729546	0.208012	3.50723	0.000452794	0.0192722	2.49715
REEP2	12351.7	-0.894438	0.245678	-3.64069	0.000271907	0.0192722	1.49429
RPL41P1	216.715	0.598994	0.174802	3.42671	0.000610951	0.0192722	3.34501
AL445209.1	93.6391	-1.45718	0.415949	-3.50326	0.000459593	0.019361	2.49474
MICALCL	37.0987	1.25899	0.339939	3.70357	0.000212586	0.019361	1.15278
AL604028.2	37.5133	1.15059	0.312499	3.68189	0.000231515	0.0194727	1.24516
ADAMTS9-AS1	392.985	1.63471	0.467545	3.49636	0.000471651	0.0194847	2.52893
AC146944.2	29.7985	1.46606	0.398596	3.67806	0.000235019	0.0195573	1.2524
AC107464.3	51.1552	-1.26696	0.348605	-3.63438	0.000278648	0.0196723	1.47262
IGKV1-16	120.339	3.72637	1.05239	3.54086	0.00039883	0.0197255	2.09699
FBXL15	131.352	-1.36134	0.384695	-3.53874	0.000402035	0.0198023	2.09699
GDAP1L1	1116.74	-0.99171	0.28398	-3.49218	0.000479101	0.0198023	2.49715
AL157838.1	133.003	1.38171	0.392936	3.51638	0.00043748	0.0198092	2.27113
BST1	371.606	0.570764	0.163231	3.49666	0.00047113	0.0198092	2.44295
AC096720.2	77.9027	-0.831941	0.23486	-3.54229	0.00039667	0.0203132	2.00101
LINGO4	466.49	-1.13449	0.326542	-3.47425	0.000512278	0.0205459	2.52893
MDFIC	4635.08	0.483062	0.134118	3.60177	0.000316053	0.0205459	1.55785
NAT8L	4780.28	-0.90267	0.249472	-3.61832	0.00029652	0.0205459	1.47056
PALM3	6892.21	-0.971441	0.268908	-3.61254	0.000303208	0.0205459	1.49429
TP53AIP1	73.7762	-1.25113	0.354506	-3.52922	0.000416784	0.0205459	2.07023
SNCG	35964.1	-1.05828	0.29149	-3.6306	0.000282762	0.0206102	1.3859
SLC22A14	48.0916	-1.00524	0.277535	-3.62202	0.000292308	0.0207255	1.42135
SELP	1092.59	1.09146	0.314396	3.47161	0.000517344	0.0208295	2.49715
AC007384.1	22.9975	1.88437	0.469266	4.01558	5.9301e-05	0.0209369	0.281477
AC087623.1	46.8996	-1.24553	0.345199	-3.60814	0.000308401	0.0209369	1.47262
IL18R1	800.355	1.12947	0.326089	3.46369	0.000532824	0.0209369	2.52893
SLC12A3	187.106	-1.07053	0.304602	-3.51451	0.000440563	0.0209369	2.09699
SUSD2	5534.22	-1.22052	0.340332	-3.58627	0.000335443	0.0209369	1.59764
PHOX2B	13.0133	-2.79516	0.67568	-4.13682	3.52156e-05	0.0211562	0.165026
AC138649.1	725.889	-0.761699	0.219625	-3.46817	0.000524009	0.0211766	2.44295
IGHV3-64	36.6815	5.58197	1.52586	3.65826	0.000253937	0.0211766	1.18311
PROCR	760.316	0.785937	0.227272	3.45813	0.000543937	0.0211766	2.52893
CDH9	26.1858	-2.86804	0.782113	-3.66705	0.000245367	0.0212513	1.13187
DBNDD1	3844.73	-0.945354	0.26747	-3.53443	0.000408657	0.0212513	1.88029
HOXB8	1638.44	-1.16209	0.328932	-3.53292	0.00041099	0.0212513	1.89114
ATP8B1	684.27	0.571289	0.164951	3.46339	0.00053341	0.0212528	2.44295
WNT11	265.621	-0.871786	0.252363	-3.45449	0.000551337	0.0212528	2.52893
AC005730.2	113.659	-0.965643	0.274705	-3.5152	0.000439425	0.0213263	2.00101
APOL3	9332.77	0.725364	0.202832	3.57619	0.000348637	0.021368	1.5809
C1QTNF2	73.7304	-1.30076	0.374508	-3.47326	0.000514176	0.0218373	2.27113
PAPSS2	1945.73	0.787817	0.223573	3.52375	0.000425481	0.0218373	1.88029
IGHJ3	18.6689	5.78931	1.4477	3.99897	6.36201e-05	0.0218784	0.279852
GAL3ST1	383.563	-1.20597	0.350683	-3.43893	0.000584015	0.0221251	2.52893
MROH5	62.6812	1.15915	0.322659	3.59248	0.000327549	0.0221251	1.42135
AC116565.1	224.225	-0.972575	0.289372	-3.36099	0.000776636	0.0221945	3.34501
MTFR1L	8760.62	-0.52714	0.147431	-3.57549	0.000349569	0.0223127	1.49429
SPTSSB	132.609	-1.06865	0.306983	-3.48115	0.000499266	0.0226581	2.09699
SRD5A3	1998.23	-0.434284	0.121782	-3.56608	0.000362355	0.0228047	1.5088
TCEAL6	237.865	1.14883	0.33435	3.43602	0.000590331	0.0228948	2.44295
KLF3	7228.16	0.58079	0.163517	3.55187	0.0003825	0.0230176	1.57096
AC104109.2	75.156	-0.885073	0.254009	-3.48442	0.000493207	0.0232496	2.00101
COL26A1	105.796	-0.98919	0.283957	-3.48359	0.00049474	0.0232705	2.00101
PNMA6A	358.323	-0.825523	0.246947	-3.34291	0.000829033	0.0232753	3.34501
ZNF665	766.893	0.573645	0.171714	3.34069	0.000835694	0.0234109	3.34501
SLC25A18	1681.39	-1.00411	0.293996	-3.41537	0.000636963	0.0234434	2.54045
HPGD	1246.77	1.75527	0.494042	3.55287	0.000381046	0.0235621	1.5088
DIAPH1	5018.15	0.351783	0.0994769	3.53633	0.000405735	0.023642	1.59764
NAMPT	13676.6	1.15894	0.324426	3.57229	0.000353868	0.0237184	1.3859
ROPN1L	37.4849	-1.1089	0.306375	-3.61942	0.000295263	0.0237408	1.15278
EREG	66.4388	2.41396	0.697243	3.46216	0.000535867	0.0238661	2.07023
P2RX6	1769.92	-0.900096	0.264191	-3.40699	0.000656834	0.0238661	2.54045
THEMIS2	4013.63	0.958907	0.271589	3.53072	0.000414425	0.0238661	1.59764
ZNF233	499.935	-1.00001	0.300313	-3.3299	0.000868758	0.0238661	3.34501
CNTN6	1474.78	-1.46036	0.419271	-3.48309	0.000495655	0.0241714	1.88029
PCSK1N	83.9938	-1.90816	0.556599	-3.42824	0.000607505	0.0244751	2.27113
LRRC4B	82.7895	-1.6795	0.486926	-3.4492	0.000562258	0.0247973	2.07023
AC005498.1	37.9719	-0.993047	0.277346	-3.58053	0.000342895	0.0248147	1.2524
HSPB6	2465.85	-1.03036	0.291824	-3.53076	0.000414371	0.0248147	1.5088
IFI6	7590.1	-0.991777	0.281576	-3.52224	0.000427922	0.0248147	1.55785
LINC01500	12.1322	4.75388	1.19653	3.97304	7.09603e-05	0.0248147	0.259744
PLAC9	953.099	-1.33484	0.393385	-3.39321	0.000690779	0.0248147	2.52893
MIAT	37491.1	-0.937625	0.26548	-3.5318	0.000412734	0.0248994	1.49429
APOL4	1177.22	1.31337	0.378996	3.4654	0.000529435	0.0251842	1.89114
TRAM2	4937.25	0.561523	0.159705	3.516	0.000438105	0.0252451	1.55785
RBP5	484.643	0.813191	0.240615	3.37964	0.000725813	0.0255935	2.54045
AL117336.2	105.061	1.09233	0.32315	3.38027	0.000724145	0.0255973	2.52893
ABCB1	5984.99	0.742523	0.21095	3.5199	0.000431705	0.0257721	1.49429
C19orf24	219.664	-1.54746	0.469246	-3.29777	0.000974566	0.0259362	3.34501
AC115284.2	91.3206	-0.755308	0.223943	-3.37277	0.00074416	0.0260865	2.52893
MEG8	1252.85	-0.720295	0.213639	-3.37155	0.000747469	0.0260865	2.54045
PNMA3	2629.7	-1.02926	0.30535	-3.37075	0.00074963	0.0261049	2.54045
CCRL2	234.641	0.948277	0.281545	3.36812	0.00075684	0.0264214	2.52893
AC020904.2	96.5528	2.17621	0.640685	3.39668	0.000682077	0.0264596	2.27113
AC011298.1	10.1505	-4.09546	0.983512	-4.16412	3.12557e-05	0.0268581	0.102107
PRKAR1B	4623.62	-0.909809	0.259583	-3.50489	0.000456793	0.0268581	1.49429
ZNF267	1898.16	0.733494	0.213157	3.44109	0.000579366	0.02698	1.88029
IGKV1D-8	8.69511	4.23924	1.01772	4.16542	3.10782e-05	0.027048	0.100403
CATSPERB	191.822	-0.82344	0.243179	-3.38614	0.000708831	0.0271352	2.27113
GPR4	637.318	1.00584	0.306838	3.27809	0.00104511	0.0271352	3.34501
TRNP1	4934.73	-0.809946	0.232595	-3.48221	0.000497292	0.0271352	1.59764
WISP1	1730.29	-0.935826	0.272355	-3.43606	0.000590242	0.0272077	1.88029
AC073111.5	1299.05	-0.668858	0.191453	-3.49359	0.000476579	0.0272961	1.5088
CACNG7	790.331	-0.98931	0.29506	-3.35291	0.000799666	0.0272961	2.52893
AC044802.2	7.29006	-3.5111	0.829495	-4.23281	2.30788e-05	0.0274074	0.072543
C3orf80	860.264	-1.21332	0.362124	-3.35057	0.000806454	0.027417	2.52893
OLFM2	346.286	-1.23151	0.376667	-3.26949	0.00107741	0.0276368	3.34501
JAG2	952.767	-1.00828	0.308611	-3.26716	0.00108633	0.0277541	3.34501
RFPL2	125.094	-1.54465	0.461132	-3.34968	0.000809046	0.0277541	2.49474
GBP2	11189.3	0.998159	0.286202	3.4876	0.000487371	0.0278176	1.49429
WWC1	751.864	-0.914866	0.273921	-3.33989	0.000838131	0.0282101	2.52893
AP004782.1	31.58	-1.83484	0.516333	-3.5536	0.00037999	0.0282943	1.13187
F12	50.344	-1.41414	0.404595	-3.4952	0.00047371	0.0282943	1.42135
IGHV4-39	69.5403	3.28868	0.96701	3.40088	0.000671704	0.0282943	2.00101
RAB26	170.57	-1.41932	0.418865	-3.38848	0.000702803	0.0282943	2.09699
SERPINA3	549.648	1.06203	0.325905	3.25872	0.00111916	0.0282943	3.34501
AC140134.1	270.561	0.740452	0.2275	3.25474	0.00113498	0.0283728	3.34501
FAR2P1	87.4083	-1.07839	0.320647	-3.36317	0.000770543	0.0283728	2.27113
RPL7	102944	0.568946	0.161852	3.51522	0.000439392	0.0283728	1.29732
U62317.2	15.0411	1.82412	0.466999	3.90604	9.38194e-05	0.0283728	0.277478
HJURP	86.7369	2.01687	0.593694	3.39716	0.000680896	0.0283985	2.00101
S1PR3	6123.8	0.705292	0.203822	3.46034	0.000539494	0.0286046	1.57096
GOLT1A	86.2731	-1.23877	0.371756	-3.33222	0.000861547	0.0287093	2.49474
C2CD4C	148.383	-1.34146	0.403142	-3.32752	0.000876216	0.0290293	2.49474
IL24	34.3287	1.67621	0.473856	3.53737	0.00040413	0.0290293	1.15278
SEPT4	5411.13	-0.670488	0.193977	-3.45654	0.000547167	0.0290293	1.55785
ITGA5	6112.86	0.690842	0.200332	3.44849	0.000563726	0.0291067	1.59764
PDK1	1523.18	0.638793	0.187829	3.40093	0.000671558	0.0294053	1.88029
AC100858.3	83.4213	1.44414	0.428083	3.3735	0.00074218	0.0294139	2.07023
NMB	3260.93	-0.729975	0.219777	-3.32143	0.000895575	0.0294139	2.49715
ANKRD26P1	44.3382	-2.6598	0.766172	-3.47155	0.000517466	0.0297448	1.42135
IL1R2	328.709	1.58622	0.478842	3.31261	0.000924285	0.0297448	2.54045
ANKRD20A19P	47.6289	-1.69214	0.48809	-3.46687	0.000526558	0.0297851	1.42135
C1orf112	701.997	0.478332	0.144015	3.32139	0.000895692	0.0297851	2.44295
EMCN	2933.98	0.590001	0.171808	3.43407	0.00059458	0.0297851	1.59764
FGD5	1859.09	0.50495	0.148946	3.39016	0.000698516	0.0297851	1.88029
GALNT8	5000.56	-0.962662	0.278748	-3.45352	0.000553322	0.0297851	1.49429
HYAL3	712.546	-0.954272	0.287451	-3.31977	0.000900902	0.0297851	2.44295
JPT1	7121.29	-0.738198	0.214602	-3.43986	0.000582022	0.0297851	1.57096
LINC02368	92.6801	-1.2394	0.370984	-3.34084	0.000835261	0.0297851	2.27113
OR7E38P	804.144	-0.744325	0.224385	-3.31717	0.00090933	0.0297851	2.44295
SLC2A6	2841.52	-1.06656	0.321932	-3.313	0.000922994	0.0297851	2.49715
VSTM2A	2384.73	-1.16491	0.351363	-3.31539	0.000915144	0.0297851	2.49715
HNRNPA1	93136.8	0.380641	0.109875	3.46431	0.000531585	0.0306352	1.3859
C19orf81	43.4246	-1.34436	0.389186	-3.4543	0.000551725	0.0308299	1.42135
SHF	2056.48	-0.645176	0.190979	-3.37826	0.00072947	0.0308299	1.88029
SUCNR1	119.204	1.85888	0.563281	3.3001	0.000966507	0.0308299	2.49474
EID2	1996.55	-0.48515	0.147101	-3.29806	0.000973537	0.0308495	2.49715
RRAD	112.583	-1.72891	0.524758	-3.29469	0.000985313	0.0308495	2.52893
SLC26A2	7195.46	0.819782	0.238375	3.43904	0.00058378	0.0308567	1.49429
FBXO15	246.131	-0.707806	0.215065	-3.29112	0.000997878	0.0309101	2.54045
GIPC2	455.083	0.546899	0.170194	3.21339	0.00131177	0.0309101	3.34501
AC012181.2	253.256	1.0098	0.306885	3.29048	0.00100015	0.0310075	2.52893
CSF2RB	804.223	0.883922	0.268601	3.29084	0.00099889	0.0310075	2.52893
SIX4	1302.33	-0.958618	0.291739	-3.28588	0.00101666	0.0313188	2.54045
GCAT	860.504	-0.993293	0.30133	-3.29636	0.000979458	0.0313197	2.44295
BCL6	26563.6	0.653839	0.189572	3.44902	0.000562615	0.0314462	1.3859
DOCK2	4493.3	0.800435	0.234351	3.41554	0.000636547	0.0314462	1.57096
FZD10	80.8218	1.06559	0.32408	3.28803	0.00100891	0.0314462	2.49474
KCNIP3	4569.32	-1.08726	0.318821	-3.41026	0.000649012	0.0314462	1.59764
TOLLIP	5399.09	-0.671735	0.19687	-3.41208	0.000644702	0.0314462	1.59764
NR2E3	108.609	-0.832483	0.251389	-3.31153	0.00092786	0.0315111	2.27113
TNFRSF10A	356.079	0.949794	0.289119	3.28514	0.00101933	0.0315111	2.49715
SHANK2	5464.08	-0.790551	0.231733	-3.41147	0.000646132	0.0316661	1.57096
AL118508.4	36.5019	1.34407	0.38692	3.47378	0.00051319	0.0316745	1.24516
SLC45A1	780.771	-0.811845	0.246923	-3.28785	0.00100957	0.0317029	2.44295
DLL4	578.986	0.84694	0.25841	3.2775	0.00104729	0.0317125	2.52893
SURF2	869.029	-0.937793	0.293439	-3.19587	0.00139409	0.0318577	3.34501
AL590094.1	829.036	-0.71969	0.219517	-3.27851	0.00104357	0.0318597	2.49715
BCAM	6656.39	-0.983558	0.288698	-3.40688	0.000657109	0.0318597	1.57096
ENPP3	194.551	-0.575053	0.175668	-3.27352	0.00106216	0.031877	2.52893
GPX3	135767	0.905768	0.265738	3.4085	0.000653221	0.031877	1.55785
NFIL3	3769.04	1.08113	0.316468	3.41623	0.000634939	0.0318827	1.5088
AC138430.1	65.0388	-2.21346	0.645108	-3.43115	0.000601022	0.0318976	1.42481
CA12	222.779	-0.889071	0.278538	-3.19192	0.00141332	0.0318976	3.34501
AC011472.2	113.352	-1.33583	0.405279	-3.29606	0.000980496	0.0320139	2.27113
ALB	103.23	-1.3425	0.410924	-3.26704	0.00108678	0.0320139	2.52893
CMKLR1	4158.4	0.861327	0.252161	3.41578	0.000636002	0.0320139	1.47056
CYSRT1	48.5435	-1.21553	0.356494	-3.40969	0.000650376	0.0320139	1.5184
FAM71E1	137.156	-1.37153	0.413051	-3.32049	0.000898596	0.0320139	2.09699
HIPK4	44.4672	-1.42615	0.418381	-3.40872	0.00065268	0.0320139	1.5184
LINC00675	670.701	-1.51894	0.465197	-3.26516	0.00109402	0.0320139	2.52893
LINC01119	99.5704	-0.927427	0.281261	-3.29739	0.000975896	0.0320139	2.27113
MYO1E	5636.68	0.66702	0.196132	3.40087	0.000671708	0.0320139	1.55785
RANBP3L	426.415	-1.20986	0.379847	-3.18514	0.00144685	0.0320139	3.34501
RNF208	157.759	-1.34244	0.407393	-3.2952	0.000983503	0.0320139	2.27113
TAGLN3	17937.5	-0.84778	0.248351	-3.41363	0.000641034	0.0320139	1.49429
NDUFB7	846.939	-1.55025	0.475497	-3.26027	0.00111305	0.0323339	2.54045
PVALB	3368.57	-1.41439	0.415423	-3.4047	0.00066238	0.0323431	1.5088
AC005252.3	46.5246	-1.15285	0.337206	-3.41883	0.000628913	0.0325421	1.42135
WNT2	148.801	1.11976	0.336925	3.32348	0.000889027	0.0326194	2.00101
AC007728.3	28.5145	1.77288	0.513527	3.45236	0.000555714	0.032653	1.24516
CA14	421.562	-1.0042	0.316274	-3.17509	0.00149791	0.032653	3.34501
LINC01146	108.538	1.11495	0.336649	3.3119	0.000926642	0.032653	2.07023
NTSR2	227.839	-0.8856	0.271734	-3.25907	0.00111778	0.032653	2.49715
LGI3	7902.06	-0.935805	0.274783	-3.40561	0.000660155	0.0326782	1.47056
TNF	98.5541	-1.9024	0.574849	-3.30939	0.000935003	0.0328209	2.07023
IGHA2	87.112	1.73141	0.532039	3.25429	0.00113675	0.0329933	2.49474
KLHL6	1599.28	0.81336	0.244006	3.33336	0.000858032	0.0329933	1.88029
SYNDIG1	881.817	-0.788993	0.241974	-3.26065	0.00111157	0.0329933	2.44295
CLEC5A	1885.56	1.34434	0.40356	3.33121	0.0008647	0.033003	1.89114
COL4A1	33351.7	0.596076	0.176388	3.37935	0.000726582	0.0331176	1.5809
DAW1	57.5185	1.62531	0.476969	3.40758	0.000655409	0.0331709	1.42135
PSD	1036.11	-0.864566	0.265519	-3.25613	0.00112941	0.0332012	2.44295
SLC17A7	4688.44	-0.942489	0.277501	-3.39635	0.000682914	0.0332943	1.47056
ETS2	11865.5	0.459054	0.124632	3.68329	0.000230241	0.0333815	0.493669
PPP1R3B	1722.89	0.49988	0.153991	3.24616	0.00116971	0.0334709	2.49715
CRYBG1	2045.61	0.659038	0.198351	3.32258	0.000891883	0.0336427	1.89114
AC078850.1	44.5389	2.23002	0.659818	3.37974	0.000725537	0.0336557	1.53526
ADORA1	773.119	-1.00791	0.310548	-3.24557	0.00117214	0.0338574	2.44295
BACH1	6414.35	0.680526	0.201289	3.38084	0.000722656	0.0338574	1.49429
BOLA3	1175.91	-0.813185	0.245084	-3.31799	0.000906681	0.0338574	1.89114
CCR5	1258.77	0.942835	0.27883	3.3814	0.000721172	0.0338574	1.5088
CYP1B1	23471.2	0.933044	0.272747	3.42091	0.000624117	0.0338574	1.29732
EDN3	45.7029	-1.89322	0.557879	-3.3936	0.000689792	0.0338574	1.42481
FP700125.1	20.8788	2.99141	0.784026	3.81544	0.000135938	0.0338574	0.281477
PDZD7	1424.99	-0.783102	0.236025	-3.31788	0.000907041	0.0338574	1.89114
SDR42E1	95.1638	0.683405	0.209213	3.26656	0.00108863	0.0338574	2.27113
SNORD114-20	18.4335	-1.5714	0.411832	-3.81563	0.000135836	0.0338574	0.281477
THOC3	481.099	-0.722839	0.222774	-3.24472	0.00117565	0.0338574	2.44295
CDKL4	32.4337	-1.03992	0.303367	-3.42792	0.000608216	0.0339076	1.2524
KCNH8	2350.39	-0.733461	0.227231	-3.22783	0.00124735	0.0342256	2.54045
AC093673.1	489.606	-0.627867	0.194366	-3.23033	0.00123647	0.034391	2.49715
ADRA2C	282.628	-1.1038	0.350976	-3.14496	0.00166112	0.034391	3.34501
ANKRD34A	1155.3	-0.788527	0.250801	-3.14403	0.00166636	0.034391	3.34501
BEND5	598.197	-0.783891	0.249238	-3.14515	0.00166	0.034391	3.34501
LRRN1	6183.91	-1.10585	0.32895	-3.36176	0.000774481	0.034391	1.55785
NXNL2	93.8486	-1.01559	0.30946	-3.28182	0.00103139	0.034391	2.07023
ANKRD35	1444.42	-0.594633	0.184579	-3.22157	0.0012749	0.0345688	2.54045
EZR	38578	-0.535803	0.157168	-3.40911	0.000651763	0.0345688	1.29732
AC027271.1	74.1552	-1.02448	0.317722	-3.22447	0.00126208	0.0345871	2.49474
C5orf63	443.479	0.519041	0.160979	3.22428	0.0012629	0.0345871	2.49715
IGHM	224.291	1.69726	0.54052	3.14004	0.00168922	0.0345871	3.34501
UPK1A-AS1	52.1597	-0.99001	0.292669	-3.38269	0.00071779	0.0345871	1.42135
AC012073.1	122.613	0.760289	0.231452	3.28486	0.00102031	0.0347151	2.00101
FAM171A1	8305.22	-0.46651	0.139411	-3.34629	0.000819017	0.0347151	1.59764
HERPUD1	15924.9	0.605684	0.180815	3.34975	0.000808846	0.0347151	1.5809
MMEL1	1057.61	-0.661422	0.204975	-3.22684	0.00125165	0.0347151	2.44295
NRP1	9120.64	0.719827	0.196679	3.6599	0.000252311	0.0347151	0.493669
STMN1	44899.5	-0.381097	0.113622	-3.35408	0.000796297	0.0347151	1.55785
IGLV2-11	63.2326	2.13621	0.63252	3.3773	0.000732009	0.0347356	1.42481
LRFN1	175.315	-1.09604	0.335283	-3.26899	0.00107933	0.0347447	2.09699
PEG10	18143.4	-0.58283	0.173892	-3.35168	0.00080322	0.0347497	1.55785
CDH4	945.517	-0.729032	0.226921	-3.21271	0.00131489	0.0348289	2.54045
SLC25A22	811.573	-1	0.319286	-3.13199	0.00173627	0.0348735	3.34501
AC015722.2	256.976	-0.860002	0.26768	-3.2128	0.00131449	0.0351453	2.49715
C16orf91	406.03	-0.722862	0.22497	-3.21315	0.00131288	0.0351453	2.49715
LINC02177	39.8657	-1.35335	0.397284	-3.40651	0.000657982	0.0351453	1.2524
TMEM25	2376.14	-0.551076	0.167271	-3.2945	0.000985968	0.0351453	1.88029
AC009063.2	32.3135	1.63994	0.47944	3.42054	0.000624975	0.035159	1.18311
AL049869.3	50.5727	1.3976	0.414758	3.36967	0.00075258	0.035159	1.42481
CD163	105416	1.36671	0.404817	3.37612	0.000735162	0.0352378	1.3859
LAMA1	6692.18	-0.815159	0.243975	-3.34115	0.000834312	0.0352378	1.57096
PROC	81.5164	-1.33306	0.408606	-3.26245	0.00110454	0.0353456	2.07023
GPR88	149.524	1.92248	0.599297	3.2079	0.00133709	0.0354516	2.49474
LCTL	777.166	-0.712612	0.222545	-3.2021	0.0013643	0.0354672	2.54045
CDIPT-AS1	41.9269	-1.46795	0.438981	-3.34401	0.000825777	0.0354681	1.53526
IGLV8-61	39.3681	2.66165	0.783781	3.39591	0.000684006	0.0359589	1.2524
RUSC1	4767.95	-0.674293	0.201502	-3.34634	0.000818867	0.0360244	1.49429
LINC00473	31.3252	2.71248	0.793938	3.41649	0.000634332	0.036097	1.15278
RNU4-62P	31.2332	-1.99579	0.587846	-3.39509	0.000686067	0.036097	1.24516
SEMA6B	308.697	0.915259	0.286523	3.19436	0.0014014	0.036097	2.54045
RAB3A	6778.2	-0.976361	0.29222	-3.34118	0.00083422	0.0364754	1.49429
ABHD10	5953.78	-0.391556	0.117664	-3.32775	0.000875497	0.0366064	1.55785
CDK2	1148.52	0.659	0.205912	3.2004	0.00137235	0.0366064	2.44295
CTSH	4792.86	0.772429	0.232415	3.32349	0.000888995	0.036751	1.57096
CYP2B7P	325.574	-0.519043	0.16261	-3.19194	0.00141321	0.036751	2.49715
GREM2	1155.87	-1.33687	0.430528	-3.10519	0.00190157	0.0368048	3.34501
SYT3	541.827	-0.791639	0.254925	-3.10538	0.00190032	0.0368048	3.34501
NYAP1	2135.07	-0.736658	0.23135	-3.18418	0.00145166	0.0369391	2.54045
RN7SKP16	135.702	1.09364	0.343503	3.1838	0.00145358	0.0371003	2.52893
AC010624.2	55.4832	-1.12652	0.338926	-3.32381	0.000887977	0.0371423	1.53526
HHATL	762.987	-0.898262	0.281434	-3.19173	0.00141424	0.0371423	2.44295
KCNQ2	1904.07	-1.019	0.319846	-3.1859	0.00144304	0.0371423	2.49715
RAB6C	75.0681	-0.984038	0.302846	-3.2493	0.00115689	0.0371423	2.00101
AC131212.2	195.025	0.957341	0.298322	3.20909	0.00133157	0.037448	2.27113
CKB	4049.25	-1.01985	0.306045	-3.33233	0.000861206	0.037448	1.47056
MTTP	190.231	-1.00535	0.309777	-3.24539	0.00117289	0.037448	2.00101
FOXC1	2057.2	0.4686	0.14366	3.26187	0.00110679	0.0375403	1.88029
SPATA4	28.3267	-1.02825	0.304793	-3.37359	0.000741942	0.0377046	1.2524
TMPO	5999.68	0.423858	0.128037	3.31043	0.00093153	0.0377046	1.57096
AC243772.3	63.0445	1.36171	0.410608	3.31632	0.000912103	0.0377206	1.53526
CLIC2	1893.68	0.692879	0.212641	3.25844	0.00112026	0.0377717	1.88029
FPR1	4452.5	1.36649	0.411433	3.32129	0.000896036	0.0378472	1.49429
IGLV3-9	7.07161	4.29551	1.05129	4.08593	4.3901e-05	0.0378472	0.0733487
SLC15A1	61.4796	2.32279	0.696575	3.33459	0.000854266	0.0378472	1.42481
LINC01106	202.593	-0.884217	0.277995	-3.18069	0.00146925	0.0379039	2.44295
AC011450.1	156.978	0.737802	0.229041	3.22127	0.00127624	0.037955	2.09699
ADGRA1	110.388	-1.2689	0.400476	-3.16848	0.00153236	0.037955	2.52893
ASPHD1	2113.33	-0.879075	0.277561	-3.16714	0.00153944	0.037955	2.54045
BOK	688.105	-0.842527	0.266059	-3.1667	0.00154182	0.037955	2.54045
CKMT1A	2570.1	-0.876153	0.276779	-3.16553	0.001548	0.037955	2.54045
IGHV1-2	59.6307	2.33039	0.701635	3.32138	0.000895739	0.037955	1.47262
MIR124-2HG	119.473	-1.05867	0.327233	-3.23521	0.00121552	0.037955	2.00101
NPM2	745.433	-0.872455	0.275305	-3.16905	0.00152941	0.037955	2.52893
AL157700.1	420.586	-0.926258	0.292558	-3.16607	0.00154516	0.0380027	2.52893
AC141557.2	39.9651	1.33965	0.398258	3.36378	0.00076884	0.0381273	1.24516
AQP7P1	1045.98	1.13574	0.357796	3.17427	0.00150216	0.0381273	2.44295
GLIS3	1968.75	1.13319	0.348823	3.24862	0.00115966	0.0381273	1.88029
IGKV3D-15	52.5462	2.10854	0.63709	3.30964	0.000934169	0.0381273	1.5184
RPLP0P6	419.473	0.534545	0.168978	3.1634	0.00155939	0.0381273	2.52893
AC021739.5	122.18	-1.11708	0.352813	-3.16621	0.00154442	0.0381502	2.49474
KCNH2	1410.07	-0.84558	0.260428	-3.24689	0.00116674	0.0381502	1.88029
LCNL1	5745.94	-1.18985	0.359281	-3.31175	0.000927136	0.0381502	1.49429
DCN	227500	0.792302	0.239277	3.31124	0.000928834	0.0381616	1.49429
AC006538.1	114.487	-1.02534	0.319134	-3.21287	0.00131417	0.0383099	2.09699
CYS1	311.133	-0.686799	0.223245	-3.07643	0.00209496	0.0383099	3.34501
FAM237A	138.486	-1.16643	0.362998	-3.21333	0.00131204	0.0383099	2.09699
MTSS1	9800.4	0.71157	0.213784	3.32845	0.0008733	0.0384651	1.3859
ANKRD28	6589.75	0.675102	0.205275	3.28877	0.00100627	0.0387681	1.57096
ARHGDIG	1409.25	-1.1278	0.341698	-3.30058	0.000964855	0.0387681	1.5088
EWSAT1	79.5594	-1.12516	0.356301	-3.15789	0.00158914	0.0387681	2.49474
IGFBP2	986.797	-0.923982	0.292745	-3.15627	0.00159799	0.0387681	2.49715
NRSN1	2136.28	-1.4005	0.424311	-3.30065	0.000964621	0.0387681	1.5088
SNAPC2	559.587	-0.88974	0.289663	-3.07164	0.00212889	0.0387681	3.34501
AF287957.1	171.199	-0.720701	0.226426	-3.18294	0.00145787	0.0387865	2.27113
RBM12B	1837.84	0.581765	0.184433	3.15435	0.00160857	0.0387865	2.49715
RPP25	1272.5	-0.681702	0.216465	-3.14925	0.00163691	0.0387865	2.54045
SLC25A38	5938.16	-0.448136	0.136236	-3.2894	0.001004	0.0387865	1.55785
RTN4RL2	96.1746	-1.42002	0.45079	-3.15007	0.00163232	0.038791	2.52893
AC131097.3	142.898	-1.38336	0.439294	-3.14905	0.00163803	0.0388176	2.52893
NRP2	23689.9	0.663495	0.19869	3.33936	0.000839731	0.0388176	1.29732
SDK2	2066.66	-0.700879	0.222363	-3.15195	0.00162182	0.0388682	2.49715
LPAR3	5897.35	-1.45743	0.443782	-3.28412	0.00102303	0.0389165	1.57096
MFSD3	306.369	-1.05541	0.335505	-3.14575	0.00165662	0.0389165	2.54045
AC009802.1	87.6275	-0.958899	0.298324	-3.21428	0.0013077	0.038947	2.00101
GAS2L1	852.215	-1.09066	0.346883	-3.14418	0.00166556	0.0390173	2.54045
IL7R	780.942	1.34301	0.439359	3.05675	0.00223751	0.0397532	3.34501
AL596325.2	95.6544	1.5401	0.490776	3.13809	0.00170054	0.0399072	2.52893
ITGAM	3353.95	0.640008	0.195786	3.26892	0.00107959	0.0400221	1.59764
NPTX1	5481.17	-1.01986	0.309791	-3.29209	0.000994458	0.0400221	1.47056
STEAP4	12272.4	1.21311	0.369061	3.28701	0.00101257	0.0400483	1.49429
ERG	1881.4	0.547419	0.170106	3.21811	0.00129039	0.0402153	1.89114
FAM9A	37.4534	-2.15145	0.642169	-3.35029	0.000807263	0.0402153	1.18311
AC015813.6	2511.68	-0.369612	0.118027	-3.13159	0.00173861	0.0402798	2.54045
NPL	3462.61	1.04078	0.323392	3.21831	0.00128949	0.0403082	1.88029
CD209	299.637	1.6964	0.541754	3.13132	0.00174024	0.0403359	2.52893
SNX32	311.788	-0.872625	0.278677	-3.13131	0.0017403	0.0403359	2.52893
C4BPB	24.6771	1.66083	0.444336	3.73779	0.000185647	0.0403393	0.269113
SLC12A1	518.716	-1.24934	0.409969	-3.04739	0.00230839	0.0403393	3.34501
LINC02192	1063.83	-1.33788	0.426115	-3.13972	0.00169109	0.0404086	2.44295
PNMA8B	589.148	-0.840633	0.276045	-3.04527	0.0023247	0.0405134	3.34501
C6orf136	3189.09	-0.688595	0.211498	-3.2558	0.00113073	0.0411175	1.59764
CDR2L	4884.21	-0.757886	0.23148	-3.27409	0.00106002	0.0411175	1.49429
ST3GAL1	6030.21	0.485442	0.149124	3.25529	0.00113276	0.0411175	1.59764
TMEM38A	3134.81	-0.740819	0.226438	-3.27162	0.00106932	0.0411175	1.5088
ZMIZ1-AS1	211.606	0.730928	0.233357	3.13223	0.00173486	0.0411175	2.44295
FLJ16779	4786.68	-1.1566	0.355503	-3.25341	0.0011403	0.0412474	1.59764
PROX1	634.076	0.745087	0.238887	3.11899	0.00181471	0.0412474	2.54045
TFAP2C	222.147	1.1121	0.356832	3.11658	0.00182959	0.0417189	2.52893
ALDOC	90356.1	-0.749834	0.229545	-3.2666	0.00108846	0.0418912	1.49429
RTN2	3596.04	-0.823349	0.257323	-3.19967	0.00137583	0.0418912	1.89114
LILRB5	349.956	1.37031	0.439747	3.11613	0.00183241	0.0421443	2.49715
CCDC96	208.282	-0.995557	0.32004	-3.11073	0.00186628	0.042327	2.52893
RPS6KL1	2734.54	-0.767168	0.235416	-3.25878	0.00111891	0.0424775	1.5088
CEP55	208.291	1.79141	0.574485	3.1183	0.00181901	0.0425454	2.44295
LRFN5	2248.31	-0.88498	0.284399	-3.11175	0.0018598	0.0425454	2.49715
MIR3142HG	589.532	0.772732	0.247878	3.11739	0.0018246	0.0426094	2.44295
VMP1	26980.7	1.03342	0.315117	3.27948	0.00103997	0.0427524	1.3859
ARRDC3	16426.8	0.839523	0.25616	3.27734	0.00104791	0.0429477	1.3859
NLGN3	7740.83	-0.512723	0.158058	-3.2439	0.00117904	0.0429477	1.55785
RCAN1	13380.2	1.3598	0.414927	3.27719	0.00104846	0.0429477	1.3859
FAP	116.986	1.47614	0.467724	3.15602	0.00159941	0.0432002	2.09699
NDST2	140.58	0.57358	0.18311	3.13244	0.00173357	0.0432002	2.27113
IFI16	16671	0.608599	0.187335	3.24872	0.00115924	0.043848	1.49429
FAM46C	262.445	0.80116	0.266054	3.01126	0.00260163	0.0438852	3.34501
GPX2	5574.62	-1.35363	0.419256	-3.22865	0.00124375	0.0438852	1.59764
LINC01597	202.654	-0.86866	0.279825	-3.10429	0.00190735	0.0439548	2.44295
DENND6B	1625.42	-0.790987	0.243988	-3.24191	0.00118733	0.0442444	1.5088
HLA-DRA	73681.5	0.665482	0.205232	3.24258	0.00118451	0.0445093	1.49429
TUBB4B	22712.7	-0.94216	0.292139	-3.22504	0.00125955	0.0446775	1.5809
GZMB	829.033	1.46163	0.473579	3.08636	0.00202626	0.0448713	2.52893
CHGA	4400.5	-0.74146	0.229938	-3.22461	0.00126145	0.0449099	1.57096
FAM189A2	1232.23	-0.605787	0.196665	-3.08031	0.00206788	0.0449675	2.54045
JAKMIP1	1988.18	-0.826274	0.255428	-3.23486	0.00121702	0.0449675	1.5088
LINC01977	69.6371	-0.80621	0.26145	-3.08362	0.00204502	0.0449675	2.52893
NCF2	2308.57	0.897068	0.283108	3.16864	0.00153155	0.0449675	1.88029
RPL21P16	36.8456	0.998815	0.301776	3.30979	0.000933648	0.0449675	1.15278
RPUSD1	200.325	-1.16969	0.379407	-3.08295	0.00204957	0.0449675	2.52893
TMPRSS6	98.2147	-1.30963	0.416835	-3.14184	0.00167892	0.0449675	2.07023
WIPF3	6498.03	-1.1304	0.349357	-3.23565	0.00121365	0.0449675	1.49429
ZNF217	3422.78	0.579297	0.179979	3.21869	0.00128775	0.0449675	1.59764
ZSCAN1	91.9808	-0.91103	0.29524	-3.08573	0.00203052	0.0449675	2.49474
ERN1	1878.23	0.498252	0.161542	3.08436	0.0020399	0.0449818	2.49715
FYCO1	4595.86	0.517623	0.160634	3.22238	0.00127131	0.0449818	1.55785
CPEB1	7972.53	-0.576744	0.178478	-3.23146	0.00123161	0.0452851	1.49429
NHLH1	159.523	-1.20611	0.391869	-3.07783	0.00208515	0.0452851	2.52893
UAP1	4694.81	0.707713	0.220369	3.21149	0.00132047	0.0453362	1.59764
HMCN2	52.8427	-1.23451	0.381741	-3.2339	0.00122111	0.0453411	1.47262
STUB1	678.721	-0.884357	0.287509	-3.07593	0.00209847	0.0453411	2.52893
TGM2	2874.04	0.982743	0.310608	3.16393	0.00155655	0.0453411	1.88029
THEM6	1142.8	-0.881374	0.286636	-3.07489	0.00210582	0.0454419	2.52893
LAMP5	2094.82	-0.793073	0.245965	-3.22433	0.0012627	0.0456126	1.5088
BDH1	2785.44	-0.49997	0.1551	-3.22354	0.00126615	0.0456792	1.5088
AC021739.2	298.796	-0.947726	0.308492	-3.07212	0.00212542	0.0456897	2.52893
NLRP6	29.1127	1.22536	0.371636	3.29721	0.000976506	0.0459926	1.15278
IGHV3-73	29.2661	2.47465	0.756237	3.27232	0.00106667	0.0461521	1.2524
S100B	93782.4	-0.607559	0.188571	-3.2219	0.00127342	0.0461521	1.49429
AC245884.9	336.66	-0.79372	0.259049	-3.06397	0.00218419	0.0464447	2.54045
KHDC1	334.806	-0.711389	0.23864	-2.98102	0.00287291	0.0464447	3.34501
AC002401.4	80.861	-1.04184	0.340189	-3.06252	0.00219481	0.0465301	2.52893
AP001324.1	55.3051	1.14987	0.357789	3.21382	0.00130981	0.0465301	1.5184
HAGHL	169.353	-1.12945	0.36867	-3.06359	0.002187	0.0465301	2.52893
HNRNPA1P26	374.988	0.453052	0.152091	2.97882	0.00289359	0.0465301	3.34501
IGLV3-25	91.7989	2.81211	0.897799	3.13222	0.00173489	0.0465301	2.00101
MET	4607.98	0.52209	0.162277	3.21727	0.00129418	0.0465301	1.49429
DNAJC22	271.47	-0.9125	0.297657	-3.06561	0.00217225	0.0465796	2.49715
ARL6IP1	40341.5	-0.485388	0.149973	-3.23649	0.00121008	0.0466446	1.3859
B3GNT4	202.769	-0.631733	0.206496	-3.0593	0.00221855	0.0466446	2.54045
AC098934.1	38.5294	-0.922002	0.28003	-3.29252	0.000992952	0.0466935	1.13187
C1S	81049.9	0.741132	0.231749	3.19799	0.0013839	0.0466935	1.5809
ST6GALNAC1	644.129	0.755166	0.246849	3.05923	0.00221909	0.0466935	2.52893
TNFAIP8	1138.19	0.724301	0.24362	2.97307	0.00294838	0.0468449	3.34501
BRSK1	2530.86	-0.683767	0.21752	-3.14347	0.00166958	0.0468621	1.89114
ALDH4A1	4740.95	-0.816488	0.255223	-3.19911	0.00137852	0.046912	1.55785
CDK5	3458.57	-0.698612	0.222451	-3.14053	0.00168644	0.0472178	1.89114
SEZ6L2	4877.33	-0.794382	0.247654	-3.20763	0.00133832	0.0473638	1.49429
KRT31	57.4772	2.30221	0.719943	3.19777	0.00138495	0.0476471	1.53526
AC008708.2	62.8971	-1.40902	0.43914	-3.20859	0.00133388	0.0477829	1.47262
AMOTL1	8105.27	0.632538	0.198212	3.19122	0.00141674	0.0479154	1.55785
RPL23AP49	130.283	-0.935914	0.30021	-3.11753	0.00182374	0.0479614	2.00101
AC233266.2	38.1719	-1.06614	0.327802	-3.25239	0.0011444	0.0480263	1.2524
ZNF526	737.458	0.382261	0.125055	3.05673	0.00223764	0.0480821	2.44295
FADS6	666.309	-1.07069	0.351074	-3.04975	0.00229034	0.0480875	2.49715
HCFC1R1	2440.57	-1.04518	0.333652	-3.13254	0.00173303	0.0482643	1.88029
AL355916.1	56.3533	0.954489	0.298115	3.20175	0.00136595	0.0484819	1.47262
ANKRD55	105.138	-0.793116	0.257958	-3.0746	0.00210786	0.0484819	2.27113
AC092666.1	308.678	0.892406	0.293013	3.04561	0.00232205	0.0485152	2.49715
ACTL6B	1138.93	-0.724124	0.238291	-3.03882	0.00237506	0.0486237	2.54045
CRIP2	2257.71	-1.23529	0.405832	-3.04384	0.00233577	0.0486237	2.49715
RPL41	60962.1	0.468649	0.147426	3.17888	0.00147847	0.0486237	1.5809
HAP1	418.252	1.2147	0.398335	3.04943	0.00229273	0.0487273	2.44295
TXNIP	196464	1.00859	0.317601	3.17567	0.00149492	0.0490365	1.5809
AL359764.1	50.4283	-1.22934	0.383534	-3.2053	0.00134923	0.0490464	1.42481
ANXA1	24724.9	0.819498	0.25517	3.21158	0.00132008	0.0492745	1.3859
SLC6A6	3149.05	0.783262	0.257926	3.03678	0.00239124	0.0494773	2.49715
BHLHE22	262.865	1.33223	0.439311	3.03255	0.00242497	0.049485	2.52893
AP003472.2	4.28812	4.09595	1.02007	4.01538	5.93509e-05	0.0495156	0.0616668
LHX6	274.169	1.12279	0.370447	3.03091	0.0024382	0.0495156	2.52893
MS4A6E	5.97009	3.66341	0.917459	3.993	6.52434e-05	0.0495156	0.0679065
PRSS16	96.8849	-1.28836	0.416813	-3.09098	0.00199495	0.0495156	2.07023
AC006237.1	39.1854	-1.4502	0.447926	-3.23759	0.00120545	0.0496603	1.24516
AC132872.4	180.833	1.08959	0.356246	3.05854	0.00222418	0.0498573	2.27113
CTSL3P	84.8171	0.972833	0.314218	3.09604	0.00196121	0.0498573	2.00101
EPHB6	1070.41	-0.523067	0.172242	-3.03681	0.00239097	0.0498573	2.44295
LINC01616	1312.29	-0.98689	0.325569	-3.03128	0.00243523	0.0498573	2.49715
MKX	928.398	-1.11021	0.366732	-3.02729	0.00246754	0.0498573	2.52893
VNN3	43.9738	1.9321	0.606265	3.1869	0.00143807	0.0498573	1.47262
WISP2	1129.26	-1.10413	0.375512	-2.94035	0.00327843	0.0498573	3.34501
AC020978.10	349.952	0.916576	0.302054	3.03447	0.00240957	0.0499549	2.44295
DOHH	338.45	-1.14506	0.377317	-3.03474	0.00240743	0.0499549	2.44295
IGHA1	468.074	1.66656	0.551113	3.024	0.0024946	0.0499549	2.52893
MUC15	171.12	-2.56419	0.846819	-3.02802	0.00246158	0.0499549	2.49474
OPRL1	363.049	-0.703689	0.232815	-3.02252	0.00250677	0.050125	2.52893
LMNTD2	47.646	-1.46087	0.460477	-3.17252	0.00151123	0.0501513	1.5184
NNAT	421.576	-0.75714	0.257856	-2.93629	0.00332161	0.0501513	3.34501
SEC24D	3617.76	0.64722	0.21394	3.02524	0.00248437	0.0501513	2.49715
KCNJ3	6990.55	-0.667953	0.210295	-3.17627	0.00149181	0.0502461	1.49429
EPS8	12095.8	0.617582	0.194736	3.17138	0.00151718	0.0510406	1.49429
ROPN1B	461.826	-0.723609	0.239311	-3.02372	0.00249691	0.0513206	2.44295
CACNB3	6358.49	-0.70327	0.223337	-3.14892	0.00163877	0.0514439	1.59764
RHO	26.5298	-1.75197	0.540293	-3.24264	0.00118429	0.0514633	1.15278
MAPRE3	16736.7	-0.721064	0.226141	-3.18857	0.0014298	0.0515598	1.3859
SERTAD2	4807.93	0.49875	0.157249	3.17172	0.00151537	0.0515598	1.47056
AC009229.4	60.3144	1.97198	0.620215	3.17951	0.00147524	0.0516247	1.42481
ESRP1	115.277	-0.769557	0.255711	-3.00948	0.00261693	0.0516247	2.52893
CARHSP1	8117.51	0.481278	0.15212	3.1638	0.00155725	0.0518379	1.49429
HMCN1	741.458	0.710416	0.235432	3.01749	0.00254875	0.0518379	2.44295
RPS27AP16	435.195	0.567725	0.188847	3.00626	0.0026448	0.0518379	2.54045
CASP4	4620.66	0.591519	0.186776	3.167	0.00154019	0.0519783	1.47056
HEY2	3758.61	-0.662961	0.210971	-3.14242	0.00167558	0.0519891	1.59764
IGHV4-28	14.3125	3.57176	0.921864	3.8745	0.000106845	0.0521115	0.101518
GABPB1-AS1	8583.84	0.71624	0.227526	3.14795	0.00164419	0.0521869	1.55785
KIAA1161	10537.4	-0.814833	0.2561	-3.1817	0.00146412	0.0521869	1.3859
EPN3	664.996	-1.15147	0.382205	-3.01272	0.00258921	0.0522356	2.44295
KCNH3	36.9964	-1.45917	0.451203	-3.23395	0.00122091	0.0522356	1.15278
LMNB1	481.973	1.11349	0.369664	3.01217	0.00259387	0.0522693	2.44295
CDR1	1112.25	-0.624139	0.208022	-3.00035	0.00269667	0.0523868	2.52893
PLEKHA3P1	57.6103	0.92336	0.29291	3.15236	0.00161955	0.0523868	1.5184
ENPEP	455.269	0.719059	0.246822	2.91327	0.0035767	0.0524566	3.34501
ANO3	3313.39	-1.2043	0.390063	-3.08746	0.00201877	0.0526114	1.88029
AL035446.1	70.6998	1.48163	0.484453	3.05836	0.00222551	0.0526174	2.07023
GPR22	294.647	-1.343	0.447499	-3.00112	0.00268992	0.0526644	2.49715
CLIP2	7850.22	-0.589864	0.187818	-3.14062	0.00168591	0.0528485	1.55785
AC012181.3	306.389	1.06781	0.356726	2.99336	0.0027592	0.0529184	2.54045
FNDC5	2976.6	-1.17342	0.380479	-3.08406	0.00204196	0.0529184	1.88029
PLEKHA6	5834.46	-0.97063	0.309204	-3.13912	0.00169454	0.0529376	1.55785
CALCB	12911.6	-0.910641	0.290658	-3.13303	0.0017301	0.0531999	1.5809
ACRV1	66.6613	-0.910173	0.297211	-3.06239	0.0021958	0.0532769	2.00101
CREB3L3	59.1762	-0.927101	0.29317	-3.16234	0.00156509	0.0532769	1.42481
FAM69B	251.685	-0.823245	0.2754	-2.98927	0.00279642	0.053277	2.54045
FOXS1	176.612	-1.79239	0.585478	-3.06141	0.00220301	0.053277	2.00101
FPR3	2370.78	1.29348	0.432071	2.99367	0.00275644	0.0533562	2.49715
ENTPD2	7978.41	-0.935903	0.297545	-3.14542	0.00165849	0.0534985	1.49429
IGHV4-4	22.8174	2.56459	0.709126	3.61655	0.00029855	0.0534985	0.269113
MAP1LC3A	4631.07	-1.04691	0.332853	-3.14525	0.00165946	0.0534985	1.49429
CPTP	379.906	-1.05923	0.353353	-2.99765	0.00272072	0.0535305	2.44295
MEG9	524.606	-0.958315	0.320392	-2.99107	0.00278006	0.0535305	2.49715
TSR3	470.564	-1.05556	0.352233	-2.99678	0.00272851	0.0536234	2.44295
SAC3D1	283.048	-1.12805	0.377816	-2.98572	0.00282909	0.0536495	2.52893
AC010247.1	39.788	1.24188	0.386903	3.20978	0.00132836	0.0537741	1.18311
RP2	2253.87	0.417624	0.135939	3.07214	0.00212527	0.0537741	1.89114
CLTB	5067.15	-0.848179	0.269707	-3.14481	0.00166194	0.0538904	1.47056
LYPD1	243.233	-0.899549	0.300591	-2.99261	0.00276607	0.0538904	2.44295
NDUFC2	3745.3	-0.498893	0.167076	-2.98603	0.00282621	0.0538904	2.49715
PRPH	38034.1	-0.786172	0.247078	-3.18188	0.00146323	0.0538904	1.29732
SLC45A4	1324.73	-0.594492	0.193656	-3.06983	0.0021418	0.0538904	1.89114
MT1XP1	21.7605	-1.82728	0.50497	-3.61859	0.000296213	0.0542042	0.259744
AL049871.1	125.687	-0.832104	0.27889	-2.98363	0.00284855	0.0542111	2.49474
DAGLA	927.967	-0.837272	0.281205	-2.97745	0.0029066	0.0542361	2.52893
LAMA2	42017.7	0.637079	0.204219	3.11959	0.00181105	0.0542361	1.5809
MATK	58.6212	-1.27484	0.404828	-3.14908	0.00163784	0.0542361	1.42481
RALYL	2361.37	-1.11478	0.35583	-3.1329	0.00173089	0.0542361	1.5088
RPL21P7	492.497	0.561297	0.194189	2.89047	0.00384663	0.0542361	3.34501
VNN2	951.13	1.54956	0.520232	2.97859	0.00289582	0.0542361	2.52893
IGKV1D-12	32.721	4.95916	1.54371	3.2125	0.00131584	0.0547083	1.13187
RNF207	1519.79	-0.52398	0.167457	-3.12903	0.00175383	0.0547083	1.5088
HMOX2	6797.63	-0.535722	0.171973	-3.11515	0.00183853	0.0548931	1.57096
KCNN2	1166.48	-1.58602	0.533847	-2.97092	0.0029691	0.0548931	2.54045
OVCH1-AS1	78.5363	0.66849	0.219663	3.04326	0.00234031	0.0548931	2.00101
AC019131.2	209.962	-0.919445	0.318791	-2.88416	0.00392458	0.054971	3.34501
IGKV1D-33	4.45607	3.72395	0.932759	3.9924	6.54071e-05	0.0550236	0.0556338
MAGEL2	270.06	-0.851507	0.295344	-2.8831	0.00393777	0.0550351	3.34501
PLD4	473.835	-0.860723	0.288804	-2.9803	0.00287964	0.0550473	2.44295
FAS	2857.38	0.583146	0.190644	3.05883	0.00222206	0.0550893	1.88029
SDSL	759.514	-0.712959	0.240152	-2.96879	0.00298978	0.0550893	2.52893
TMEM72	1833	-1.31033	0.419578	-3.12297	0.00179035	0.0552328	1.5088
AC090907.2	27.5457	-1.04101	0.327651	-3.1772	0.00148703	0.0554675	1.24516
DTL	100.865	1.55444	0.513565	3.02677	0.00247184	0.0554675	2.07023
KLHL25	940.409	-0.835101	0.28135	-2.96819	0.00299558	0.0556559	2.49715
FOXO3B	81.9205	0.789833	0.263696	2.99524	0.00274225	0.0559586	2.27113
PRSS3	1134.25	-1.07571	0.363348	-2.96054	0.00307104	0.0562187	2.52893
RASGEF1B	11388.6	-0.55087	0.177418	-3.10492	0.00190328	0.0564987	1.55785
KLHDC8A	2558.35	-0.630113	0.212721	-2.96216	0.00305486	0.0565117	2.49715
LINC01346	130.603	-1.34313	0.449208	-2.99001	0.0027897	0.0566811	2.27113
NOD1	1942.43	0.618953	0.203261	3.04512	0.00232591	0.056692	1.89114
AC087645.2	17.0765	1.99045	0.518883	3.83603	0.000125039	0.0566953	0.101518
NRXN2	2921.34	-0.683769	0.224468	-3.04618	0.00231768	0.0566953	1.88029
AL590560.2	244.957	-1.25736	0.425535	-2.95476	0.00312908	0.0567889	2.52893
ELF4	992.179	0.567547	0.197926	2.86746	0.00413778	0.0567889	3.34501
HES4	124.528	-1.37236	0.453698	-3.02483	0.00248769	0.0569555	2.00101
LDOC1	2924.63	-0.591139	0.19013	-3.10914	0.00187636	0.0569555	1.5088
PDLIM3	200.664	1.04402	0.353795	2.95091	0.0031684	0.0572173	2.52893
SAMD10	311.035	-0.889167	0.310483	-2.86382	0.00418567	0.0572173	3.34501
SLC9A3R2	1218.05	-1.15816	0.392678	-2.94939	0.00318406	0.0572173	2.54045
AIFM3	348.6	-0.844621	0.2859	-2.95426	0.0031342	0.0572369	2.49715
C9orf43	96.3805	-0.780813	0.259293	-3.01132	0.00260116	0.0572372	2.07023
CTDSP2	21599.1	0.505118	0.162503	3.10836	0.00188129	0.0572913	1.49429
AC093458.2	120.525	-0.877641	0.294362	-2.9815	0.00286842	0.0574125	2.27113
C2CD2L	4777.63	-0.564621	0.181749	-3.10659	0.00189257	0.0575121	1.49429
FAM83B	6.60254	3.0237	0.765552	3.9497	7.82495e-05	0.0575589	0.0616668
AC068587.2	672.058	0.61485	0.215128	2.85806	0.00426236	0.0577396	3.34501
TMEM191A	71.9098	-0.988926	0.327816	-3.01671	0.00255535	0.0578046	2.00101
GPRIN3	2875.83	0.86506	0.278975	3.10085	0.00192965	0.0578295	1.5088
AL359643.2	202.991	-0.665335	0.225682	-2.9481	0.00319732	0.0578341	2.49715
AC018653.3	252.487	0.926562	0.31499	2.94156	0.0032656	0.0582652	2.52893
XYLT2	2007.97	-0.598431	0.193235	-3.09692	0.00195545	0.0584173	1.5088
MT3	11767.6	-1.22536	0.397559	-3.08221	0.00205471	0.0585211	1.5809
SIGLEC7	295.702	1.18021	0.40154	2.93922	0.00329043	0.0585228	2.52893
KLHL41	481.294	-0.877942	0.299071	-2.93556	0.00332942	0.0588857	2.54045
AC010132.4	101.688	-0.797792	0.268696	-2.96913	0.00298646	0.0589597	2.27113
AC022893.2	3127.16	-0.888314	0.293467	-3.02696	0.00247023	0.0589597	1.88029
IRX6	42.1628	-1.88346	0.60582	-3.10894	0.0018776	0.0590104	1.42481
MS4A7	7999.69	1.16202	0.375499	3.0946	0.00197076	0.0590104	1.49429
CASP10	1839.74	0.553894	0.188848	2.93301	0.00335696	0.0590623	2.54045
TXK	743.34	-0.603685	0.20548	-2.93792	0.00330425	0.0590812	2.49715
STMN3	13279.7	-0.919896	0.298782	-3.07882	0.00207821	0.0595019	1.55785
TMEM191C	167.843	-1.09549	0.366659	-2.98775	0.00281039	0.0597152	2.09699
AC079922.2	350.043	-0.704453	0.247975	-2.84082	0.00449971	0.0598043	3.34501
CLUL1	102.991	-2.60714	0.888952	-2.93283	0.00335893	0.0598043	2.49474
ELK3	3639.81	0.538999	0.174648	3.08621	0.00202729	0.0598043	1.5088
AC136475.5	47.334	1.12064	0.363882	3.07968	0.00207227	0.059892	1.53526
EEF1A1	586777	0.507408	0.163223	3.10869	0.00187921	0.0600247	1.3859
SPRED3	549.597	1.12345	0.383932	2.92616	0.00343171	0.0600247	2.52893
ZDHHC8P1	449.169	-0.877917	0.299971	-2.92667	0.00342611	0.0600247	2.52893
ASIC1	2126.19	-0.97861	0.334902	-2.92207	0.00347709	0.0604799	2.54045
ADAM11	4516.11	-1.28573	0.418997	-3.0686	0.00215068	0.0606274	1.55785
CCL7	14.0001	4.15704	1.12763	3.68653	0.00022733	0.0606274	0.165026
CLUHP3	908.626	0.372524	0.131499	2.83289	0.00461288	0.0606274	3.34501
LINC00698	39.7852	-1.88764	0.602398	-3.13355	0.00172704	0.0606274	1.2524
SNPH	3693.35	-0.716263	0.237868	-3.01118	0.00260236	0.0606274	1.89114
ZNF395	3715.75	0.590925	0.202038	2.92482	0.00344658	0.0606274	2.49715
NKAIN2	7474.07	-0.530962	0.173256	-3.06461	0.00217957	0.0608664	1.57096
MAN2A1	7633	0.547395	0.1786	3.06492	0.0021773	0.0612521	1.55785
ARHGAP30	3843.11	0.76682	0.250994	3.05513	0.00224966	0.0616484	1.59764
PMAIP1	752.287	1.28529	0.441267	2.91273	0.00358281	0.061681	2.54045
SLC10A6	552.968	1.29186	0.442831	2.91728	0.00353101	0.0617802	2.49715
KCNJ2-AS1	57.6093	1.40727	0.459148	3.06497	0.00217691	0.0618249	1.53526
TGFB2	363.469	1.02793	0.353083	2.9113	0.00359931	0.0618249	2.54045
EFCAB13	866.446	0.493973	0.16902	2.92257	0.00347155	0.0618975	2.44295
EXOC1L	1767.7	-0.756828	0.252152	-3.00147	0.00268677	0.0621767	1.88029
CFH	38976.6	0.971305	0.312197	3.11119	0.00186334	0.0624346	1.29732
HOXA10	1109.65	-0.524773	0.180526	-2.90691	0.00365022	0.0626788	2.52893
DPP10	2617.4	-0.972519	0.324434	-2.99759	0.00272122	0.0627271	1.88029
MAGED4	72.0055	-0.83912	0.282713	-2.96809	0.00299652	0.0627271	2.07023
KCNG3	928.113	-1.15499	0.410149	-2.81603	0.00486212	0.062928	3.34501
RILPL2	1524.72	0.482308	0.165902	2.90718	0.00364702	0.0631002	2.49715
RPL7P9	341.636	0.542324	0.192674	2.81473	0.00488183	0.0631002	3.34501
RPL21P8	493.495	0.55259	0.190525	2.90035	0.00372744	0.0636169	2.52893
MST1P2	325.027	-0.902302	0.311148	-2.89992	0.00373262	0.0636409	2.52893
AC138028.2	40.9522	-1.30675	0.419857	-3.11238	0.00185586	0.0638227	1.2524
TDRD12	77.4159	-1.42355	0.491153	-2.89839	0.00375083	0.0638227	2.52893
MYH14	3203.03	-0.508816	0.175373	-2.90134	0.0037157	0.063965	2.49715
CCDC157	280.111	-0.677099	0.232921	-2.90699	0.00364921	0.0641496	2.44295
RNF112	4438.96	-0.623066	0.204685	-3.04402	0.00233441	0.0642333	1.55785
Z95114.3	202.994	0.716411	0.247577	2.89369	0.00380744	0.0642333	2.54045
AC006548.3	284.516	-1.07478	0.370888	-2.89785	0.00375728	0.0642928	2.49715
FP565324.1	75.2567	0.929836	0.317614	2.92757	0.00341626	0.0642928	2.27113
KCNE2	57.88	-0.746211	0.243033	-3.07041	0.00213766	0.0642928	1.42135
BPIFB9P	33.3787	-0.95133	0.303264	-3.13697	0.00170706	0.0643157	1.13187
RRM2	149.264	2.35118	0.812634	2.89328	0.00381241	0.0643157	2.52893
RPL7AP6	545.572	0.449857	0.155312	2.89646	0.00377396	0.0643209	2.49715
TMEM150B	103.542	1.4939	0.510516	2.92626	0.00343059	0.0643209	2.27113
TRAPPC6A	348.262	-0.918745	0.316594	-2.90197	0.00370829	0.0645395	2.44295
SLC4A11	122.936	-0.950489	0.322397	-2.94819	0.0031964	0.0647441	2.09699
ADGRB1	778.539	-0.693847	0.239851	-2.89282	0.00381798	0.0648773	2.49715
AC072022.1	586.065	1.30484	0.451237	2.89171	0.00383156	0.0650435	2.49715
CCNJL	646.251	-0.707654	0.25307	-2.79628	0.00516947	0.0650782	3.34501
EEF1E1	1395.08	-0.526248	0.182073	-2.89032	0.00384851	0.0650782	2.49715
HTR2C	10.9778	-2.78788	0.720158	-3.8712	0.000108301	0.0650782	0.070356
MFSD2A	8615.88	-0.665989	0.219783	-3.03021	0.00244384	0.0650782	1.5809
PDCD1LG2	312.951	0.873034	0.302106	2.88983	0.0038545	0.0650782	2.49715
PLCD4	2979.98	-0.610562	0.21127	-2.88995	0.00385301	0.0650782	2.49715
Z98749.2	578.242	0.678401	0.234716	2.89031	0.00384867	0.0650782	2.49715
AC006960.3	50.986	-1.12089	0.366166	-3.06115	0.00220492	0.0652424	1.42135
COL22A1	816.806	-0.92277	0.320312	-2.88085	0.00396606	0.0655934	2.54045
RPS12	33148.8	0.595873	0.194324	3.06639	0.00216658	0.065619	1.3859
DSC2	1543.96	0.812503	0.273272	2.97324	0.00294672	0.0657164	1.88029
AC134026.1	688.143	-0.718322	0.248514	-2.89047	0.00384661	0.065756	2.44295
AL139383.1	53.9783	1.07875	0.354101	3.04646	0.00231552	0.065756	1.47262
BCL6B	467.977	0.967961	0.336472	2.87679	0.0040174	0.065756	2.54045
CRYGD	65.9647	-1.28389	0.434896	-2.95217	0.00315552	0.065756	2.00101
DGCR5	1550.7	-0.804428	0.270765	-2.97094	0.0029689	0.065756	1.88029
EFNA1	2233.58	0.915302	0.308125	2.97056	0.00297262	0.065756	1.88029
FAM69C	2321.18	-0.945895	0.318395	-2.97083	0.00296999	0.065756	1.88029
MARCO	781.059	2.19312	0.762319	2.87691	0.00401589	0.065756	2.54045
PDRG1	5221.38	-0.395195	0.129988	-3.04024	0.00236391	0.065756	1.49429
PTAFR	2362.75	0.994599	0.335197	2.9672	0.00300521	0.0659246	1.89114
THBS1	16668.8	0.756703	0.248987	3.03912	0.00237267	0.0659246	1.49429
CALB2	1613	0.95246	0.330683	2.88028	0.00397318	0.065943	2.49715
DNAH11	71.6265	1.54344	0.525312	2.93814	0.00330186	0.0660379	2.07023
HM13-IT1	103.194	0.696152	0.236967	2.93775	0.00330601	0.066057	2.07023
HADH	6342.5	0.458328	0.150753	3.04027	0.00236369	0.0661832	1.47056
MOCOS	642.403	0.868335	0.302186	2.87351	0.00405933	0.0661832	2.52893
NCAN	505.654	-0.633594	0.227531	-2.78465	0.00535855	0.0661832	3.34501
POU2AF1	184.54	1.35647	0.471438	2.87731	0.00401087	0.0661832	2.49474
UGCG	5323.65	0.584053	0.193326	3.02107	0.00251881	0.0661832	1.57096
RAMP2-AS1	3508.04	0.706764	0.245767	2.87575	0.00403063	0.0663813	2.49715
IL18RAP	91.1767	1.5057	0.518284	2.90516	0.00367068	0.0664056	2.27113
LSM8	3204.05	0.33495	0.113039	2.96315	0.0030451	0.0664753	1.88029
AC015909.5	152.833	-0.774455	0.264419	-2.9289	0.00340166	0.0665213	2.09699
TTC9B	180.487	-1.108	0.381722	-2.90264	0.00370026	0.0667482	2.27113
RPS27	57075.3	0.597723	0.195993	3.04972	0.00229053	0.0676452	1.3859
AC021683.3	121.234	-0.936524	0.320432	-2.92269	0.0034702	0.0676668	2.09699
MLST8	1187.12	-0.742907	0.251467	-2.95429	0.00313392	0.0679115	1.88029
SOD1	38077	-0.587674	0.195415	-3.00732	0.00263566	0.0679115	1.5809
TPPP3	20733.5	-0.853437	0.27825	-3.06716	0.00216103	0.0679115	1.29732
VCAN	3297.42	0.717722	0.238845	3.00496	0.00265614	0.0679115	1.59764
TMEM201	854.943	-0.672149	0.234927	-2.8611	0.0042218	0.0679367	2.52893
ANKRD19P	315.651	-0.905377	0.316577	-2.85989	0.00423784	0.0680653	2.52893
FEZ1	26208.4	-0.508702	0.16899	-3.01025	0.00261029	0.0680653	1.55785
TM4SF1	6220.5	0.625764	0.207087	3.02174	0.00251327	0.0682509	1.49429
CASKIN2	5369.57	-0.815644	0.271845	-3.0004	0.00269622	0.0683529	1.59764
TMEM71	624.008	0.896684	0.313932	2.8563	0.00428609	0.0683529	2.54045
PART1	71.4379	1.33135	0.460538	2.89085	0.00384206	0.0683917	2.27113
RPS18	106050	0.513152	0.167558	3.06252	0.00219479	0.0683917	1.29732
XRN2	7543.93	0.492756	0.163185	3.01961	0.00253097	0.0684067	1.49429
AL450405.1	179.855	0.980447	0.334771	2.92871	0.0034037	0.068634	2.00101
USP20	3973.7	-0.488681	0.163112	-2.99598	0.00273561	0.0690245	1.59764
GLUL	247303	0.653439	0.21795	2.99812	0.00271649	0.0691373	1.5809
RBM47	1092.88	0.835791	0.293189	2.85069	0.00436244	0.0691373	2.54045
IGKV1D-39	12.5085	3.56747	0.950675	3.75256	0.000175036	0.0691781	0.101518
MYO16-AS1	32.7887	-1.71771	0.559945	-3.06765	0.00215751	0.0691781	1.2524
NR5A2	819.738	0.634092	0.222098	2.85502	0.00430346	0.0691781	2.49715
PGF	2073.32	-0.81152	0.284318	-2.85426	0.00431367	0.0692435	2.49715
EEF1A2	23794.6	-0.95155	0.31763	-2.99579	0.00273739	0.0692979	1.5809
SLC6A13	759.209	-0.897927	0.315129	-2.8494	0.00438021	0.0692979	2.52893
ACVR1	4218.32	0.357014	0.119018	2.99965	0.00270286	0.0693508	1.55785
FAT4	1691.26	0.557598	0.189694	2.93946	0.00328785	0.0694285	1.89114
DGKQ	854.871	-0.767537	0.278339	-2.75756	0.0058234	0.0694581	3.34501
ADAMTS9-AS2	1109.59	0.899689	0.315523	2.85142	0.00435239	0.0694739	2.49715
ANKRD9	988.166	-0.52278	0.183423	-2.85013	0.00437008	0.0696264	2.49715
TOX3	379.949	-1.05788	0.370238	-2.85731	0.00427253	0.0696264	2.44295
CCDC24	1069.02	-0.697524	0.25325	-2.75429	0.0058819	0.0698298	3.34501
CUX2	198.315	-1.15386	0.395356	-2.91854	0.0035167	0.0698298	2.00101
AC098679.3	265.604	-0.815136	0.286707	-2.8431	0.00446769	0.0700299	2.52893
CCDC85B	77.444	-1.3825	0.475752	-2.90593	0.00366165	0.0700299	2.07023
DUSP16	3522.73	0.46902	0.159764	2.9357	0.00332794	0.0700299	1.88029
FAM149A	1943.62	-0.52939	0.180329	-2.93569	0.00332812	0.0700299	1.88029
EEF1A1P5	1698.38	0.659963	0.231905	2.84584	0.00442946	0.07011	2.49715
HPDL	117.034	-1.10701	0.384961	-2.87565	0.00403196	0.07011	2.27113
AC005014.2	42.2407	-1.1896	0.39537	-3.00881	0.0026227	0.0702686	1.47262
TMEM106A	1309.74	0.624776	0.213126	2.93149	0.00337343	0.0702802	1.89114
UBE2QL1	1203.45	-0.450301	0.153522	-2.93315	0.00335547	0.0702802	1.88029
BRSK2	1906.81	-0.669167	0.223167	-2.9985	0.0027131	0.0707147	1.5088
CYP1B1-AS1	595.679	0.701297	0.246868	2.84078	0.00450038	0.0707147	2.49715
EZH2	513.727	0.567836	0.199372	2.84812	0.00439784	0.0707147	2.44295
IRF4	160.041	0.726325	0.25564	2.84121	0.00449434	0.0707147	2.49474
AC002070.1	78.0371	-0.685079	0.23542	-2.91003	0.00361391	0.070741	2.00101
ITPRIP	2949.17	0.677129	0.22725	2.97967	0.00288564	0.070741	1.59764
NAA38	1658.97	-0.976457	0.343862	-2.83968	0.00451588	0.0707634	2.49715
ZBTB21	2376.47	0.4572	0.152602	2.99603	0.00273517	0.0708706	1.5088
AP002761.4	609.62	-0.588154	0.206717	-2.84521	0.00443819	0.0708762	2.44295
CCDC189	242.03	-1.17802	0.429366	-2.74362	0.0060765	0.0708762	3.34501
RAB20	1210.98	0.729981	0.249363	2.92739	0.00341824	0.0708762	1.88029
PRR19	75.3462	-0.880317	0.30696	-2.86785	0.00413266	0.0708784	2.27113
AC025165.5	463.518	-0.577974	0.210739	-2.7426	0.00609545	0.0709041	3.34501
CD300C	221.473	1.0116	0.357083	2.83297	0.00461182	0.0709041	2.52893
CXCL1	24.0094	2.67753	0.766139	3.49483	0.000474358	0.0709417	0.259744
SERTAD4-AS1	87.1971	-1.02978	0.363633	-2.83193	0.00462679	0.071005	2.52893
ITGB3	772.595	0.934836	0.328897	2.84233	0.00447845	0.0710829	2.44295
DUSP8	549.757	-0.700802	0.247366	-2.83306	0.00461045	0.0715249	2.49715
CPA3	567.334	1.38593	0.490318	2.82659	0.00470465	0.0716771	2.54045
FAHD2CP	583.151	-0.534564	0.188779	-2.83169	0.00463032	0.0717031	2.49715
C1orf122	944.744	-0.663559	0.233871	-2.83728	0.0045499	0.0719136	2.44295
HS3ST5	1127	-0.913859	0.323362	-2.82612	0.00471153	0.0719136	2.52893
TECR	12044.6	-0.804091	0.268923	-2.99004	0.00278937	0.0719886	1.49429
LINC00854	529.667	0.820076	0.290594	2.82207	0.00477149	0.0723244	2.54045
TSPAN18	7082.37	-0.778161	0.259997	-2.99296	0.00276285	0.0723244	1.47056
AC009509.4	70.5398	-0.954085	0.337632	-2.82581	0.00471611	0.0727071	2.49474
PFKP	15836.9	-0.87841	0.294193	-2.98583	0.00282811	0.0727259	1.49429
CBX8	336.863	-0.620021	0.219805	-2.82078	0.00479072	0.0727281	2.52893
SULT4A1	18272.5	-0.708841	0.235813	-3.00594	0.0026476	0.0732773	1.3859
MAST4	1536.8	0.447546	0.158917	2.81623	0.00485906	0.0732993	2.54045
AC019205.3	1273.71	0.513446	0.176515	2.90879	0.00362827	0.0734495	1.89114
CHCHD10	1149.32	-0.892414	0.317021	-2.815	0.00487775	0.0734495	2.54045
SKAP1	461.073	-0.584031	0.20751	-2.81447	0.00488579	0.0735047	2.54045
DGCR9	154.592	-0.673445	0.23422	-2.87527	0.00403687	0.073511	2.09699
AC079089.1	41.0323	-1.1797	0.394067	-2.99365	0.00275659	0.073792	1.42135
AL354893.1	110.972	-0.700425	0.248638	-2.81704	0.0048468	0.073792	2.49474
CNGA4	79.6621	-0.987048	0.343075	-2.87706	0.004014	0.073792	2.07023
CNNM1	1171.39	-0.804777	0.277025	-2.90507	0.0036717	0.073792	1.89114
LZTS3	3248.44	-0.465455	0.165205	-2.81743	0.00484093	0.073792	2.49715
TRIM67	3657.05	-1.11974	0.385452	-2.90501	0.00367242	0.073792	1.89114
AC079228.1	20.7614	-1.40022	0.452745	-3.09274	0.0019832	0.0738783	1.01704
PRTG	459.478	0.569833	0.209475	2.72029	0.00652239	0.0738783	3.34501
SLC22A6	13.1195	-3.84252	1.11071	-3.45951	0.000541155	0.0738783	0.277478
AC005696.4	1675.96	-0.649412	0.22372	-2.90278	0.00369862	0.0738904	1.88029
EPHA10	933.932	-0.889232	0.316523	-2.80938	0.00496372	0.0738904	2.52893
FCGR2B	1102.96	1.12025	0.39812	2.81385	0.00489514	0.0738904	2.49715
GJB2	1226.49	1.34564	0.463275	2.90463	0.00367692	0.0738904	1.88029
LINC01102	17.6014	-1.91556	0.61995	-3.08986	0.00200248	0.0738904	1.01704
LINC01579	80.9281	-0.937028	0.329625	-2.84271	0.00447323	0.0738904	2.27113
PIN1	3649.58	-0.570345	0.196584	-2.90128	0.00371645	0.0738904	1.89114
PPP1R3F	3232.35	-0.630093	0.223883	-2.81439	0.00488702	0.0738904	2.49715
SPTBN4	1844.58	-0.566534	0.190648	-2.97163	0.00296222	0.0738904	1.5088
TMCC2	1374.75	-0.569814	0.203006	-2.80688	0.00500233	0.0738904	2.54045
TRIM45	2581.57	-0.52567	0.187177	-2.8084	0.00497877	0.0738904	2.54045
AP002851.1	96.5641	-0.823394	0.289938	-2.8399	0.00451278	0.074348	2.27113
EDEM1	4881.85	0.585392	0.196703	2.97602	0.00292012	0.074348	1.47056
HACD1	736.366	-0.549098	0.195723	-2.80548	0.00502417	0.074348	2.52893
AP000845.1	44.132	-1.25382	0.421471	-2.97486	0.00293123	0.0744124	1.47262
FCGR2C	3705.31	1.01115	0.349129	2.89621	0.00377705	0.0745316	1.89114
GALNT17	12641.7	-0.506086	0.169135	-2.99221	0.00276969	0.0745316	1.3859
GPR135	391.451	0.376329	0.13876	2.71207	0.00668636	0.0745316	3.34501
HS3ST2	2961.61	-1.02685	0.354397	-2.89745	0.00376206	0.0745369	1.88029
PLEKHD1	1329.85	-1.38705	0.495132	-2.80137	0.00508865	0.074556	2.54045
AC005035.1	55.269	1.7547	0.588956	2.97934	0.00288874	0.0751372	1.42481
AC010980.2	1996.58	-0.789284	0.282099	-2.7979	0.00514359	0.0751372	2.54045
AC015967.1	136.003	-0.792893	0.282738	-2.80434	0.00504198	0.0751372	2.49474
ERICH2	157.868	-0.740644	0.264164	-2.80373	0.00505156	0.0751372	2.49474
XRRA1	1188.12	0.618854	0.213884	2.89341	0.00381089	0.0751372	1.88029
VSTM2A-OT1	147.333	-1.11745	0.394588	-2.83194	0.00462658	0.0754302	2.27113
AC092718.4	157.882	-0.859774	0.306936	-2.80115	0.00509204	0.0755121	2.49474
LINGO1	875.15	-0.871954	0.310687	-2.80653	0.00500783	0.0757068	2.44295
SLC22A18AS	144.286	-1.0271	0.362935	-2.82999	0.00465491	0.0757068	2.27113
AATK	7599.31	-1.066	0.361583	-2.94815	0.00319679	0.0757113	1.55785
GRIN1	2700.4	-0.936736	0.324415	-2.88746	0.0038836	0.0757113	1.89114
MAFF	1573.99	0.966002	0.334415	2.88863	0.00386921	0.0758008	1.88029
AC009318.4	100.29	-0.877232	0.310202	-2.82794	0.00468491	0.0758169	2.27113
LINC01763	63.6728	-0.867582	0.292711	-2.96395	0.00303716	0.0758169	1.47262
MAPK11	4867.33	-0.605921	0.205827	-2.94383	0.00324175	0.0758169	1.57096
GXYLT1	3324.01	0.471148	0.160367	2.93793	0.00330412	0.0759201	1.59764
AC145138.1	585.134	0.582038	0.207708	2.8022	0.00507561	0.0760018	2.44295
APBA2	2270.1	-0.740108	0.265265	-2.79007	0.00526962	0.0760018	2.54045
BBS5	1016.95	-0.728552	0.269906	-2.69928	0.00694894	0.0760018	3.34501
DLGAP2	445.795	-0.860136	0.308202	-2.79082	0.00525744	0.0760018	2.52893
IFITM1	13346.4	0.549242	0.16729	3.28317	0.00102646	0.0760018	0.493669
AC027682.6	107.683	-1.04034	0.368274	-2.82492	0.00472926	0.0760498	2.27113
INHBB	784.496	0.905068	0.323988	2.79352	0.00521371	0.0761236	2.49715
SIAH2	1856.66	0.495266	0.177291	2.79352	0.00521384	0.0761236	2.49715
CCBE1	48.4803	1.65043	0.555559	2.97075	0.00297072	0.0761368	1.42135
AMACR	148.599	-0.735413	0.260507	-2.82301	0.00475746	0.0762427	2.27113
CLDN9	31.056	-1.48725	0.494177	-3.00955	0.00261634	0.0763208	1.24516
DPF3	495.612	-0.701942	0.2604	-2.69563	0.00702549	0.0763208	3.34501
ESCO2	76.1872	1.53627	0.544469	2.82159	0.00477856	0.0763208	2.27113
ROGDI	1970.92	-0.633463	0.227414	-2.78551	0.00534437	0.0763208	2.54045
S1PR1	2784.36	0.944228	0.320168	2.94917	0.0031863	0.0765375	1.5088
AC024361.2	16.1608	-1.70768	0.497081	-3.43542	0.000591636	0.076578	0.277478
CASZ1	458.866	-0.780275	0.279239	-2.7943	0.00520129	0.076578	2.44295
CDH7	1516.58	-0.446516	0.151486	-2.94757	0.00320281	0.076578	1.5088
DBN1	3948.24	-0.640296	0.218551	-2.92973	0.00339259	0.076578	1.59764
DGCR6L	735.176	-1.0658	0.381393	-2.7945	0.00519802	0.076578	2.44295
DLL3	45.4844	-1.09151	0.370588	-2.94535	0.00322588	0.076578	1.5184
HTRA1	41919.3	-0.491379	0.167614	-2.93161	0.00337206	0.076578	1.5809
MAGEC3	72.0871	-1.0617	0.372778	-2.84808	0.00439834	0.076578	2.07023
RIPK3	455.78	0.563781	0.202152	2.78889	0.00528887	0.076578	2.49715
RNF149	6100.04	0.391536	0.133715	2.92813	0.00341005	0.076578	1.59764
SERPINB9P1	284.524	-1.40801	0.503843	-2.79455	0.00519723	0.076578	2.44295
TRPV1	11497.1	-0.966108	0.324755	-2.97488	0.00293102	0.076578	1.3859
HRH2	928.899	0.810583	0.301359	2.68976	0.00715034	0.0766035	3.34501
PDGFRL	4301.07	0.875221	0.298965	2.92751	0.00341692	0.0766035	1.59764
ITGA9-AS1	653.201	-0.387434	0.144148	-2.68775	0.00719358	0.076962	3.34501
AL161785.1	331.625	0.89666	0.333715	2.6869	0.00721176	0.076987	3.34501
ATP5D	623.597	-1.23405	0.444249	-2.77783	0.00547226	0.076987	2.54045
CLECL1	186.578	1.60992	0.57223	2.81342	0.00490177	0.076987	2.27113
FBN2	617.883	0.800147	0.287991	2.77838	0.00546311	0.076987	2.52893
RNF128	621.082	-0.581299	0.209324	-2.77702	0.00548594	0.076987	2.54045
AC104695.2	62.2529	1.24609	0.422518	2.9492	0.00318598	0.0770376	1.47262
AC011477.2	528.774	0.554067	0.199204	2.7814	0.00541252	0.0771162	2.49715
CFB	450.013	0.743893	0.266821	2.78799	0.0053037	0.0771745	2.44295
FKBP7	2402.47	0.429503	0.154774	2.77503	0.00551972	0.0771745	2.54045
AQP6	129.841	-1.01439	0.364906	-2.77985	0.00543837	0.0773658	2.49474
CD207	24.9934	2.02643	0.591674	3.42491	0.000615007	0.0774788	0.281477
C12orf75	685.701	-0.888015	0.319644	-2.77814	0.00546711	0.077571	2.49715
SNHG5	7445.61	0.810606	0.276927	2.92714	0.00342095	0.0777402	1.55785
AL049838.1	1339.77	-0.463785	0.15801	-2.93516	0.00333376	0.0780632	1.5088
ANKRD24	518.4	-0.895466	0.322707	-2.77486	0.00552263	0.0780632	2.49715
C20orf27	1664.82	-0.691995	0.241631	-2.86385	0.00418532	0.0780632	1.89114
MANEA-AS1	315.637	0.817605	0.305262	2.67837	0.00739805	0.0780632	3.34501
PHGDH	4517.31	-0.452071	0.154577	-2.92456	0.00344939	0.0780632	1.55785
AC009275.1	500.081	-0.682321	0.246428	-2.76885	0.00562552	0.0781528	2.52893
AL359075.2	315.987	1.0104	0.363351	2.78077	0.00542301	0.0781528	2.44295
CHP2	2883.56	-1.21743	0.425331	-2.86231	0.00420559	0.0781528	1.89114
LINC01750	275.891	-0.779647	0.281709	-2.76756	0.00564781	0.0781528	2.54045
MS4A4A	6311.33	1.16584	0.399956	2.91492	0.00355775	0.0781528	1.59764
NEFM	731703	-0.911819	0.310606	-2.93562	0.00332885	0.0781528	1.49429
SPECC1L	6015.82	-0.432755	0.148518	-2.91382	0.00357031	0.078271	1.59764
STBD1	184.567	-0.912215	0.329091	-2.77193	0.00557255	0.078271	2.49474
CABP1	2027.28	-0.655692	0.236635	-2.7709	0.00559013	0.0783421	2.49715
AL662890.2	37.3166	-1.658	0.550234	-3.01327	0.00258453	0.0783967	1.15278
EXTL1	15576.8	-0.565586	0.190063	-2.97577	0.00292252	0.0787075	1.29732
NEURL2	50.7113	1.13775	0.388769	2.92654	0.00342757	0.0788047	1.5184
PQLC1	4299.09	-0.747776	0.254676	-2.93618	0.00332277	0.0788161	1.47056
CPNE9	1866.67	-0.929051	0.325033	-2.85833	0.00425882	0.0789419	1.88029
TMEM141	1086.31	-0.685771	0.247298	-2.77306	0.00555327	0.0791631	2.44295
AC079328.2	47.1922	-1.46181	0.498335	-2.93338	0.00335288	0.0792247	1.47262
KCNJ10	8995.97	-0.972136	0.298521	-3.25651	0.00112789	0.0794353	0.493669
TMEM229A	410.465	-0.590105	0.212958	-2.77099	0.00558854	0.0794716	2.44295
TMEM257	1035.93	-0.688257	0.248431	-2.77042	0.00559844	0.0795477	2.44295
AC040970.1	99.0086	0.84045	0.300862	2.79347	0.00521458	0.0795696	2.27113
TXNL4A	4808.63	-0.426713	0.146464	-2.91343	0.00357486	0.0795696	1.55785
RTKN	12769	-0.657918	0.224879	-2.92565	0.00343737	0.0796541	1.49429
AC079315.1	193.357	-0.837856	0.295922	-2.83134	0.0046353	0.0799409	2.00101
AL137141.1	142.841	-0.83462	0.294727	-2.83184	0.00462812	0.0799409	2.00101
BCL3	799.964	0.819882	0.297668	2.75435	0.0058809	0.0799409	2.52893
CACNA2D3	5187.87	-0.841083	0.287263	-2.92792	0.00341237	0.0799409	1.47056
ERICH5	301.461	-0.80112	0.289621	-2.7661	0.00567316	0.0799409	2.44295
FAM58A	1052.17	-0.692598	0.251043	-2.75888	0.00579999	0.0799409	2.49715
FAM71F1	71.9829	-0.97846	0.345688	-2.83047	0.00464791	0.0799409	2.00101
LRIG3	2182.02	0.477115	0.1733	2.75312	0.00590308	0.0799409	2.54045
SSNA1	1068.02	-1.03128	0.372764	-2.76657	0.00566502	0.0799409	2.44295
AC068587.1	703.338	0.560821	0.203779	2.7521	0.00592136	0.0799762	2.52893
BMS1P1	542.573	0.711064	0.257289	2.76368	0.00571544	0.0799762	2.44295
DNMBP	2527.47	0.380014	0.130257	2.91742	0.00352942	0.0799762	1.5088
HNRNPA1P27	389.265	0.425728	0.15469	2.75214	0.0059208	0.0799762	2.52893
LINC00672	2352.1	-0.649325	0.236022	-2.75112	0.00593911	0.0799762	2.54045
LINC01515	99.4424	1.14229	0.414193	2.75787	0.00581789	0.0799762	2.49474
SNORA66	69.2134	0.822715	0.291945	2.81805	0.00483168	0.0799762	2.07023
SNRNP25	3309.28	-0.727293	0.255477	-2.84681	0.00441601	0.0799762	1.89114
ACOT7	11368.1	-0.756078	0.25695	-2.94251	0.00325563	0.0801253	1.3859
MANEAL	1411.03	-0.699437	0.245721	-2.84647	0.0044207	0.0801253	1.88029
PROS1	17601.1	0.683486	0.235587	2.9012	0.00371739	0.0801253	1.5809
AF131216.4	33.6407	-1.24318	0.414628	-2.9983	0.00271488	0.0801853	1.15278
AC020907.1	122.27	1.20448	0.428722	2.80948	0.0049622	0.0802057	2.09699
ADORA2B	152.554	1.10282	0.401275	2.7483	0.00599057	0.0802057	2.52893
AL592182.3	1862.64	-1.38821	0.505261	-2.7475	0.00600508	0.0802057	2.54045
LINC00539	148.329	-0.616541	0.219399	-2.81013	0.00495212	0.0802057	2.09699
NME3	225.85	-2.04893	0.771401	-2.65611	0.0079048	0.0802057	3.34501
PRR5	427.495	-0.862697	0.314038	-2.74711	0.00601238	0.0802057	2.54045
TUBB4A	8417.44	-0.827642	0.285039	-2.90361	0.00368883	0.0802057	1.55785
C16orf89	714.391	-0.897775	0.326406	-2.75049	0.0059507	0.0806166	2.49715
CCDC144NL-AS1	224.152	-0.619784	0.233636	-2.65278	0.00798324	0.0806166	3.34501
WNT7A	51.5248	-1.74898	0.59918	-2.91896	0.00351199	0.0806166	1.47262
HS6ST3	445.851	-1.14989	0.417198	-2.75622	0.00584732	0.0807667	2.44295
IGLV3-1	43.1813	1.74262	0.597265	2.91766	0.00352669	0.0807667	1.47262
ECSIT	1615.01	-0.607329	0.221439	-2.74264	0.00609468	0.0807991	2.54045
RTN4RL1	731.802	-0.830029	0.301237	-2.7554	0.00586205	0.0807991	2.44295
AC010931.3	28.6124	1.32566	0.446927	2.96616	0.00301541	0.0808435	1.2524
ADGRL1	3887.11	-0.604907	0.209247	-2.89088	0.00384161	0.0808435	1.59764
KEL	105.086	-0.634872	0.226099	-2.80793	0.00498607	0.0808435	2.07023
TCEA2	3404.81	-0.726818	0.251446	-2.89056	0.0038456	0.0808435	1.59764
SNHG3	2089.01	0.628472	0.229324	2.74054	0.00613386	0.0809817	2.54045
AC015909.2	28.4762	-0.972689	0.328055	-2.96502	0.00302663	0.0809916	1.2524
SCAND1	184.026	-1.52788	0.545296	-2.80192	0.00507996	0.0811235	2.09699
AL121583.1	91.5977	-0.76422	0.278576	-2.74331	0.0060824	0.0813901	2.49474
CAMK2N2	162.283	-0.976979	0.356086	-2.74366	0.00607578	0.0813901	2.49474
MYOF	7601.03	0.549988	0.18883	2.9126	0.00358428	0.0813901	1.47056
SMIM28	261.587	-1.36117	0.496154	-2.74345	0.00607975	0.0813901	2.49715
PTH1R	655.165	-0.762478	0.28829	-2.64483	0.00817312	0.0814396	3.34501
SKIDA1	692.709	-0.513526	0.194144	-2.64508	0.00816709	0.0814396	3.34501
GALNTL6	70.6243	-0.972253	0.354552	-2.7422	0.00610285	0.0814729	2.49474
POU4F3	124.347	-1.16966	0.417994	-2.79827	0.00513766	0.0815338	2.09699
KLF10	3587.01	0.718014	0.247445	2.90171	0.00371138	0.0817964	1.5088
LGALS3BP	18743.2	-0.771417	0.261657	-2.9482	0.00319629	0.0818636	1.29732
HSPA6	798.198	1.16775	0.426304	2.73923	0.00615827	0.0818783	2.49715
AF279873.3	33.5547	-1.38709	0.468658	-2.95971	0.00307929	0.0819792	1.24516
SYNGR3	5702.73	-0.732025	0.252148	-2.90315	0.00369425	0.0819792	1.49429
KCNH6	484.256	-1.90715	0.694753	-2.74508	0.00604959	0.0820265	2.44295
AC120036.5	611.359	-0.410525	0.149656	-2.74312	0.0060858	0.0824387	2.44295
NPPB	96.2082	-1.74063	0.636187	-2.73603	0.00621852	0.0824387	2.49474
AC015908.5	414.274	-0.914932	0.334539	-2.73491	0.00623982	0.0825605	2.49715
GABBR2	7277.45	-0.856503	0.294873	-2.90465	0.00367668	0.0825605	1.47056
GRIP2	502.089	-0.72906	0.265955	-2.74129	0.00611983	0.0825949	2.44295
SAMD14	2012.91	-1.04767	0.361748	-2.89615	0.00377777	0.0825949	1.5088
AC107032.1	71.1601	0.827235	0.30313	2.72898	0.00635306	0.0827637	2.52893
TNRC6C-AS1	1467.79	-0.745589	0.263989	-2.82432	0.00473815	0.0829551	1.88029
PTPRR	2222.64	-1.31594	0.481737	-2.73166	0.00630164	0.0829879	2.49715
TROAP	146.228	1.73538	0.618964	2.80369	0.00505212	0.0829879	2.00101
ARHGEF37	11125.7	0.534824	0.183187	2.91955	0.00350539	0.0830295	1.3859
STK17B	3667.97	0.735787	0.254343	2.89289	0.00381717	0.0830295	1.5088
DCTN1-AS1	131.402	-0.77354	0.276028	-2.8024	0.00507238	0.0831288	2.00101
MIR3605	38.836	0.986277	0.334571	2.94789	0.00319956	0.0836759	1.2524
MPP4	61.9615	-0.5974	0.205402	-2.90845	0.00363228	0.0836759	1.42135
PODXL2	4712.73	-0.705844	0.245891	-2.87056	0.00409751	0.0838492	1.59764
QPRT	2813.1	-0.477455	0.169383	-2.81879	0.00482057	0.0838492	1.88029
BUB1B	149.678	1.70404	0.625264	2.72531	0.00642407	0.0838972	2.49474
CEP170B	2986.63	-0.659934	0.234227	-2.8175	0.00483989	0.0838972	1.88029
CFAP20	2707.36	-0.386894	0.141978	-2.72503	0.00642956	0.0838972	2.49715
IFNAR2	2692.89	0.445443	0.158205	2.81562	0.00486837	0.0838972	1.89114
KCTD17	2271.64	-0.522276	0.19207	-2.71919	0.00654423	0.0838972	2.54045
GAMT	928.281	-0.888223	0.338225	-2.62613	0.00863615	0.0838985	3.34501
NTRK1	7316.17	-0.668369	0.232355	-2.8765	0.00402115	0.0838985	1.55785
PRDX2	15345.5	-0.610291	0.208029	-2.93369	0.00334961	0.0838985	1.29732
VWA8-AS1	26.6796	-1.15659	0.388834	-2.97451	0.00293453	0.0841816	1.13187
NPY5R	127.561	-0.888022	0.326215	-2.7222	0.00648487	0.0843378	2.49474
MSC	273.517	-1.10894	0.408117	-2.71721	0.00658349	0.0843638	2.52893
PIP5K1C	4355.58	-0.59885	0.20839	-2.8737	0.0040569	0.0843638	1.55785
ANXA13	45.2692	0.970708	0.335827	2.8905	0.00384626	0.0844099	1.47262
AP000911.1	255.301	-0.690663	0.263512	-2.62099	0.00876744	0.0844099	3.34501
FLRT1	154.837	-0.857138	0.30686	-2.79325	0.00521812	0.0844099	2.00101
GALNT5	73.4135	1.74265	0.633322	2.7516	0.00593044	0.0844099	2.27113
MRPS34	972.698	-0.715493	0.263457	-2.71578	0.00661192	0.0844099	2.52893
MYBPH	41.4776	-2.28977	0.792374	-2.88976	0.00385542	0.0844099	1.47262
RGN	849.678	-0.64189	0.236431	-2.71491	0.0066293	0.0844099	2.52893
WDR36	4021.22	0.291408	0.100838	2.88987	0.00385395	0.0844099	1.47056
CD53	7741.41	0.657332	0.227555	2.88868	0.00386866	0.08453	1.47056
NCAM1-AS1	286.554	-0.676849	0.248347	-2.72542	0.00642196	0.08453	2.44295
NLRC4	969.804	0.545635	0.201086	2.71345	0.00665875	0.08453	2.52893
TUSC2	5286.02	-0.428491	0.149701	-2.86231	0.00420571	0.08453	1.59764
ABCG4	1852.72	-1.01767	0.353456	-2.87921	0.00398666	0.0847077	1.5088
HSD11B1L	342.493	-0.711037	0.262303	-2.71075	0.00671321	0.0847077	2.54045
AC007785.3	34.9964	-1.53409	0.522481	-2.93616	0.00332302	0.08499	1.2524
AC006058.1	12603.8	-0.535696	0.186006	-2.87999	0.00397689	0.0850262	1.49429
LINC01324	31.6081	-1.58093	0.532903	-2.96664	0.00301073	0.0850262	1.13187
RELL2	508.912	-0.836429	0.308671	-2.70978	0.00673286	0.0850262	2.52893
SNX18P13	78.0524	1.02039	0.371693	2.74524	0.00604669	0.0850262	2.27113
AC061992.1	31.0483	1.71064	0.579677	2.95103	0.00316719	0.0851741	1.18311
AMER3	907.314	-0.736279	0.270699	-2.71991	0.00652989	0.0851741	2.44295
HTR3A	5372.38	-1.32364	0.461943	-2.86537	0.00416517	0.0851741	1.55785
NACC2	7293.03	-0.601604	0.210565	-2.8571	0.00427535	0.0851741	1.59764
NBL1	552.217	-0.864425	0.319382	-2.70655	0.00679859	0.0851741	2.54045
AC239859.6	97.255	-0.869527	0.312377	-2.78358	0.00537629	0.0854216	2.00101
LILRA5	55.2232	1.80248	0.627925	2.87054	0.00409775	0.0857374	1.5184
DGKK	104.75	-1.42532	0.52644	-2.70748	0.00677969	0.0862723	2.49474
AC008691.1	17.2421	-2.27643	0.676964	-3.3627	0.000771829	0.0867915	0.281477
GINS3	906.408	-0.405551	0.155643	-2.60565	0.00917014	0.0867915	3.34501
NDNF	238.489	1.02217	0.37797	2.70436	0.00684362	0.0867915	2.49715
TEP1	6660.06	0.325998	0.114196	2.85472	0.00430744	0.0867915	1.57096
RNF43	323.903	-0.752539	0.277574	-2.71113	0.00670538	0.0868134	2.44295
SLC22A18	423.885	-0.98827	0.379489	-2.60421	0.00920862	0.0870069	3.34501
CTXND1	2613.06	-0.596114	0.221077	-2.69642	0.00700902	0.0871329	2.54045
DNAJC30	772.206	-0.534536	0.198149	-2.69765	0.00698316	0.0871425	2.52893
AL139241.1	23.7935	1.39428	0.413375	3.37292	0.000743767	0.0871556	0.269113
STAR	942.1	1.14989	0.42577	2.70074	0.00691859	0.0873066	2.49715
CDKN1A	7001.26	0.865653	0.30334	2.85373	0.00432086	0.0873158	1.55785
CHD1	6013.48	0.327645	0.11429	2.86679	0.00414663	0.0873158	1.49429
WNT7B	142.532	-1.35571	0.491814	-2.75655	0.00584156	0.0875884	2.09699
AC051619.3	91.9991	-1.11443	0.413042	-2.69811	0.00697345	0.0878245	2.49474
AGO2	6515.82	0.394162	0.138442	2.84713	0.00441159	0.0879768	1.57096
FAM167A	133.405	0.908278	0.327987	2.76925	0.00561856	0.0879768	2.00101
SNCB	1285.95	-0.838575	0.311017	-2.69623	0.00701283	0.0879768	2.49715
TMEM198	259.636	-0.805606	0.297951	-2.70382	0.0068548	0.0879768	2.44295
GLB1L3	415.241	-0.705102	0.261952	-2.69173	0.00710835	0.0879899	2.52893
TNFSF8	498.435	0.874846	0.324736	2.69402	0.00705964	0.0884344	2.49715
SMIM29	3218.85	-0.932925	0.32859	-2.83918	0.00452301	0.0884939	1.59764
AC007663.2	387.771	-0.758279	0.281559	-2.69315	0.00707807	0.0885355	2.49715
AL356095.1	32.488	-3.49777	1.18946	-2.94064	0.00327538	0.0886192	1.15278
RGS6	2565.79	0.654511	0.229135	2.85644	0.00428427	0.0886192	1.5088
C9orf172	277.428	-1.09344	0.405258	-2.69814	0.00697292	0.0888052	2.44295
DRAXIN	527.892	1.06774	0.397475	2.68631	0.00722457	0.0888052	2.52893
LINC00839	1565.73	-0.529547	0.196826	-2.69043	0.00713595	0.0888052	2.49715
RAB41	204.074	-0.472147	0.175706	-2.68714	0.00720673	0.0888052	2.52893
UCHL1	111632	-0.56901	0.200376	-2.8397	0.00451554	0.0888052	1.5809
MYOCD	180.609	0.857977	0.318909	2.69035	0.00713775	0.0888485	2.49474
PLIN2	4081.49	0.760532	0.267477	2.84336	0.00446411	0.0889216	1.55785
EIF4A1	1389.46	0.58367	0.217591	2.68242	0.00730912	0.0890858	2.54045
PPP1R36	539.771	-0.524558	0.194603	-2.69553	0.00702776	0.0890858	2.44295
ZNF239	747.397	-0.449357	0.167135	-2.68858	0.00717567	0.0890858	2.49715
NEK2	47.6781	2.05038	0.714273	2.87058	0.00409718	0.0891914	1.42135
AL135999.1	208.889	0.537771	0.20783	2.58756	0.00966588	0.0893447	3.34501
AL445665.1	78.9774	0.780334	0.290964	2.68189	0.00732066	0.0894264	2.52893
NUP98	9179.05	0.319923	0.112842	2.83513	0.00458069	0.0894264	1.5809
RGS16	1845	1.24546	0.463783	2.68544	0.00724336	0.0894264	2.49715
TMCC3	2873.02	0.504133	0.1769	2.84981	0.00437447	0.0894264	1.5088
AC092070.2	1340.37	0.756993	0.272661	2.77632	0.00549785	0.0894335	1.89114
SIGLEC18P	6.8381	2.80504	0.757537	3.70285	0.000213193	0.0894335	0.0733487
ZFP36L2	22090.4	0.560012	0.193302	2.89708	0.00376653	0.0894335	1.29732
KIAA1210	47.4373	-2.01739	0.70869	-2.84665	0.00441822	0.0894498	1.5184
GABRA5	662.025	-1.02157	0.379576	-2.69133	0.00711669	0.0894889	2.44295
AC015911.3	35.9617	1.00028	0.342121	2.92377	0.00345815	0.0896606	1.18311
MMD2	2213.27	-0.954029	0.355576	-2.68305	0.00729542	0.0896606	2.49715
AC066612.2	225.337	-1.30156	0.485198	-2.68253	0.00730671	0.0896908	2.49715
SLC27A4	2807.48	-0.539762	0.190872	-2.82787	0.00468585	0.0898397	1.59764
CDKN2AIPNL	2276.07	-0.466143	0.168224	-2.77097	0.005589	0.0899332	1.89114
FAM89B	275.329	-1.00235	0.388444	-2.58043	0.00986772	0.0899332	3.34501
HK3	488.936	1.11922	0.416709	2.68586	0.00723428	0.0899332	2.44295
HRAS	2278.22	-0.82564	0.307991	-2.68072	0.00734635	0.0899332	2.49715
IL13RA1	19931.3	0.480803	0.16971	2.83309	0.00461009	0.0899332	1.55785
MAPK12	1693.97	-0.659821	0.238064	-2.77161	0.00557791	0.0899332	1.89114
PCYOX1L	4437.33	-0.331719	0.116543	-2.84633	0.00442259	0.0899332	1.49429
RPS23	36398.9	0.412676	0.144952	2.84698	0.00441358	0.0899332	1.49429
SIGLEC5	16.3679	1.70838	0.472464	3.6159	0.000299306	0.0899332	0.101518
TPRN	480.052	-0.900425	0.335108	-2.68697	0.00721044	0.0899332	2.44295
TTC9	6782.71	-0.78496	0.27734	-2.83031	0.00465024	0.0899332	1.57096
UBE2S	826.336	-0.702784	0.262784	-2.67438	0.0074867	0.0899332	2.54045
AC141557.1	202.367	1.18185	0.458294	2.57881	0.00991399	0.0899459	3.34501
RPLP0P2	125.151	-1.69271	0.63223	-2.67736	0.0074204	0.0902035	2.49474
AGBL5-IT1	180.169	-0.542983	0.202834	-2.67698	0.00742887	0.0902424	2.49474
CUBNP3	13.0966	-2.8393	0.847253	-3.35118	0.000804675	0.0904225	0.269113
SLC1A6	188.944	-0.717908	0.268756	-2.67123	0.00755741	0.0904225	2.52893
XYLT1	2290.47	0.827988	0.309455	2.67563	0.00745889	0.0904225	2.49715
CAPN9	285.35	-0.586735	0.219758	-2.66991	0.00758707	0.0905971	2.52893
SLC25A10	69.255	-1.0761	0.402342	-2.67458	0.00748225	0.0905971	2.49474
SLC30A7	4018.47	0.432783	0.153184	2.82525	0.00472436	0.0907499	1.57096
ALKBH7	280.04	-1.03073	0.384561	-2.68028	0.0073561	0.0908022	2.44295
EBF4	1291.9	-0.603802	0.212845	-2.83681	0.00455662	0.0908932	1.5088
FAM19A3	1239.44	-1.12853	0.423299	-2.66603	0.0076752	0.0908932	2.54045
GNAZ	4135.43	-0.600375	0.212424	-2.8263	0.0047089	0.0908932	1.55785
H2AFX	353.073	-1.2273	0.477162	-2.57209	0.0101087	0.0908932	3.34501
AC090772.3	108.182	-0.573582	0.209106	-2.74302	0.00608777	0.091292	2.00101
CAMK2A	10404.1	-0.940955	0.331602	-2.8376	0.00454535	0.091292	1.49429
ZNF185	2079.25	0.609097	0.220548	2.76174	0.0057494	0.091292	1.89114
AC026774.1	58.2516	-0.884309	0.312662	-2.82832	0.00467923	0.0912952	1.53526
AL139039.2	99.9506	0.688281	0.251995	2.73133	0.00630795	0.0912952	2.07023
PYCR3	449.506	-0.718721	0.268593	-2.67587	0.00745346	0.0912952	2.44295
URB1-AS1	273.921	-0.774559	0.301523	-2.56883	0.0102044	0.0912952	3.34501
FAM189A1	578.184	-1.13385	0.424939	-2.66828	0.00762418	0.0912956	2.49715
AL159153.1	36.1216	1.54305	0.534149	2.8888	0.0038671	0.0915197	1.2524
AL445490.1	201.303	-1.0837	0.422393	-2.56562	0.0102992	0.0915197	3.34501
CA4	207.006	-1.23473	0.463804	-2.66217	0.00776382	0.0915197	2.52893
CENPX	1810.69	-0.73177	0.275096	-2.66005	0.00781291	0.0915197	2.54045
CHRDL1	9927.08	0.643025	0.228474	2.81443	0.00488635	0.0915197	1.5809
EMILIN3	911.959	-1.20678	0.453993	-2.65815	0.00785705	0.0915197	2.54045
IMMP1LP1	29.9349	1.03675	0.358867	2.88896	0.00386513	0.0915197	1.2524
INPP5J	530.96	-0.652999	0.245461	-2.66029	0.00780731	0.0915197	2.54045
LAMC2	308.047	2.0361	0.764207	2.66433	0.00771417	0.0915197	2.49715
NGFR	63502.9	-0.562893	0.199888	-2.81604	0.00486195	0.0915197	1.5809
PCSK2	18270.7	-1.03997	0.361291	-2.87848	0.00399599	0.0915197	1.29732
RPL21	57991.4	0.529389	0.187611	2.82173	0.00477653	0.0915197	1.55785
SLC4A3	2308.23	-0.630475	0.228653	-2.75735	0.00582723	0.0915197	1.89114
SPSB2	247.37	-0.799486	0.299192	-2.67215	0.00753661	0.0915197	2.44295
TMEM176A	9961.92	-0.677578	0.240107	-2.82199	0.00477265	0.0915197	1.55785
AC018413.1	84.4223	-0.607453	0.225471	-2.69416	0.0070567	0.0917538	2.27113
LINC01876	39.1336	1.41882	0.487082	2.9129	0.00358092	0.0917538	1.15278
ZNF883	625.662	-0.650878	0.244976	-2.6569	0.00788617	0.0917538	2.54045
NUDT18	733.131	-0.652538	0.245687	-2.65598	0.00790783	0.0917934	2.54045
POLR2I	48.37	-1.94235	0.682402	-2.84634	0.00442249	0.0917934	1.42135
EPHX4	761.623	-0.602126	0.226747	-2.6555	0.00791913	0.0922797	2.52893
BRINP2	1088.14	-0.645756	0.242199	-2.66622	0.00767102	0.0924707	2.44295
ABCB9	1736.96	-0.495691	0.186889	-2.65233	0.00799375	0.0924717	2.54045
CXCL14	843.54	-1.3292	0.50004	-2.65818	0.00785638	0.0924717	2.49715
Z83843.1	3348.51	0.523296	0.196847	2.65838	0.00785166	0.0924717	2.49715
CERS3	18.1183	-1.64469	0.558025	-2.94734	0.00320523	0.0925534	1.01704
GSG1	127.275	-1.52709	0.559178	-2.73096	0.00631507	0.0926192	2.00101
IGHV2-70	26.3601	4.11077	1.42573	2.88327	0.00393574	0.0926896	1.24516
PTX3	803.85	2.14598	0.839487	2.5563	0.0105792	0.0926896	3.34501
GABRA3	702.23	-1.04363	0.391869	-2.66322	0.00773973	0.0927874	2.44295
BCL11B	452.719	-0.58748	0.221717	-2.64969	0.00805657	0.0928153	2.54045
CAMKMT	911.336	-0.393425	0.154178	-2.55176	0.0107182	0.0936426	3.34501
FAM212A	175.7	-1.0118	0.37698	-2.68395	0.00727577	0.0936426	2.27113
SMIM25	145.556	1.21364	0.447833	2.71002	0.00672786	0.0936426	2.09699
ZBTB8B	97.6995	-0.714898	0.269571	-2.65198	0.00800207	0.0936426	2.49474
AC121493.1	447.731	-0.620094	0.234297	-2.64662	0.00813007	0.093693	2.52893
CDC42P5	19.6483	1.19914	0.407717	2.94111	0.00327037	0.093693	1.01704
PCBP4	12558.2	-0.62678	0.223346	-2.80632	0.00501108	0.093693	1.55785
COL6A3	12588	0.968767	0.343596	2.81949	0.00480998	0.0936946	1.49429
SLC29A2	979.759	-0.815408	0.307688	-2.65011	0.00804648	0.0937288	2.49715
JAZF1-AS1	546.424	-0.729346	0.275863	-2.64387	0.00819631	0.0937829	2.54045
ABCA7	2184.4	-0.587097	0.221773	-2.64728	0.0081141	0.0938787	2.49715
AKR1B10	760.626	-1.31986	0.499486	-2.64243	0.00823124	0.0938787	2.54045
CCDC78	123.404	-0.919789	0.339837	-2.70656	0.00679838	0.0938787	2.09699
GREB1	1843.11	-0.367145	0.138965	-2.64199	0.00824197	0.0938787	2.54045
LINC01094	1070.05	0.86399	0.339127	2.54769	0.0108439	0.0938787	3.34501
RGL4	253.413	0.469621	0.17733	2.64829	0.00809001	0.0938787	2.49715
SLC25A33	2109.04	-0.425634	0.155237	-2.74183	0.00610979	0.0938787	1.88029
TET3	3059.05	0.39902	0.142751	2.79522	0.00518645	0.0938787	1.59764
TMEM229B	6770.35	-0.629083	0.222922	-2.82198	0.00477276	0.0938787	1.47056
CDKN2D	6358.33	-0.777551	0.275641	-2.82089	0.00478912	0.0940253	1.47056
MYL12A	14783.6	0.270357	0.0964846	2.80208	0.00507751	0.0940377	1.55785
CASP3	2487.27	0.337826	0.123373	2.73826	0.00617646	0.0941674	1.89114
PMFBP1	333.024	0.485603	0.183081	2.65239	0.00799234	0.0942652	2.44295
NOD2	402.349	0.786518	0.29791	2.64012	0.00828761	0.0942973	2.52893
RIOX1	780.835	-0.581381	0.219225	-2.65198	0.00800202	0.0942973	2.44295
CASC8	232.982	-0.936464	0.368303	-2.54265	0.0110016	0.0945744	3.34501
IQSEC3	2200.9	-0.763654	0.279039	-2.73673	0.0062053	0.0948334	1.88029
SKOR2	203.545	-0.806889	0.317582	-2.54073	0.0110622	0.0948399	3.34501
STOML1	2806.68	-0.739535	0.270478	-2.73418	0.00625363	0.0948399	1.89114
TMEM154	474.154	0.598201	0.225834	2.64885	0.00807655	0.0948399	2.44295
C6orf226	74.925	-0.959703	0.364356	-2.63397	0.00843933	0.0953813	2.52893
GYG2	1624.2	-0.630799	0.224899	-2.80481	0.0050346	0.0953813	1.5088
KL	447.111	0.679804	0.267852	2.53799	0.0111493	0.0953813	3.34501
NACC1	2633.41	-0.600525	0.219827	-2.73181	0.00629871	0.0953813	1.89114
QRFPR	398.799	-1.08289	0.411266	-2.63306	0.00846192	0.0953813	2.54045
HLA-DOA	5667.62	0.864397	0.307888	2.80751	0.00499265	0.0954278	1.49429
ZNF347	2428.77	0.362713	0.137514	2.63764	0.00834848	0.0954278	2.49715
SLC25A11	3909.8	-0.554985	0.203307	-2.72979	0.00633743	0.0955896	1.89114
LINC00200	10.3163	-4.92577	1.36742	-3.60222	0.000315506	0.0956924	0.0939855
DRGX	5029.13	-0.881957	0.314351	-2.80565	0.0050216	0.0957222	1.49429
SYNPR	4084.73	-1.26281	0.453622	-2.78383	0.00537204	0.0957222	1.59764
AL109615.3	103.337	-0.638513	0.242248	-2.63578	0.00839438	0.095725	2.49474
ATXN8OS	35.6301	-1.89796	0.657314	-2.88746	0.00388371	0.09578	1.15278
FRK	361.44	-1.18061	0.446845	-2.6421	0.00823946	0.095823	2.44295
AC125232.1	328.638	0.801942	0.303666	2.64087	0.00826946	0.0959731	2.44295
FP671120.4	24.2526	-1.49491	0.45075	-3.3165	0.00091152	0.0959731	0.269113
GPAT2	520.268	0.883137	0.336055	2.62795	0.00859	0.0959731	2.54045
HAGH	4430.53	-0.68365	0.245076	-2.78954	0.00527834	0.0959731	1.55785
KCNA5	83.971	-0.789664	0.291673	-2.70737	0.00678194	0.0959731	2.00101
SLC14A1	326.006	-0.533511	0.210736	-2.53166	0.0113524	0.0960388	3.34501
ARL17A	640.565	0.546617	0.208252	2.62478	0.00867044	0.0960709	2.54045
KLHL1	460.831	-1.27882	0.484516	-2.63937	0.00830594	0.0960709	2.44295
LPCAT4	8450.22	-0.560312	0.201003	-2.78759	0.0053102	0.0960709	1.55785
RTBDN	305.48	-0.967015	0.367555	-2.63094	0.0085149	0.0960709	2.49715
SUSD6	10349.4	0.400551	0.142988	2.80129	0.0050898	0.0960709	1.49429
TMEM109	9810.99	0.437764	0.157052	2.78738	0.00531359	0.0960709	1.55785
TMEM179	9539.57	-0.731333	0.262322	-2.78792	0.00530472	0.0960709	1.55785
TMSB4Y	368.979	-0.667694	0.252969	-2.63942	0.00830468	0.0960709	2.44295
AC025171.2	335.1	0.599467	0.228442	2.62415	0.00868645	0.0960764	2.54045
NHLRC1	401.998	-0.556697	0.211079	-2.63739	0.00835464	0.0960764	2.44295
ZCCHC12	374.784	0.84142	0.32041	2.62607	0.00863771	0.0960764	2.52893
CDH1	21790.7	-0.79689	0.280095	-2.84507	0.0044401	0.0960868	1.29732
LHFPL4	5307.49	-0.925915	0.332445	-2.78517	0.00535004	0.0963526	1.55785
RPLP0	80349	0.389499	0.140145	2.77926	0.00544832	0.0966289	1.5809
TPRG1L	18406.7	-0.536435	0.191813	-2.79666	0.00516345	0.0968205	1.49429
AC026585.1	55.9218	-1.13933	0.405554	-2.80931	0.00496476	0.0974829	1.42481
AC243756.2	52.6333	1.14655	0.408031	2.80996	0.00495474	0.0974829	1.42135
PIANP	1328.34	-0.625205	0.224005	-2.79103	0.00525404	0.0974829	1.5088
CCL3	640.02	-2.57062	0.979989	-2.62311	0.00871315	0.0975116	2.49715
MBP	95841.9	-0.387825	0.139756	-2.77502	0.00551981	0.0975129	1.5809
CALCR	31.6448	1.26175	0.437903	2.88135	0.00395973	0.0976395	1.13187
MIR137HG	1053.68	-0.822157	0.314292	-2.6159	0.00889926	0.0976617	2.54045
SULF1	1222.85	0.643851	0.245586	2.62169	0.00874939	0.0976617	2.49715
SMAD3	2962.61	0.570261	0.217569	2.62106	0.0087656	0.0977336	2.49715
THNSL1	1270.54	-0.449026	0.171703	-2.61513	0.00891928	0.0977336	2.54045
CARMIL3	1254.3	-0.574538	0.211731	-2.71353	0.00665703	0.0979075	1.89114
VRK2	1094.28	0.363884	0.144475	2.51866	0.0117802	0.0979075	3.34501
AC073862.3	76.2375	2.59196	0.977521	2.65156	0.00801202	0.0979671	2.27113
LINC00094	2346.17	-0.361541	0.129735	-2.78676	0.00532374	0.0979671	1.5088
AP000356.2	50.2446	1.06534	0.381284	2.79408	0.00520483	0.0980042	1.47262
C1RL	10641.5	0.507188	0.180251	2.81379	0.00489619	0.0980042	1.3859
AC021739.3	88.2651	-0.691136	0.260779	-2.65027	0.00804271	0.0981317	2.27113
KSR2	1667.98	-1.10363	0.407073	-2.71114	0.00670515	0.0981866	1.89114
PPFIA3	1515.52	-0.642987	0.246272	-2.61088	0.00903087	0.0983796	2.54045
CLN3	398.312	0.529998	0.202913	2.61195	0.00900264	0.0984551	2.52893
AC134312.1	65.558	-1.45252	0.540216	-2.68878	0.00717129	0.099054	2.00101
AQP7P4	26.3535	1.34445	0.468882	2.86736	0.00413918	0.0991772	1.15278
TK1	111.655	1.40532	0.525077	2.6764	0.00744169	0.0992237	2.07023
CFAP46	208.419	-0.60936	0.242664	-2.51113	0.0120346	0.0992469	3.34501
GARNL3	4700.74	-0.552969	0.200238	-2.76155	0.00575272	0.099265	1.59764
AC113208.3	31.3595	-1.05203	0.367217	-2.86487	0.00417181	0.0996369	1.15278
TAF1D	8884.9	0.467096	0.169024	2.76348	0.00571879	0.0996369	1.5809
PWWP2B	288.474	-0.73414	0.281941	-2.60388	0.00921754	0.0998312	2.54045
AMMECR1	695.288	0.467612	0.17881	2.61513	0.00891941	0.100264	2.44295
FIBP	4566.98	-0.5062	0.181799	-2.78439	0.00536278	0.100264	1.47056
GVINP1	467.33	0.739279	0.28397	2.60337	0.00923126	0.100264	2.52893
ARPC5L	3737.97	-0.508472	0.183287	-2.77418	0.00553405	0.100531	1.5088
FAM171A2	156.962	-0.881077	0.330561	-2.6654	0.0076897	0.100531	2.09699
TMEM54	616.462	-0.781596	0.300592	-2.60019	0.00931731	0.100531	2.54045
NEAT1	252501	0.834343	0.295704	2.82155	0.00477924	0.100907	1.29732
ARAP1-AS2	103.535	0.610982	0.235115	2.59865	0.00935915	0.101046	2.52893
CACNA1A	3080.93	-0.562336	0.208486	-2.69724	0.00699171	0.101046	1.89114
HAND2	67.2377	1.57974	0.606714	2.60376	0.00922082	0.101046	2.49474
LYSMD2	2558.27	-0.476579	0.1835	-2.59716	0.00939975	0.101046	2.54045
PAPPA-AS2	33.1803	-1.58832	0.560588	-2.83331	0.00460693	0.101046	1.24516
CDH19	117598	0.55308	0.196211	2.8188	0.00482036	0.101385	1.29732
CD101	502.401	-1.0008	0.40041	-2.49943	0.0124393	0.101405	3.34501
AL136116.3	167.846	-0.552415	0.212752	-2.59652	0.00941738	0.10148	2.52893
DISC1	5003.46	-0.478886	0.174137	-2.75006	0.00595845	0.10157	1.59764
ANKRD37	371.905	-0.597253	0.229715	-2.59997	0.00932316	0.101614	2.49715
GPT	246.213	-1.05493	0.422434	-2.49726	0.0125158	0.101769	3.34501
MMRN2	3474.69	0.425949	0.15806	2.69485	0.00704197	0.101801	1.88029
NMNAT3	395.623	0.465911	0.179751	2.59198	0.00954248	0.101972	2.54045
TMEM250	2069.09	-0.525841	0.202866	-2.59206	0.00954027	0.101972	2.54045
NLRP12	65.6787	0.998098	0.375242	2.65988	0.00781687	0.102439	2.07023
AC040174.2	52.3166	-1.29308	0.466492	-2.77191	0.00557283	0.102572	1.47262
CSDC2	614.313	-0.946117	0.363506	-2.60275	0.00924789	0.102572	2.44295
AP000787.2	256.015	-0.507884	0.196147	-2.58931	0.00961696	0.102629	2.52893
B3GAT1	2918.92	-0.665707	0.242543	-2.74469	0.00605673	0.102629	1.59764
COL10A1	49.079	1.05033	0.379064	2.77086	0.00559084	0.102629	1.47262
ERI1	1420.06	0.365366	0.141192	2.58774	0.00966091	0.102629	2.54045
IGKV3D-11	47.3522	1.3208	0.476835	2.76993	0.0056068	0.102629	1.47262
KCNE1	205.386	1.20282	0.464626	2.58879	0.00963131	0.102629	2.52893
MID1IP1	6465.74	-0.487576	0.176338	-2.76501	0.00569212	0.102629	1.49429
MPP3	2164.85	-0.530023	0.204801	-2.58799	0.00965365	0.102629	2.54045
TOMM34	9277.55	-0.567716	0.206275	-2.75223	0.00591904	0.102629	1.55785
ZNF442	529.728	0.624121	0.240082	2.59961	0.00933294	0.102863	2.44295
APLP1	4832.82	-0.571795	0.208572	-2.74147	0.00611641	0.10295	1.59764
REEP1	70021.5	-0.785219	0.285539	-2.74995	0.00596045	0.10295	1.55785
PTPRK	2862.16	0.515489	0.192018	2.68458	0.00726206	0.103196	1.89114
RDH10-AS1	224.68	1.16139	0.447106	2.59757	0.0093887	0.103196	2.44295
SCIN	2791.37	0.842799	0.32542	2.58988	0.00960098	0.103196	2.49715
DTD2	2278.36	-0.397862	0.144243	-2.75828	0.00581068	0.10321	1.5088
LPAR4	76.0342	1.17469	0.448065	2.6217	0.00874919	0.10321	2.27113
MAB21L2	366.061	-1.00646	0.389609	-2.58326	0.00978723	0.10321	2.54045
TMEM37	409.226	0.771799	0.31038	2.48663	0.012896	0.103219	3.34501
AC027020.2	595.856	-1.24237	0.481173	-2.58197	0.00982382	0.103613	2.52893
AL157996.1	51.4213	-1.28095	0.463527	-2.76349	0.00571863	0.103613	1.47262
CNOT6L	6203.69	0.422377	0.154019	2.74238	0.00609964	0.103613	1.57096
KCNS1	2462.07	-1.29369	0.50019	-2.58639	0.00969868	0.103613	2.49715
RGS3	9725.75	-0.899192	0.328093	-2.74066	0.00613151	0.103613	1.5809
SLITRK1	3966.74	-0.690745	0.257406	-2.68349	0.00728591	0.103613	1.88029
WNK4	369.131	-0.58371	0.235022	-2.48364	0.0130046	0.103634	3.34501
CHCHD5	472.252	-0.81186	0.313064	-2.59327	0.00950675	0.103668	2.44295
BOP1	876.783	-0.769062	0.309728	-2.48302	0.0130273	0.103684	3.34501
RCC1	1135.46	0.626883	0.243045	2.57929	0.00990033	0.103687	2.54045
FCHO2	5290.9	0.569001	0.20739	2.74362	0.0060765	0.103716	1.55785
ABHD14A	477.782	-0.793544	0.307081	-2.58415	0.00976198	0.103852	2.49715
HNRNPF	11711.9	0.424427	0.154755	2.74257	0.0060961	0.103852	1.55785
MCAT	835.387	-0.601988	0.233003	-2.58361	0.00977732	0.103852	2.49715
SLC16A10	311.045	0.723628	0.280512	2.57967	0.00988955	0.103852	2.52893
LINC01508	25.0471	-1.697	0.519855	-3.26438	0.00109704	0.103911	0.279852
RAPSN	176.472	-0.915581	0.346478	-2.64254	0.00822874	0.103953	2.09699
AC027307.3	122.275	-0.804096	0.311453	-2.58175	0.00982994	0.104188	2.49474
FKBPL	475.481	-0.425245	0.165109	-2.57554	0.0100084	0.104188	2.54045
INAFM2	4465.21	0.470234	0.171752	2.73787	0.00618394	0.104188	1.57096
SUSD5	1122.38	-0.584746	0.235921	-2.47857	0.0131912	0.10421	3.34501
LPL	329093	-0.55075	0.201103	-2.73865	0.00616928	0.104583	1.55785
TONSL	165.41	-0.654017	0.253564	-2.5793	0.00990018	0.104738	2.49474
DSCAML1	50.4465	-0.940443	0.339784	-2.76777	0.00564416	0.104741	1.42135
MTX2	5076.57	-0.467891	0.170953	-2.73695	0.00620109	0.104928	1.55785
APOO	3202.17	-0.483166	0.187501	-2.57687	0.00996991	0.105054	2.49715
PAPOLG	3427.8	0.490238	0.190227	2.57713	0.00996257	0.105054	2.49715
SNORD101	44.7381	1.19881	0.436823	2.74438	0.00606249	0.105054	1.5184
PCBP3	6673.68	-0.632432	0.229651	-2.75388	0.00588928	0.105308	1.47056
AL136115.2	33.0616	1.40303	0.500167	2.80512	0.00502986	0.105348	1.2524
CYP2E1	464.645	-0.631634	0.255502	-2.47213	0.0134309	0.105348	3.34501
FAM213B	3001.4	-0.507139	0.189807	-2.67187	0.00754296	0.105348	1.88029
PEG13	899.979	-0.747822	0.302489	-2.47223	0.0134274	0.105348	3.34501
AC109309.1	2321.11	-0.881428	0.343212	-2.56817	0.0102236	0.105367	2.54045
CHPF	1117	-0.830222	0.323273	-2.56817	0.0102236	0.105367	2.54045
RERGL	796.713	-0.784613	0.305512	-2.56819	0.010223	0.105367	2.54045
APOPT1	994.396	-0.564925	0.218854	-2.58129	0.00984314	0.105368	2.44295
DOC2A	545.343	-0.553352	0.223949	-2.47088	0.013478	0.105368	3.34501
NUDT14	591.823	-0.826289	0.320144	-2.58099	0.00985173	0.105393	2.44295
BID	2683.68	-0.513918	0.187484	-2.74112	0.00612297	0.105994	1.5088
ART5	42.8601	1.5518	0.567408	2.7349	0.00623997	0.106092	1.53526
STARD8	1413.38	0.414302	0.161551	2.56452	0.0103317	0.106092	2.54045
AP3B2	8863.69	-0.652508	0.235767	-2.76759	0.00564723	0.106168	1.3859
MTFR1	1859.45	0.454889	0.1707	2.66484	0.00770256	0.106168	1.89114
AL589740.1	219.453	-0.970862	0.376745	-2.57698	0.00996687	0.106235	2.44295
PURG	694.023	-0.385975	0.156533	-2.46578	0.0136716	0.106361	3.34501
LINC01614	4.15268	4.00107	1.09194	3.66417	0.00024814	0.106416	0.0606372
SLC25A4	10920.2	-0.544372	0.19859	-2.74119	0.00612173	0.106416	1.49429
TREML2	21.2722	1.57302	0.480588	3.27311	0.0010637	0.106416	0.259744
FAM129A	8194.37	0.499785	0.183474	2.72401	0.00644937	0.106539	1.57096
FAM72A	119.87	0.694286	0.270417	2.56746	0.0102446	0.106539	2.49474
AC130469.2	63.5374	-1.44209	0.523198	-2.7563	0.00584602	0.106597	1.42135
PELI3	1546.39	-0.564165	0.211819	-2.66343	0.00773494	0.106597	1.88029
AC079313.1	21.0691	1.44292	0.44104	3.27163	0.00106928	0.106609	0.259744
ZNF547	356.997	-0.61489	0.238961	-2.57318	0.0100769	0.106758	2.44295
AL354868.1	99.1338	0.655287	0.252258	2.59768	0.00938546	0.106821	2.27113
AL590542.1	157.777	0.919534	0.359152	2.56029	0.0104585	0.106821	2.52893
C9orf16	860.826	-0.895008	0.34981	-2.55856	0.0105107	0.106821	2.54045
LRRC75A-AS1	17339.4	0.425198	0.15528	2.73827	0.00617632	0.106821	1.49429
ACHE	5216.18	-0.709611	0.260513	-2.7239	0.00645157	0.106859	1.55785
N4BP2L1	14607.6	-0.507654	0.183795	-2.76207	0.00574363	0.106872	1.3859
AC007216.4	45.3826	0.735392	0.267253	2.75167	0.00592926	0.107054	1.42481
CCDC69	3543.34	0.406935	0.153156	2.657	0.00788399	0.107054	1.89114
CLEC18B	144.582	-0.715791	0.279782	-2.55838	0.010516	0.107054	2.52893
FBXW5	1357.75	-0.772356	0.301441	-2.56221	0.0104007	0.107054	2.49715
HDAC2-AS2	133.444	-0.536892	0.209541	-2.56223	0.0104001	0.107054	2.49474
KBTBD11-OT1	200.703	-0.933219	0.364732	-2.55864	0.0105082	0.107054	2.52893
MMP16	1590.9	0.926389	0.339025	2.73251	0.00628543	0.107054	1.5088
ALDOB	77.3803	-0.836037	0.326351	-2.56177	0.0104139	0.107129	2.49474
DLEU7	895.506	-0.426738	0.173636	-2.45766	0.0139845	0.107228	3.34501
AC005225.1	77.0273	-0.712427	0.278231	-2.56056	0.0104505	0.107312	2.49474
TGFBR2	39962.8	0.545091	0.19938	2.73393	0.00625831	0.107312	1.49429
DCLK3	3211.16	-0.503046	0.196523	-2.55973	0.0104752	0.107398	2.49715
AC245100.7	67.7841	-0.615365	0.233615	-2.6341	0.00843597	0.107871	2.00101
CMTM5	3636.01	-0.869008	0.327398	-2.65428	0.00794767	0.107958	1.88029
SPATA18	905.763	0.434924	0.170085	2.5571	0.0105549	0.107958	2.49715
TCEAL5	831.762	-0.706643	0.276983	-2.55121	0.010735	0.107958	2.54045
AL109811.2	29.7085	-1.34103	0.475372	-2.82101	0.00478725	0.107961	1.13187
NAMPTP1	47.4189	1.3718	0.504218	2.72066	0.00651527	0.10826	1.53526
IGLV3-10	25.636	2.10799	0.738671	2.85376	0.00432051	0.108301	1.01704
RPL10P16	211.173	0.559065	0.218798	2.55516	0.010614	0.108301	2.49715
RPS5	20305.4	0.360528	0.130957	2.75302	0.00590484	0.108497	1.3859
ACPP	216.972	0.925156	0.362237	2.55401	0.0106491	0.10853	2.49715
DHRS13	135.84	-0.703011	0.275279	-2.55381	0.0106551	0.108566	2.49474
SLC35E4	274.934	-0.669683	0.26271	-2.54913	0.0107992	0.108566	2.52893
CCL3L3	1217.31	-2.55531	1.00345	-2.54653	0.01088	0.108734	2.54045
EEPD1	1329.4	-0.593214	0.224023	-2.64801	0.00809679	0.108734	1.89114
MPP2	2024.63	-0.535591	0.202419	-2.64596	0.00814595	0.109297	1.89114
KRT18P4	29.1965	0.919734	0.328449	2.80024	0.0051065	0.109454	1.18311
AL391834.1	206.934	0.593296	0.23271	2.54951	0.0107876	0.109485	2.49715
CHCHD6	1080.09	-0.426222	0.174296	-2.44539	0.0144697	0.109567	3.34501
ADGRL4	2668	0.726556	0.267135	2.71981	0.00653191	0.10959	1.5088
TBL3	1088.61	-0.594333	0.243169	-2.44412	0.0145206	0.109822	3.34501
ITGA8	1011.22	-0.482412	0.18977	-2.54209	0.0110192	0.110169	2.52893
MON1A	1049.74	-0.496074	0.194303	-2.55309	0.0106771	0.11044	2.44295
MRPS18AP1	36.6338	1.18194	0.420581	2.81025	0.00495026	0.110449	1.13187
AC004160.1	76.3935	0.864805	0.340515	2.5397	0.0110948	0.110532	2.52893
AIF1	7317.59	0.589843	0.218063	2.70492	0.006832	0.110532	1.55785
RPL39	18752.4	0.430528	0.155683	2.76542	0.00568503	0.110532	1.29732
SLC7A6	3064.2	0.590229	0.217361	2.71543	0.006619	0.110532	1.5088
TLR8	677.694	1.12709	0.44324	2.54285	0.0109952	0.110869	2.49715
AK5	5214.51	-0.795246	0.294232	-2.70279	0.00687612	0.111074	1.55785
HID1	2098.81	-0.535412	0.197337	-2.71319	0.00666393	0.111081	1.5088
GPR27	1159.59	-0.605246	0.238583	-2.53684	0.0111859	0.111177	2.52893
ELK4	7953.16	0.391494	0.14535	2.69345	0.00707171	0.111192	1.59764
VEGFC	684.335	0.727958	0.298748	2.4367	0.0148221	0.111246	3.34501
HSPD1P10	104.29	-0.753677	0.289339	-2.60482	0.0091922	0.111409	2.07023
DMTN	9964.24	-0.668631	0.247703	-2.69932	0.00694814	0.111694	1.55785
FOXN4	16.277	-1.45425	0.449049	-3.2385	0.00120159	0.111694	0.269113
POU3F2	1770.08	-0.533451	0.202526	-2.634	0.00843866	0.111694	1.89114
PRSS23	8085.23	0.678173	0.249951	2.71323	0.00666313	0.111694	1.49429
TLR2	7879.53	0.63538	0.234183	2.71318	0.00666407	0.111694	1.49429
TMEM108	494.16	-0.743248	0.292872	-2.5378	0.0111553	0.111694	2.49715
ATP13A3	10091.9	0.374492	0.138066	2.71241	0.00667954	0.111699	1.49429
DOLK	1593.15	-0.412848	0.156752	-2.63376	0.00844441	0.112092	1.88029
NUTF2	11298.1	-0.521289	0.193628	-2.69222	0.00709789	0.112092	1.5809
IL10RA	5895.51	0.967413	0.35912	2.69384	0.00706336	0.112156	1.57096
CHCHD2P11	43.8015	-1.84176	0.675436	-2.72678	0.00639559	0.112176	1.42135
CFAP65	180.409	-1.23155	0.47158	-2.61154	0.00901346	0.112231	2.00101
AC000123.1	134.389	0.612065	0.234484	2.61026	0.00904739	0.112448	2.00101
AC009299.3	40.9965	0.828665	0.305409	2.7133	0.00666172	0.112448	1.47262
SYNGR4	56.3458	-0.981668	0.360299	-2.7246	0.00643803	0.112448	1.42481
UBE2T	685.641	-0.411054	0.169212	-2.42922	0.0151312	0.112448	3.34501
ALPL	6334.58	-0.626439	0.232788	-2.69102	0.00712334	0.112648	1.57096
AC004908.1	267.23	0.775401	0.306209	2.53226	0.011333	0.112682	2.49715
ZNF619	833.248	0.555744	0.228932	2.42755	0.0152011	0.112766	3.34501
CFAP74	106.162	-0.855092	0.338433	-2.52662	0.0115166	0.112937	2.52893
EEF1B2	23952.8	0.334632	0.121617	2.75154	0.00593163	0.11311	1.29732
LRRFIP1P1	111.168	0.548976	0.217	2.52984	0.0114113	0.11311	2.49474
PGP	2491.2	-0.544221	0.201442	-2.70162	0.00690019	0.11311	1.5088
RPL10A	33464.4	0.384012	0.140646	2.73034	0.00632685	0.11311	1.3859
ZDHHC12	273.522	-1.0219	0.421342	-2.42535	0.0152935	0.11311	3.34501
MR1	3643.47	0.629143	0.23295	2.70077	0.006918	0.113315	1.5088
AC097639.1	78.9589	0.743913	0.28569	2.60391	0.00921656	0.113529	2.00101
AC131902.2	49.1366	-1.55642	0.572591	-2.71821	0.0065637	0.113529	1.42135
ACSL6	7516.85	-0.874607	0.325417	-2.68765	0.00719568	0.113529	1.55785
AL031731.1	887.457	-0.941366	0.37166	-2.53287	0.0113133	0.113529	2.44295
CD3EAP	329.703	-0.474559	0.188366	-2.51934	0.0117574	0.113529	2.54045
CDK5R1	3283.23	-0.604207	0.22554	-2.67894	0.00738561	0.113529	1.59764
DPYSL5	11014.2	-0.698186	0.259839	-2.68699	0.00720987	0.113529	1.55785
GABARAPL2	17789.9	-0.420949	0.156881	-2.68323	0.00729138	0.113529	1.5809
MYO1A	663.239	-1.70175	0.702332	-2.42301	0.0153927	0.113529	3.34501
NUP50-AS1	1200.73	-0.394568	0.156242	-2.52537	0.0115578	0.113529	2.49715
PHYHIPL	5494.49	-0.731759	0.272589	-2.68448	0.00726438	0.113529	1.57096
SHROOM2	667.819	-0.481973	0.191068	-2.52252	0.0116516	0.113529	2.52893
SIX1	2134.87	-0.666403	0.26431	-2.52129	0.0116924	0.113529	2.54045
STX11	204.555	0.767599	0.304471	2.52109	0.0116991	0.113529	2.54045
ATP6V0E2	7784.1	-0.682935	0.252406	-2.7057	0.00681599	0.113562	1.47056
AC013403.2	142.701	-0.546025	0.211222	-2.58508	0.00973575	0.113622	2.09699
MILR1	1154.37	0.644986	0.266527	2.41996	0.015522	0.113622	3.34501
AL139260.1	120.781	-0.473751	0.18803	-2.51954	0.0117507	0.113649	2.52893
CEP120	4426.12	0.351871	0.131464	2.67656	0.00743812	0.113679	1.59764
CNTNAP3P2	66.0384	1.08401	0.418733	2.58878	0.00963166	0.113679	2.07023
COX6A1	3050.8	-0.772764	0.288709	-2.67662	0.007437	0.113679	1.59764
EVI5L	1433.6	-0.513793	0.196158	-2.61928	0.00881163	0.113705	1.89114
SERGEF	2597.22	-0.523316	0.20797	-2.5163	0.0118593	0.113854	2.54045
ANXA9	2900.15	0.457586	0.181433	2.52207	0.0116666	0.113881	2.49715
ADAMTS14	525.523	-1.38409	0.549315	-2.51968	0.0117463	0.114504	2.49715
BAZ1A	3196.59	0.481282	0.191009	2.51968	0.0117462	0.114504	2.49715
HLA-DPA1	40030.1	0.670973	0.248961	2.69509	0.00703702	0.114504	1.49429
IQGAP3	311.581	0.92076	0.381325	2.41463	0.0157511	0.114504	3.34501
PLEKHS1	166.845	2.53639	0.983079	2.58005	0.00987874	0.114504	2.09699
HKDC1	1009.87	-0.508922	0.202532	-2.5128	0.0119776	0.114532	2.54045
MCF2	863.401	-0.860092	0.340527	-2.52577	0.0115446	0.114732	2.44295
BX005019.1	128.014	-0.672751	0.267705	-2.51304	0.0119697	0.114782	2.52893
TTBK1	2220.58	-0.730691	0.279525	-2.61404	0.00894777	0.114782	1.89114
B3GALT5	538.924	-1.12223	0.446783	-2.5118	0.0120117	0.114924	2.52893
BRINP1	1315.72	-0.741076	0.294509	-2.51631	0.011859	0.114924	2.49715
SMPX	519.773	-0.867466	0.344669	-2.51681	0.0118424	0.114924	2.49715
TMEM8A	1108.56	-0.673559	0.268318	-2.5103	0.0120628	0.114924	2.54045
CLCF1	396.042	1.25933	0.499122	2.52309	0.0116329	0.115086	2.44295
LINC00964	33.1354	1.46747	0.530075	2.76841	0.00563299	0.115086	1.18311
AC018742.1	52.7654	-1.64829	0.608812	-2.70738	0.00678164	0.115249	1.42135
CAND2	1298.51	-0.474728	0.188829	-2.51406	0.0119349	0.115366	2.49715
DRAM1	2060.53	0.518053	0.206588	2.50766	0.0121532	0.115366	2.54045
PTGER4P2-CDK2AP2P2	79.4754	-0.638717	0.250773	-2.547	0.0108655	0.115366	2.27113
FBXO44	6015.54	-0.624871	0.231931	-2.69421	0.00705554	0.115533	1.47056
PPP2R5B	10972.2	-0.589634	0.217271	-2.71382	0.00665126	0.115533	1.3859
ST6GALNAC3	1677.51	0.557258	0.213551	2.60949	0.00906778	0.115533	1.89114
PRSS35	1064.03	-0.651131	0.259804	-2.50623	0.0122025	0.115565	2.54045
S100A12	57.2205	2.45481	0.916292	2.67907	0.0073827	0.115632	1.53526
CTNNBIP1	2179.97	-0.388876	0.149012	-2.60971	0.00906202	0.115825	1.88029
FAM162A	4826.89	-0.404736	0.151605	-2.66967	0.00759264	0.115883	1.57096
FMO3	578.621	0.85995	0.357617	2.40467	0.0161872	0.115883	3.34501
GOLGA6L4	264.302	0.7454	0.297538	2.50523	0.0122372	0.115883	2.52893
IGHV3-20	23.5944	3.45014	1.22699	2.81187	0.00492543	0.115883	1.01704
POP7	575.522	-0.823106	0.327006	-2.5171	0.0118327	0.115883	2.44295
RAMP1	231.787	-1.2507	0.496877	-2.51712	0.011832	0.115883	2.44295
SNAP25	59273.2	-0.772413	0.282641	-2.73284	0.0062791	0.115883	1.29732
SYTL5	70.2104	1.01441	0.39203	2.58757	0.00966553	0.115883	2.00101
DUSP4	12502.7	-0.645162	0.242004	-2.66591	0.00767799	0.116132	1.5809
AC113383.1	466.334	-0.550906	0.220299	-2.50072	0.0123942	0.116301	2.54045
CSNK1G2	1137.97	-0.565924	0.235686	-2.40118	0.0163423	0.116301	3.34501
FOS	27216.1	0.888225	0.332774	2.66915	0.00760426	0.116301	1.55785
FZD8	3343.07	-0.572121	0.219609	-2.60518	0.00918249	0.116301	1.88029
IGKV2-24	41.4991	3.1068	1.15563	2.68841	0.00717936	0.116301	1.47262
LRP11	6549.96	-0.280857	0.104657	-2.68361	0.00728322	0.116301	1.49429
MAP3K20	6178.24	0.52593	0.197201	2.66698	0.00765369	0.116301	1.57096
ZFAND5	49658.5	0.59155	0.218353	2.70915	0.00674559	0.116301	1.3859
MARVELD3	96.6995	-0.716569	0.282178	-2.53942	0.0111037	0.116319	2.27113
GEMIN8P4	98.9538	-0.685776	0.270113	-2.53885	0.0111217	0.116443	2.27113
NOS3	343.106	0.952576	0.380237	2.50522	0.0122376	0.116465	2.49715
GABRB2	51.3488	1.03596	0.387161	2.67577	0.0074557	0.116576	1.5184
IGHV3-66	10.9399	3.0703	0.881152	3.48441	0.000493215	0.116576	0.100403
SPNS3	75.2467	-1.04824	0.406029	-2.58168	0.00983195	0.116576	2.00101
FOXJ2	4447.75	0.342164	0.128444	2.66392	0.00772351	0.116581	1.57096
SPRYD7	4641.38	-0.403906	0.151472	-2.66654	0.00766364	0.116586	1.55785
C10orf107	167.473	-0.998583	0.393615	-2.53695	0.0111823	0.116624	2.27113
CYP2C18	13.2788	-2.03479	0.584597	-3.48067	0.000500154	0.116632	0.101518
AC104260.2	454.051	0.647122	0.259272	2.49592	0.012563	0.116745	2.54045
CCNG1	9860.6	0.418589	0.156231	2.67929	0.00737786	0.116745	1.49429
CCR1	2550.72	0.941539	0.376267	2.50232	0.0123384	0.116745	2.49715
PTGDR	415.869	-1.1438	0.457947	-2.49767	0.0125014	0.116745	2.52893
SHROOM4	2019.75	0.392747	0.150966	2.60156	0.00928006	0.116745	1.88029
SSTR2	1039.42	0.596948	0.249142	2.39601	0.0165746	0.116912	3.34501
ARL8A	7859.36	-0.449051	0.169172	-2.6544	0.00794499	0.11723	1.59764
TRIM46	1023.24	-0.581416	0.233139	-2.49386	0.0126361	0.11723	2.54045
AL023284.4	30.5967	-1.22018	0.440789	-2.76817	0.00563722	0.117253	1.13187
LRRC49	7659.54	-0.799864	0.298243	-2.68192	0.00732004	0.117253	1.47056
CTXN2	102.989	-1.18569	0.475267	-2.49479	0.0126031	0.117262	2.52893
HLA-DQB1	6692.7	0.991167	0.372464	2.6611	0.00778847	0.117495	1.55785
LINC01116	238.025	0.598652	0.240244	2.49185	0.0127081	0.117495	2.54045
OTUB1	5923.04	-0.493809	0.184248	-2.68013	0.00735934	0.117495	1.47056
RPH3A	15425.8	-1.12918	0.418216	-2.7	0.00693393	0.117495	1.3859
C6orf203	1896.17	-0.345167	0.138289	-2.49599	0.0125608	0.117738	2.49715
CD300A	2118.89	0.525754	0.21113	2.4902	0.0127672	0.117738	2.54045
CMTM6	9254.53	0.386323	0.145523	2.65473	0.00793717	0.117738	1.5809
DPYSL4	381.328	-0.662325	0.277012	-2.39096	0.0168044	0.117738	3.34501
RPL22	41763.8	0.394352	0.14831	2.65897	0.00783809	0.117738	1.55785
SPIDR	8663.43	0.289821	0.10899	2.65914	0.00783401	0.117738	1.55785
TRIM62	2181.14	-0.564806	0.217853	-2.5926	0.00952535	0.117802	1.89114
PCLAF	38.2519	1.27389	0.466469	2.73092	0.00631582	0.117881	1.2524
OBSCN-AS1	124.54	-0.79556	0.311227	-2.5562	0.0105822	0.117896	2.09699
AP000345.2	60.9942	-1.64312	0.611426	-2.68735	0.00720208	0.118315	1.42135
MARCH1	4666.72	0.600936	0.226282	2.65569	0.00791459	0.118562	1.55785
SLC51B	589.072	-0.628206	0.252066	-2.49223	0.0126942	0.118569	2.49715
ATP12A	23.8458	1.27868	0.401006	3.18869	0.00142921	0.119053	0.279852
ICAM3	55.2937	0.875192	0.328805	2.66174	0.00777379	0.119284	1.5184
FZD5	631.752	0.583877	0.233875	2.49653	0.0125414	0.119365	2.44295
GALR1	181.595	1.00526	0.404663	2.48419	0.0129845	0.119365	2.52893
KIFC2	1122.33	-0.916984	0.367304	-2.49652	0.0125417	0.119365	2.44295
SLC5A11	35.9509	-1.01509	0.368019	-2.75827	0.0058109	0.119365	1.13187
ATP2B3	3857.52	-0.810314	0.325626	-2.48848	0.0128289	0.11937	2.49715
LINC01224	73.64	-0.950082	0.371993	-2.55403	0.0106483	0.119448	2.07023
DUSP26	1849.84	-0.650728	0.251614	-2.58622	0.00970352	0.11978	1.88029
ZBTB34	2166.96	0.403683	0.151719	2.66073	0.00779709	0.119879	1.5088
CYB5R4	2869.41	0.495844	0.186481	2.65896	0.00783834	0.120122	1.5088
LINC01819	267.616	-1.00047	0.402594	-2.48506	0.0129528	0.120122	2.49715
PLA2G4A	1222.09	0.526949	0.198159	2.65922	0.00783213	0.120122	1.5088
SERPING1	59341.5	0.59469	0.224975	2.64336	0.00820874	0.120122	1.5809
TRAPPC13P1	62.6484	-1.23035	0.463734	-2.65313	0.00797488	0.120122	1.53526
UGT2B7	192.973	-4.58286	1.79985	-2.54625	0.0108886	0.120122	2.09699
SLC25A23	9212.41	-0.411732	0.155502	-2.64776	0.00810271	0.120199	1.55785
GFRA2	2061.97	-1.81981	0.705083	-2.58098	0.00985195	0.120326	1.89114
PAQR8	19286.2	-0.442385	0.166253	-2.66092	0.0077928	0.120388	1.49429
SPACA9	1341.15	-0.495153	0.191751	-2.58227	0.00981522	0.120439	1.88029
HAPLN1	175.056	-1.42331	0.574677	-2.47671	0.01326	0.120845	2.52893
TMEM163	2418.72	-0.67567	0.254394	-2.656	0.00790737	0.120845	1.5088
ACTN2	421.905	-0.548259	0.22032	-2.48847	0.0128294	0.120971	2.44295
CNTN5	470.71	-0.801363	0.337623	-2.37354	0.0176183	0.121261	3.34501
AL121761.1	44.463	0.867444	0.324445	2.67362	0.00750371	0.121281	1.42135
AL731533.2	82.0906	-0.538021	0.217424	-2.47452	0.0133414	0.121281	2.52893
DERA	2835.57	0.37313	0.140613	2.6536	0.00796384	0.121281	1.5088
KLF9	44646.1	0.587549	0.222287	2.64321	0.00821247	0.121281	1.55785
VIT	13329.4	0.648043	0.245252	2.64236	0.00823307	0.121345	1.55785
ZFPM1	41.6567	-0.936929	0.353954	-2.64704	0.00812003	0.121375	1.53526
AC239585.2	53.6064	-1.38168	0.517007	-2.67246	0.0075297	0.121505	1.42135
FAM111B	89.9722	1.69612	0.663813	2.55512	0.0106151	0.121543	2.00101
SYNE2	11794.7	0.535814	0.20287	2.64118	0.0082619	0.121543	1.55785
ASPM	150.5	1.97474	0.798963	2.47162	0.0134501	0.121659	2.52893
CXXC4	819.352	-0.86994	0.367062	-2.37001	0.0177877	0.121659	3.34501
SAPCD2	54.5924	-0.964162	0.362563	-2.65929	0.00783046	0.121659	1.47262
AC010536.1	32.7778	-0.943633	0.343583	-2.74645	0.00602448	0.121687	1.13187
AP001267.2	33.8177	-0.981135	0.361477	-2.71424	0.00664288	0.121775	1.24516
CETN4P	448.344	-0.535903	0.21583	-2.48298	0.0130288	0.121775	2.44295
TMEM132A	1543.96	-0.561665	0.21193	-2.65023	0.00804363	0.121775	1.5088
CLIP3	33106.7	-0.539073	0.203216	-2.65271	0.00798496	0.121856	1.49429
HSD17B13	729.412	-0.936182	0.379037	-2.4699	0.0135151	0.121856	2.52893
IFIT1	8739.91	-0.732774	0.277759	-2.63817	0.00833547	0.121937	1.55785
HCG23	238.408	-0.968258	0.408975	-2.36752	0.0179076	0.121938	3.34501
AC010247.2	695.732	-0.625496	0.264313	-2.3665	0.0179573	0.121962	3.34501
FABP6	555.912	-0.796883	0.321183	-2.48108	0.0130983	0.121962	2.44295
FLJ38576	177.519	-1.13974	0.44679	-2.55095	0.010743	0.121962	2.00101
NDUFS3	4580.41	-0.525193	0.199162	-2.63702	0.00836382	0.121962	1.55785
TBX15	1585.91	0.603933	0.234699	2.57322	0.0100757	0.121962	1.88029
PTCHD4	334.285	0.580462	0.23482	2.47195	0.0134379	0.122115	2.49715
SEMA7A	5105.71	-0.631906	0.239953	-2.63346	0.00845199	0.122115	1.57096
NDN	4263.86	-0.516358	0.19654	-2.62724	0.00860795	0.122201	1.59764
TMEM81	702.416	-0.459737	0.19463	-2.3621	0.0181715	0.123145	3.34501
AC008115.3	161.048	0.861424	0.348948	2.46863	0.013563	0.123175	2.49474
AC011455.2	247.812	-0.569443	0.230171	-2.474	0.0133609	0.12365	2.44295
DCXR	3394.16	-0.789294	0.307545	-2.56643	0.0102751	0.12365	1.88029
PLCZ1	36.9701	-1.96399	0.726267	-2.70422	0.00684644	0.12365	1.2524
PRMT8	240.597	-1.05385	0.428314	-2.46046	0.0138757	0.12365	2.54045
FAM180B	49.9857	-1.40984	0.535008	-2.63517	0.0084095	0.12376	1.53526
RUNDC3A	5993.26	-0.592278	0.223992	-2.6442	0.00818853	0.12376	1.49429
AC005519.2	462.362	0.431713	0.17528	2.463	0.0137781	0.124546	2.49715
ARPC1A	1943.01	-0.750058	0.305505	-2.45515	0.0140827	0.124813	2.54045
ASB6	3826.79	-0.510039	0.193419	-2.63696	0.00836521	0.124813	1.5088
FAM95C	301.521	0.974452	0.39594	2.46111	0.0138509	0.124813	2.49715
NTHL1	452.301	-0.892275	0.363464	-2.45492	0.0140916	0.124813	2.54045
SERPINB11	93.1304	4.09678	1.66726	2.4572	0.0140025	0.124813	2.52893
ZDHHC22	554.565	-1.12908	0.459804	-2.45556	0.0140663	0.124813	2.54045
STAC	21501.5	-0.9405	0.358233	-2.62538	0.00865511	0.124947	1.55785
GUCY1A3	656.154	0.545936	0.231966	2.35352	0.0185968	0.124959	3.34501
PRKCZ	3321.73	-0.659501	0.25779	-2.55829	0.0105188	0.124959	1.89114
ECHS1	6964.25	-0.429879	0.163776	-2.62479	0.00867018	0.124967	1.55785
LINC01598	26.2925	0.853064	0.316344	2.69663	0.00700449	0.125443	1.2524
PDE4B	4886.85	0.637913	0.244016	2.61423	0.00894289	0.125443	1.59764
PPP4R4	3498.65	-0.947719	0.370777	-2.55603	0.0105873	0.125443	1.89114
VAMP8	3686.08	0.695384	0.263998	2.63405	0.00843741	0.125443	1.5088
RGS14	440.485	-0.716234	0.292198	-2.4512	0.0142382	0.125516	2.54045
AC138207.4	372.694	0.60001	0.255413	2.34917	0.0188151	0.125821	3.34501
ROMO1	687.2	-1.12369	0.458364	-2.45153	0.014225	0.125821	2.52893
ZNF550	1282.29	0.457237	0.173727	2.63193	0.00849008	0.125821	1.5088
AL445623.2	49.9276	-1.18673	0.45135	-2.62929	0.00855629	0.125922	1.5184
CAMK2B	2871.56	-0.502472	0.20465	-2.45528	0.0140775	0.125922	2.49715
HMGN2	10481.6	0.408477	0.155069	2.63417	0.00843432	0.125944	1.49429
IL4R	2660.02	0.436037	0.177614	2.45498	0.0140894	0.125944	2.49715
AC137932.2	54.0674	-1.10772	0.418008	-2.65	0.00804911	0.1261	1.42135
AL031714.1	419.725	0.537182	0.21824	2.46143	0.0138384	0.1261	2.44295
IFI27	13448.8	-0.675261	0.257843	-2.61888	0.00882191	0.1261	1.55785
LRRC37A3	1846.63	-0.458222	0.18675	-2.45366	0.014141	0.1261	2.49715
ZNF414	195.881	-0.850888	0.338239	-2.51564	0.0118817	0.1261	2.09699
CRABP2	798.622	-0.963505	0.391609	-2.46037	0.0138793	0.126292	2.44295
PLIN1	114.177	0.6599	0.262433	2.51455	0.0119184	0.126292	2.09699
PTGDS	15794.6	-1.18085	0.451966	-2.61269	0.00898327	0.126292	1.5809
ADAMTS15	994.657	0.827847	0.338338	2.4468	0.014413	0.126574	2.52893
COX5A	5978.75	-0.60399	0.229145	-2.63584	0.00839298	0.126688	1.47056
APC2	3118.6	-0.734945	0.299999	-2.44983	0.0142926	0.126982	2.49715
NFAM1	1116.1	0.717886	0.306523	2.34203	0.0191793	0.127076	3.34501
SLC43A1	993.642	0.733143	0.298366	2.45719	0.0140028	0.127076	2.44295
ATP6V1G2	6457.28	-0.572635	0.217892	-2.62806	0.00858724	0.127297	1.49429
SNHG19	77.5672	-1.51283	0.617852	-2.44852	0.0143443	0.1273	2.49474
AL590723.1	34.5196	0.839042	0.312384	2.68593	0.00723281	0.127663	1.2524
AP000695.2	14.2162	1.75557	0.552992	3.17467	0.00150005	0.127663	0.259744
CPT1C	1317.7	-0.487947	0.191696	-2.54541	0.0109148	0.127663	1.89114
B4GAT1	7146.87	-0.387543	0.148372	-2.61197	0.00900218	0.127673	1.55785
POLR3K	766.332	-0.502181	0.205446	-2.44435	0.0145114	0.128327	2.49715
THAP8	693.281	-0.424348	0.174062	-2.43791	0.0147726	0.128343	2.54045
COL13A1	269.942	0.949224	0.388482	2.44342	0.0145487	0.128524	2.49715
COPS9	1217.16	-0.693925	0.284022	-2.44321	0.0145572	0.128533	2.49715
AC068587.4	42.7874	-1.17083	0.445616	-2.62745	0.00860271	0.128736	1.47262
FN3K	2170.29	-0.648893	0.255398	-2.54071	0.0110628	0.128846	1.89114
STKLD1	173.137	-0.515365	0.20816	-2.47581	0.0132935	0.128856	2.27113
CXCL16	4304.33	0.644964	0.248204	2.59852	0.00936258	0.128944	1.59764
HPR	1181.13	-0.687857	0.270649	-2.54151	0.0110376	0.129095	1.88029
CRYBA2	116.864	-1.0281	0.408067	-2.51943	0.0117544	0.129119	2.00101
SCARB1	3356.46	0.38984	0.159775	2.43993	0.0146903	0.129241	2.49715
MATN2	38135.7	-0.364385	0.139863	-2.6053	0.00917936	0.129383	1.55785
ANGPTL1	1795.66	0.97814	0.385527	2.53715	0.0111758	0.129571	1.89114
CA8	561.729	-1.12565	0.462878	-2.43185	0.0150218	0.129571	2.54045
GPR83	3498.07	-0.537246	0.220342	-2.43824	0.0147591	0.129571	2.49715
RABAC1	2039.45	-0.819051	0.336801	-2.43186	0.0150217	0.129571	2.54045
LINC01018	114.803	-1.13017	0.463551	-2.43807	0.0147658	0.12963	2.49474
MRGPRX1	915.763	-2.68493	1.09795	-2.4454	0.0144692	0.129653	2.44295
FXYD7	1145.97	-0.857535	0.350798	-2.44452	0.0145044	0.129858	2.44295
TMC1	69.0389	1.04628	0.415914	2.51561	0.0118825	0.129858	2.00101
AC004263.2	21.2535	-1.28162	0.407895	-3.14205	0.00167771	0.130102	0.281477
AC016065.1	153.385	-0.524553	0.208654	-2.51398	0.0119378	0.130102	2.00101
C10orf35	1521.98	-0.586753	0.240971	-2.43495	0.0148937	0.130102	2.49715
CHRM1	65.1197	-1.60555	0.610049	-2.63183	0.00849257	0.130102	1.42481
CTNNAL1	12283.8	0.628581	0.238025	2.64082	0.0082706	0.130102	1.3859
TEX26-AS1	54.1101	1.53669	0.58379	2.63227	0.00848162	0.130102	1.42135
NAP1L3	10267.3	-0.566667	0.218372	-2.59496	0.0094602	0.130392	1.5809
ZNF852	334.595	0.569959	0.234324	2.43236	0.0150009	0.13083	2.49715
COL4A5	2265.42	-0.464986	0.191676	-2.4259	0.0152706	0.130845	2.54045
C19orf12	4533.96	-0.40731	0.15558	-2.61801	0.00884443	0.130852	1.47056
ABCA6	18667.5	0.928435	0.355466	2.61188	0.00900449	0.13097	1.49429
LINC02495	651.067	-0.60893	0.262082	-2.32343	0.020156	0.13097	3.34501
BRINP3	45.9982	-1.6418	0.624551	-2.62877	0.00856939	0.130971	1.42135
REEP6	331.44	-0.637652	0.262995	-2.42457	0.0153263	0.130989	2.54045
AC018638.4	1130.81	0.554704	0.228827	2.42412	0.0153454	0.131086	2.54045
TMCC1-AS1	605.058	-0.310169	0.13357	-2.32215	0.0202248	0.131145	3.34501
AC027612.3	26.3925	-1.25974	0.47176	-2.6703	0.00757828	0.131182	1.2524
SFT2D2	7679.23	0.348873	0.133664	2.61008	0.00905204	0.131261	1.49429
CTSD	6639.24	-0.939082	0.362283	-2.59212	0.00953864	0.131297	1.57096
KIAA0040	2408.28	0.619493	0.244889	2.52969	0.0114165	0.131297	1.88029
OLAH	80.5611	1.02785	0.411822	2.49586	0.0125654	0.131297	2.07023
SLC22A16	64.772	1.41845	0.545462	2.60046	0.00930982	0.131297	1.53526
ZNF358	396.17	-1.22044	0.525963	-2.32038	0.0203202	0.131297	3.34501
AC082651.3	92.6169	-1.01074	0.410537	-2.462	0.0138164	0.131378	2.27113
OPLAH	540.373	-0.819918	0.338372	-2.42313	0.0153876	0.131378	2.52893
GDF10	2583.73	-0.602037	0.231108	-2.60501	0.00918722	0.131408	1.5088
AL353743.1	934.356	0.539487	0.232679	2.31859	0.0204173	0.131658	3.34501
AC013643.3	106.634	0.906131	0.363395	2.49352	0.0126484	0.131719	2.07023
NCDN	23680	-0.697772	0.262839	-2.65475	0.00793679	0.131824	1.29732
NPHS1	98.7279	-1.30214	0.536761	-2.42592	0.0152696	0.131824	2.49474
GOLIM4	6231.84	0.317667	0.121627	2.61182	0.00900628	0.131837	1.47056
AC027243.2	63.4853	-1.17891	0.449428	-2.62313	0.00871261	0.131886	1.42135
NFE2	32.8005	1.17501	0.440673	2.66641	0.00766672	0.132409	1.24516
CHRM3-AS2	18.8515	1.62323	0.516068	3.14538	0.00165873	0.132416	0.269113
MAK	148.852	0.564068	0.225401	2.50251	0.0123317	0.132416	2.00101
ARMC6	1529.19	-0.618533	0.255343	-2.42236	0.0154202	0.132518	2.49715
EIF3C	1310.72	0.489992	0.188433	2.60036	0.00931268	0.132518	1.5088
SCN4B	45731.2	-1.1244	0.427678	-2.62907	0.00856178	0.132518	1.3859
FRMPD1	13722.2	-1.00075	0.386712	-2.58784	0.00965792	0.132918	1.55785
AC109322.1	61.865	-0.864159	0.332898	-2.59587	0.00943526	0.133027	1.5184
FABP3	47689.6	-0.65296	0.25239	-2.5871	0.00967865	0.133027	1.55785
GALNT14	2245.26	-0.607223	0.251529	-2.41413	0.0157728	0.133027	2.54045
DCHS1	845.946	0.56274	0.233126	2.41388	0.0157835	0.133506	2.52893
MRPL57	1542.88	-0.454549	0.180382	-2.51993	0.0117378	0.133506	1.88029
CNTN2	32822.4	-0.862276	0.325698	-2.64747	0.00810976	0.133623	1.29732
[truncated: 40,898 more rows]
