# Supplementary material for: Transcriptomic analysis of human sensory neurons in painful diabetic neuropathy reveals inflammation and neuronal loss
Source: Sci Rep. 2022 Mar 18;12:4729. doi: 10.1038/s41598-022-08100-8 (PMC8933403; doi:10.1038/s41598-022-08100-8)
Supplement: Supplementary file 6 — Supplementary Information 6. [file 41598_2022_8100_MOESM6_ESM.xlsx]

## Sheet: S5 Normalized_data D_vs_C
	DPN5	DPN4	DPN3	DPN2	DPN1	Con7	Con6	Con5	Con4	Con3	Con2	Con1
5S_rRNA	23.3431	28.8858	8.73223	9.72933	41.714	19.6703	25.4127	19.8636	17.1808	23.1426	20.7268	16.186
7SK	0	0	0.970248	3.6485	2.50284	1.87336	1.7526	0	0	4.1326	1.29543	0
A1BG	62.2483	66.4374	65.0066	57.1598	47.5539	76.8079	53.4543	105.526	60.9917	104.142	69.953	80.93
A1BG-AS1	283.035	310.041	382.278	297.961	375.426	310.042	500.367	255.744	391.722	384.332	322.561	337.883
A1CF	1.94526	3.85145	13.5835	3.6485	15.017	0.936682	9.6393	7.44886	3.43615	14.8774	2.59085	9.10463
A2M	247748	255480	116034	136814	200945	101053	183477	105575	85951.1	61669.2	71083.9	114282
A2M-AS1	404.614	714.443	733.507	803.886	549.79	859.874	488.975	1077.6	825.536	641.38	1018.2	632.266
A2ML1	995.001	978.267	530.726	1032.53	1025.33	1035.03	403.974	1504.67	1167.43	808.337	873.117	1324.22
A2ML1-AS1	0	0	3.88099	2.43233	1.66856	0.936682	1.7526	4.96591	0.859039	2.47956	1.29543	1.01163
A2MP1	131.305	469.876	102.846	131.346	170.193	211.69	91.1352	140.287	127.138	88.4377	343.288	107.232
A3GALT2	14.5895	9.62861	15.524	20.6748	13.3485	7.49346	11.3919	31.0369	24.9121	21.4895	22.0222	9.10463
A4GALT	1277.06	702.889	1202.14	1262.38	1207.2	1461.22	1365.27	1031.67	1422.57	790.98	2903.05	939.8
A4GNT	104.071	6.74003	28.1372	43.782	40.0454	3.74673	79.7433	34.7614	30.0664	9.91825	1.29543	2.02325
AAAS	7498.98	7518.98	6201.82	6317.98	4473.4	7124.4	5273.57	6854.19	6429.04	4630.17	10723.5	5962.52
AACS	3293.33	3086.93	7366.12	4974.12	5741.51	7607.73	7126.94	6279.39	6653.25	4567.35	4364.29	5778.4
AACSP1	3.89052	0	6.79174	9.72933	0	2.81005	0	0	0	0.826521	0	8.093
AADAC	1.94526	7.70289	0	1.21617	0	0	0	0	0	2.47956	0	0
AADACL2-AS1	0	0.962861	0	1.21617	0	0	0	0	1.71808	1.65304	0	0
AADACL4	0.97263	0	0	0	0	0	0	0	0.859039	14.8774	0	2.02325
AADACP1	19.4526	26.9601	0	8.51316	11.6799	7.49346	12.2682	9.93182	6.87231	4.95912	2.59085	31.3604
AADAT	1803.26	1797.66	1681.44	1487.37	1402.42	1799.37	1451.15	1923.05	1513.63	1759.66	1900.39	1673.23
AAED1	3203.84	2417.75	2372.26	1827.9	2010.61	2386.67	2310.8	2001.26	1934.55	1753.05	2606.4	2562.45
AAGAB	5871.77	4457.09	6908.17	5616.26	6237.9	5581.69	7452.05	5204.27	6281.29	6504.72	4089.66	6947.84
AAK1	10543.3	10305.5	15322.2	15532.9	18500.1	11769.4	20590.4	13842.5	16500.4	20399.4	11746.9	14261.9
AAMDC	1342.23	1497.25	1008.09	1169.95	930.221	1040.65	956.919	1219.13	1315.19	971.988	1044.11	1000.5
AAMP	8515.38	10228.5	9830.55	8359.93	8909.27	8654.94	9486.82	8115.53	9141.03	8837.16	9872.44	8381.32
AANAT	100.181	327.373	95.0843	138.643	169.359	150.806	215.57	217.258	168.372	90.9173	209.859	216.488
AAR2	3474.23	3784.05	3347.36	3072.04	3060.97	3600.61	3404.42	3255.15	3238.58	3098.63	3588.33	3133
AARD	98.2356	77.9918	383.248	359.985	689.114	357.813	896.454	288.023	433.814	425.658	231.881	447.138
AARS	18605.4	15711	27090.3	18649.9	21702.9	18925.7	25075.3	19050.5	21788.7	25504	13577.4	18357
AARS2	1276.09	1106.33	1565.01	1229.54	1466.66	1689.77	1751.72	1383.01	1490.43	1285.24	1805.82	1395.03
AARSD1	604.003	701.926	493.856	605.651	540.613	534.846	475.831	687.778	468.176	633.115	601.077	442.08
AASDH	2248.72	2540.99	1894.89	2125.86	2083.19	2115.97	2007.6	1955.33	2173.37	2359.72	1225.47	2241.76
AASDHPPT	7056.43	6515.68	8609.01	8367.22	9060.27	7723.88	9634.04	7818.82	10238.9	9121.48	8999.32	9895.72
AASS	13533.2	17874.6	15103.9	15976.8	18068	13527.6	9313.31	17409.2	11713.9	17334.6	6273.75	11607.4
AATBC	35.9873	93.3976	61.1256	83.9155	89.2679	23.4171	61.341	59.5909	55.8375	48.7647	32.3856	37.4301
AATF	5437.98	5211.01	5474.14	4167.8	5636.39	5873	5254.29	3962.79	4057.24	3910.27	5763.35	4942.8
AATK	4679.32	3907.29	5576.99	4030.37	5600.52	10691.3	4926.56	8099.4	7998.51	5644.31	24782.8	5254.38
AATK-AS1	0.97263	0	0	1.21617	2.50284	2.81005	0.8763	0	0.859039	0	0	10.1163
AB015752.1	5.83578	1.92572	16.4942	8.51316	19.1884	9.36682	8.763	9.93182	6.01327	20.663	6.47713	11.1279
ABALON	16.5347	15.4058	25.2264	29.188	13.3485	11.2402	34.1757	18.6222	30.9254	25.6221	18.136	15.1744
ABAT	8223.59	9997.39	10843.5	9206.38	9455.72	9823.92	10649.7	11298.7	10987.1	10563.8	6789.33	11052
ABBA01000935.2	4.86315	1.92572	10.6727	1.21617	0	3.74673	0	2.48295	0.859039	0	1.29543	4.0465
ABBA01006766.1	0	0	0	0	0	0	0	0	1.71808	0	0	0
ABBA01006766.2	0	0	0.970248	0	0	0	0	0	0	0.826521	0	0
ABBA01031660.1	0	1.92572	0	0	0	0	0	0	1.71808	0	0	0
ABBA01031661.1	0	5.77717	4.85124	9.72933	0.834279	23.4171	7.0104	4.96591	5.15423	3.30608	1.29543	6.06975
ABBA01031663.1	2.91789	6.74003	6.79174	1.21617	0.834279	3.74673	7.0104	7.44886	5.15423	4.1326	2.59085	8.093
ABBA01031674.1	2.91789	6.74003	0.970248	2.43233	0	4.68341	3.5052	4.96591	8.59039	1.65304	3.88628	5.05813
ABBA01040607.1	0	0	0	1.21617	2.50284	0	0	0	0.859039	0	0	0
ABCA1	22950.2	34283.6	8571.17	15712.9	14383.8	8476.04	12930.7	10146.6	12054	16207.2	15223.8	15562.8
ABCA10	22247.9	22666.7	8088.96	36329.3	12828.7	16460.3	12085	21134.9	14598.5	21136.6	14963.5	10789
ABCA11P	250.939	174.278	179.496	223.775	309.518	380.293	262.014	235.881	220.773	269.446	441.74	198.279
ABCA12	11.6716	13.4801	31.0479	13.3778	45.0511	14.9869	27.1653	26.071	37.7977	52.8973	1.29543	36.4185
ABCA13	458.109	257.084	303.688	361.201	281.986	256.651	179.641	634.395	345.334	495.912	453.399	606.975
ABCA17P	290.816	240.715	344.438	310.122	213.575	229.487	226.962	250.778	271.456	325.649	430.081	285.278
ABCA2	12001.3	20784.3	15958.6	13376.6	12894.6	19705	12396.1	21712.2	19708.1	16333.7	36374.3	13878.5
ABCA3	5705.45	5670.29	12825.7	8854.91	10448.5	8311.18	11752.9	8684.13	13402.7	12234.2	10807.7	7899.78
ABCA4	19.4526	29.8487	65.9769	70.5376	50.891	29.9738	55.2069	63.3153	68.7231	128.937	53.1124	64.744
ABCA5	9481.2	7626.83	9580.23	13837.5	10529.4	8524.74	12199	8644.4	10114.3	13311.1	9431.99	9438.47
ABCA6	32887.5	38300.7	9008.75	34289.8	14463.9	10480.5	8944.39	18740.1	15178.4	16601.5	7614.51	17500.1
ABCA7	1207.03	1116.92	2428.53	2184.23	2100.71	1914.58	2349.36	2127.89	2764.39	1808.43	3802.07	2408.68
ABCA8	112472	163468	83787.7	148416	83537.2	102926	78510.3	113444	112099	128636	33358.5	86259.3
ABCA9	23566.8	34669.8	9418.2	36431.5	15210.6	19751.8	15852.3	20891.6	20840.3	20188.6	25019.8	17228
ABCA9-AS1	45.7136	25.9973	11.643	59.5921	25.8626	24.3537	8.763	58.3494	22.335	30.5813	9.06798	13.1511
ABCB1	8125.35	9612.25	5102.53	9156.52	6702.6	5199.52	4803.87	4124.19	5669.65	4564.87	2940.62	5817.86
ABCB10	3252.48	3530.81	2625.49	2454.22	2564.57	2503.75	2795.4	2545.03	2388.99	2263.01	2461.31	3363.65
ABCB10P1	14.5895	2.88858	8.73223	3.6485	20.857	2.81005	40.3098	3.72443	10.3085	19.8365	2.59085	14.1628
ABCB10P3	0	0	0.970248	0	0	0	0	0	2.57712	9.91825	2.59085	4.0465
ABCB10P4	0	2.88858	3.88099	2.43233	8.34279	2.81005	7.8867	7.44886	2.57712	4.95912	2.59085	4.0465
ABCB11	0.97263	2.88858	5.82149	1.21617	5.83995	9.36682	2.6289	4.96591	1.71808	4.95912	0	0
ABCB4	398.778	362.999	156.21	316.203	327.872	236.981	233.096	320.301	142.6	283.497	234.472	123.418
ABCB5	35.9873	39.4773	9.70248	20.6748	45.0511	13.1136	5.2578	37.2443	12.0265	14.0509	27.2039	12.1395
ABCB6	888.984	575.791	738.359	503.493	490.556	798.99	536.295	513.971	477.625	470.29	1186.61	739.498
ABCB7	2845.92	2809.63	2131.63	2648.81	2568.75	2240.54	2060.18	2237.14	2188.83	2188.63	1823.96	2500.74
ABCB8	2572.61	1996.01	3507.45	2992.98	2816.53	2965.54	3723.4	3277.5	3294.41	3171.36	4316.36	2545.25
ABCB9	1250.8	893.535	1863.85	1444.81	1856.27	2306.11	1600.12	1729.38	1782.51	2005.97	2396.54	1713.69
ABCC1	3938.18	2959.84	2693.41	2778.94	3279.55	2710.76	3803.14	2644.35	3074.5	3075.48	2831.8	2492.65
ABCC10	2624.16	2641.13	3527.82	2975.96	2927.49	3082.62	3389.53	3219.15	3205.07	2806.86	4366.88	2998.46
ABCC11	26.261	30.8116	58.2149	44.9981	46.7196	49.6442	90.2589	68.2812	60.1327	96.7029	37.5673	42.4883
ABCC12	64.1936	17.3315	63.0661	108.239	77.5879	77.7446	83.2485	93.1108	131.433	80.999	56.9987	59.6859
ABCC13	3.89052	1.92572	6.79174	72.97	0.834279	2.81005	2.6289	6.20738	98.7894	104.968	2.59085	9.10463
ABCC2	145.895	254.195	139.716	131.346	154.342	159.236	147.218	213.534	154.627	145.468	152.86	158.825
ABCC3	1357.79	695.186	796.574	513.222	465.528	522.669	1119.03	217.258	273.174	471.117	1813.6	278.197
ABCC4	1986.11	1936.31	2071.48	3058.66	4012.05	2667.67	4160.67	2405.98	2259.27	2552.3	1200.86	3076.35
ABCC5	15317	21730.8	20090	23925.6	20588.3	17066.3	21802.3	18933.8	21064.5	24817.1	17479.2	19886.5
ABCC5-AS1	0.97263	8.66575	0	3.6485	5.00567	0	1.7526	0	1.71808	1.65304	1.29543	0
ABCC6	113.798	126.135	47.5422	125.265	196.89	82.428	103.403	253.261	80.7496	111.58	239.654	152.755
ABCC6P1	8.75367	8.66575	15.524	15.8102	6.67423	2.81005	12.2682	2.48295	8.59039	16.5304	19.4314	3.03488
ABCC6P2	16.5347	5.77717	4.85124	8.51316	7.50851	8.43014	9.6393	2.48295	8.59039	2.47956	6.47713	3.03488
ABCC8	747.953	646.08	761.645	921.854	1115.43	653.804	656.348	1072.64	773.135	936.448	1791.57	650.475
ABCC9	1409.34	1406.74	1059.51	864.694	1150.47	885.165	687.019	913.727	521.436	671.961	650.304	650.475
ABCD1	543.7	662.449	537.517	422.01	511.413	467.404	549.44	595.909	499.101	461.199	1141.27	441.069
ABCD1P4	0	2.88858	0	1.21617	0	0	0	0	0	0	2.59085	1.01163
ABCD1P5	0.97263	0	0	0	1.66856	0	1.7526	0	0	0	0	0
ABCD2	733.363	591.197	1543.66	1325.62	1823.73	746.536	1678.11	1210.44	1499.02	1857.19	677.508	1191.69
ABCD3	14849.1	14116.5	14201.5	11962.2	11906.8	14185.1	12418.9	14201.3	14528.9	17143.7	13307.9	13956.4
ABCD4	7376.43	9798.08	5993.22	7886.84	5728.99	6736.62	4845.94	6496.65	5992.65	5254.19	8003.14	5541.68
ABCE1	8544.56	7066.44	8609.98	6738.78	7873.93	7789.45	9356.25	7140.98	7562.98	7967.66	5585.87	7186.59
ABCF1	7841.34	6685.15	8790.45	6726.62	7315.79	8062.02	8385.31	6505.34	7947.82	7851.12	6250.43	8268.01
ABCF2	7914.29	6980.75	9538.51	6753.37	8031.6	7189.04	9478.06	7289.95	8642.79	8409.02	6089.8	7282.69
ABCF2P1	8.75367	1.92572	1.9405	4.86466	5.83995	0.936682	7.8867	1.24148	2.57712	4.1326	0	1.01163
ABCF2P2	0	0	1.9405	0	0	0	0	0	0	0	0	0
ABCF3	6112.01	6066.03	8017.16	6935.8	8165.92	7629.28	9298.41	7160.84	8193.51	7842.03	8520.01	7995.89
ABCG1	2448.11	2829.85	1295.28	1788.98	3489.79	1623.27	3316.79	2024.85	2014.45	2523.37	2343.42	2126.44
ABCG2	4821.33	5325.59	3235.78	4681.02	4070.45	3725.19	4765.32	3671.05	5495.27	3854.07	2680.24	5333.29
ABCG4	590.386	406.328	1763.91	1751.28	2443.6	1296.37	3382.52	1486.05	2379.54	2021.67	2548.1	2162.86
ABCG5	20.4252	11.5543	16.4942	23.1072	27.5312	24.3537	18.4023	18.6222	30.0664	17.3569	37.5673	34.3953
ABCG8	5.83578	3.85145	30.0777	17.0263	15.017	33.7206	36.8046	17.3807	44.67	39.673	20.7268	27.3139
ABHD1	201.334	332.187	292.045	242.017	170.193	337.206	248.869	324.025	295.509	234.732	426.195	351.034
ABHD10	4396.29	4426.27	5689.53	5544.5	5666.42	6128.71	6684.41	5343.32	6837.95	6074.1	7455.17	7198.73
ABHD11	550.509	735.626	866.431	710.241	860.976	934.809	1034.03	842.963	995.626	694.277	2751.48	903.381
ABHD11-AS1	1.94526	0	24.2562	4.86466	18.3541	19.6703	20.1549	7.44886	18.8988	3.30608	42.749	5.05813
ABHD12	7605.97	7162.73	8443.1	8451.14	8491.29	9316.24	9602.49	8594.74	8772.5	8013.12	14620.2	9073.27
ABHD12B	228.568	308.116	229.949	310.122	259.461	265.081	304.952	240.847	247.403	252.089	235.767	170.965
ABHD13	3461.59	3403.72	2672.06	2590.43	2742.28	2756.66	3188.85	2546.27	2790.16	2869.68	1685.35	2663.61
ABHD14A	259.692	300.413	471.541	379.444	331.209	552.642	368.922	418.378	521.436	269.446	1246.2	614.057
ABHD14A-ACY1	2.91789	9.62861	14.5537	9.72933	8.34279	0	21.9075	18.6222	12.0265	16.5304	2.59085	0
ABHD14B	2812.85	3558.74	2554.66	3097.58	2031.47	2485.95	2280.13	2506.54	2151.89	1758.01	6004.3	2765.78
ABHD15	1884.96	2630.54	1856.08	1922.76	1488.35	1294.49	1363.52	1600.26	1355.56	1398.47	2018.27	1976.72
ABHD16A	466.862	659.56	596.702	631.19	549.79	464.594	516.14	531.352	536.04	600.054	606.259	420.836
ABHD17A	1193.42	1554.06	1391.34	1165.09	1266.44	1729.12	1598.37	1564.26	1395.08	1072.82	3074.04	913.498
ABHD17AP1	1.94526	1.92572	1.9405	4.86466	0	5.62009	0	2.48295	0.859039	0	5.1817	2.02325
ABHD17AP3	0	0.962861	0	0	0	0	0	0	0.859039	0.826521	1.29543	0
ABHD17AP5	0	3.85145	0	1.21617	0	0	0	0	0	0	1.29543	0
ABHD17AP6	11.6716	3.85145	12.6132	1.21617	24.1941	14.0502	8.763	19.8636	15.4627	22.3161	12.9543	23.2674
ABHD17B	2295.41	2267.54	3111.59	2399.5	2607.12	2281.76	2891.79	2582.27	2733.46	3061.43	1880.96	3094.56
ABHD17C	1222.6	1346.08	1940.5	1076.31	689.114	909.518	779.03	876.483	1000.78	965.376	946.956	1123.92
ABHD18	2807.98	3294.91	2119.02	2974.74	2604.62	2210.57	2507.09	2553.72	2272.16	2644.87	1985.89	2351.02
ABHD2	39133.8	21176.2	46238.1	43492.5	73902.9	44884.9	85563.6	58073.8	68225.7	75455.6	18866.6	55838.7
ABHD3	6929.99	6394.36	7023.63	5880.16	6021.83	7892.48	7156.74	8865.39	8256.22	5981.53	8053.66	8855.77
ABHD4	6321.12	7086.66	4159.45	5343.83	4363.28	4178.54	4819.65	5099.99	4745.33	4451.64	5934.34	4356.06
ABHD5	1643.74	1341.27	1458.28	1364.54	1137.96	1305.73	1174.24	1199.27	1246.46	1257.14	708.598	1616.58
ABHD6	1558.15	1690.78	1776.52	1655.2	1684.41	2238.67	2172.35	1896.98	1972.35	1692.71	1630.94	2380.35
ABHD8	108.935	115.543	115.46	160.534	115.965	186.4	133.198	103.043	162.358	90.9173	516.875	137.581
ABI1	11050.1	11475.4	10658.2	9629.6	10365.1	9595.37	10673.3	9381.84	9346.34	9628.97	7030.27	10191.1
ABI1P1	0	0	5.82149	6.08083	3.33712	1.87336	2.6289	0	4.29519	0	0	1.01163
ABI2	13235.6	12048.3	14167.6	12361.1	14383.8	12972.1	15790.9	15064.1	14674.1	16324.6	8763.55	14373.2
ABI3	975.548	966.713	1608.67	842.803	1578.46	1950.17	1018.26	1000.63	1023.11	624.023	1878.37	1454.72
ABI3BP	4157.02	3059.01	1825.04	3897.81	3497.3	2031.66	3898.66	3317.23	4530.57	5097.98	3501.54	2138.58
ABL1	6331.82	6493.54	5049.17	5619.9	4630.25	4954.11	4893.26	4999.43	4036.62	5298.82	5916.21	3394
ABL2	10853.6	8518.43	8471.23	7035.52	9724.36	8920.02	8548.3	7978.97	5756.42	9141.32	6087.2	5419.28
ABLIM1	36522.3	35153.1	42832.6	51246.8	50129.3	32288.4	46409.7	42396.4	47120.8	54684.3	30410.1	40037.1
ABLIM2	1093.24	1385.56	1944.38	1356.03	1251.42	1467.78	1190.01	1112.36	1523.08	1224.08	1392.58	1640.86
ABLIM3	23291.6	13264.4	21526.9	19697	17726.8	26016.3	22121.3	23651.4	20411.6	22606.2	21235.9	24144.5
ABO	1167.16	1420.22	1042.05	1950.73	901.856	1615.78	1019.14	1090.02	1021.4	1171.18	1364.08	880.114
ABR	9252.63	10108.1	11504.2	10421.3	13569.5	11858.4	15167	10104.4	12061.8	10367.9	13868.8	11021.7
ABRA	5.83578	14.4429	78.5901	214.045	97.6106	107.718	353.149	70.7642	130.574	92.5703	45.3399	42.4883
ABRACL	1339.31	893.535	1081.83	909.692	1058.7	1177.41	1650.95	943.522	826.395	819.082	957.319	1071.31
ABRAXAS1	1164.24	1843.88	1008.09	1463.05	1471.67	1033.16	1395.07	1265.06	1359	1500.96	634.758	1285.78
ABRAXAS2	3827.3	3608.8	3742.25	3458.78	4125.51	3583.75	5125.48	3520.83	4072.7	4164.84	2631.01	4463.29
ABT1	918.163	989.822	864.491	868.343	961.089	1074.37	1037.54	902.554	1096.99	839.745	1716.44	1046.02
ABT1P1	0	0	0	0	0	0	1.7526	0	0.859039	0	0	0
ABTB1	3321.53	6155.57	2489.66	6429.87	3309.58	3337.4	3596.33	4711.4	4363.06	3130.86	6755.64	3691.42
ABTB2	1265.39	1416.37	1743.54	1409.54	870.987	1057.51	1048.93	1309.76	1077.23	1148.04	1097.23	1366.71
AC000032.1	13.6168	11.5543	16.4942	0	6.67423	3.74673	2.6289	27.3125	2.57712	4.1326	12.9543	1.01163
AC000036.1	20.4252	33.7001	12.6132	10.9455	31.7026	6.55678	39.4335	26.071	12.8856	29.7547	0	1.01163
AC000058.1	3.89052	0.962861	0	4.86466	3.33712	5.62009	1.7526	0	0	3.30608	0	3.03488
AC000067.1	0	0	0.970248	2.43233	0.834279	0.936682	0.8763	8.69034	2.57712	0.826521	0	2.02325
AC000068.1	27.2336	40.4402	66.9471	58.376	51.7253	35.5939	66.5988	63.3153	50.6833	77.693	23.3177	37.4301
AC000068.2	10.6989	4.81431	14.5537	6.08083	7.50851	6.55678	0.8763	13.6562	9.44942	5.78565	3.88628	4.0465
AC000078.1	52.522	79.9175	30.0777	100.942	77.5879	59.9477	77.1144	75.7301	112.534	64.4686	27.2039	22.2558
AC000089.1	11.6716	11.5543	14.5537	3.6485	12.5142	10.3035	5.2578	13.6562	4.29519	13.2243	0	13.1511
AC000095.2	6.80841	3.85145	43.6612	23.1072	25.0284	4.68341	32.4231	13.6562	23.194	46.2852	24.6131	27.3139
AC000120.1	168.265	128.061	100.906	113.103	188.547	93.6682	159.487	153.943	130.574	172.743	22.0222	85.9882
AC000123.1	220.787	172.352	162.031	153.237	124.308	134.882	127.063	111.733	95.3533	120.672	55.7033	134.546
AC000123.2	96.2904	104.952	86.3521	91.2125	68.4109	95.5416	52.578	89.3863	63.5689	57.8565	58.2941	66.7673
AC000123.3	407.532	434.25	275.55	392.822	528.099	377.483	271.653	341.406	280.047	482.688	160.633	195.244
AC000124.1	0	0.962861	0	0	0.834279	0	3.5052	1.24148	0.859039	2.47956	0	0
AC000367.1	0	0	0.970248	0	0	0	0	1.24148	0	0.826521	0	0
AC000372.1	0	0	0	2.43233	0	0.936682	1.7526	0	0	0.826521	0	1.01163
AC000403.1	154.648	221.458	154.269	149.588	204.398	144.249	145.466	337.682	125.42	177.702	238.358	139.604
AC001226.1	20.4252	29.8487	14.5537	55.9436	20.857	14.9869	8.763	39.7273	14.6037	19.01	32.3856	32.372
AC001226.2	47.6589	47.1802	56.2744	76.6185	86.765	50.5808	44.6913	76.9716	57.5556	104.142	59.5896	40.465
AC002044.1	1.94526	3.85145	5.82149	7.297	9.17707	16.8603	4.3815	6.20738	5.15423	2.47956	46.6353	15.1744
AC002044.2	0.97263	1.92572	0.970248	18.2425	6.67423	29.9738	1.7526	2.48295	12.8856	4.95912	36.2719	13.1511
AC002044.3	0	0.962861	0	2.43233	0.834279	0.936682	0	6.20738	0	0.826521	18.136	3.03488
AC002056.1	0.97263	0.962861	2.91074	10.9455	0	3.74673	5.2578	4.96591	2.57712	0.826521	0	2.02325
AC002056.2	19.4526	3.85145	3.88099	6.08083	10.8456	10.3035	7.8867	6.20738	9.44942	11.5713	6.47713	7.08138
AC002059.1	80.7283	60.6603	32.9884	60.8083	92.605	44.0241	143.713	60.8324	24.9121	41.326	126.952	66.7673
AC002064.1	28.2063	14.4429	4.85124	4.86466	21.6913	4.68341	10.5156	13.6562	12.8856	4.95912	5.1817	0
AC002064.2	32.0968	46.2173	23.286	77.8346	52.5596	22.4804	34.1757	37.2443	22.335	66.1217	10.3634	7.08138
AC002064.3	0	0	0	0	2.50284	0	1.7526	2.48295	1.71808	1.65304	2.59085	2.02325
AC002066.1	21.3979	6.74003	0.970248	20.6748	24.1941	14.0502	28.9179	50.9006	37.7977	9.91825	49.2262	5.05813
AC002069.1	0	0	0	0	0	0	0.8763	1.24148	0	0	0	0
AC002069.2	0	0	0	0	0.834279	0	0	0	0	0.826521	0	0
AC002070.1	38.9052	48.1431	67.9174	69.3215	79.2565	52.4542	112.166	79.4545	71.3002	92.5703	121.77	103.186
AC002075.2	13.6168	31.7744	12.6132	18.2425	10.0113	17.797	22.7838	1.24148	13.7446	13.2243	16.8405	20.2325
AC002076.1	0	0	0	0	0	3.74673	0	0	0	0	0	0
AC002090.1	0	0	0.970248	0	1.66856	0	0	1.24148	0.859039	4.1326	0	1.01163
AC002091.1	32.0968	79.9175	18.4347	42.5658	36.7083	11.2402	37.6809	13.6562	28.3483	28.1017	37.5673	22.2558
AC002091.2	26.261	33.7001	4.85124	29.188	16.6856	9.36682	14.8971	3.72443	10.3085	11.5713	14.2497	17.1976
AC002094.4	3.89052	14.4429	7.76198	4.86466	4.1714	11.2402	5.2578	11.1733	4.29519	24.7956	16.8405	0
AC002094.5	8.75367	12.5172	9.70248	6.08083	21.6913	28.1005	14.0208	24.8295	13.7446	23.1426	22.0222	18.2093
AC002101.1	0	0	0	0	0.834279	0.936682	0	0	0	0	0	0
AC002115.1	0	0	3.88099	0	0.834279	0.936682	2.6289	0	3.43615	1.65304	0	0
AC002115.2	0	0	0	1.21617	0	0	0.8763	0	0	0	0	0
AC002116.2	8.75367	8.66575	5.82149	20.6748	5.83995	12.1769	7.0104	13.6562	9.44942	11.5713	19.4314	8.093
AC002127.1	0	0	0	2.43233	0.834279	0.936682	0.8763	2.48295	3.43615	0.826521	0	0
AC002127.2	10.6989	4.81431	3.88099	10.9455	21.6913	33.7206	14.0208	24.8295	8.59039	13.2243	3.88628	18.2093
AC002128.1	168.265	256.121	86.3521	177.56	186.879	101.162	139.332	155.185	134.869	104.142	208.564	99.1393
AC002128.2	32.0968	48.1431	10.6727	18.2425	26.6969	29.9738	11.3919	38.4858	21.476	27.2752	6.47713	11.1279
AC002306.1	0	0	0	0	5.83995	0.936682	0	4.96591	6.01327	0	1.29543	2.02325
AC002310.1	82.6736	111.692	88.2926	71.7538	46.7196	85.2381	66.5988	100.56	59.2737	31.4078	53.1124	82.9533
AC002310.2	2.91789	0	0	0	0.834279	0	0	0	0	0	7.77255	0
AC002310.3	13.6168	1.92572	8.73223	10.9455	4.1714	1.87336	1.7526	9.93182	1.71808	4.1326	5.1817	6.06975
AC002310.6	40.8505	53.9202	31.0479	46.2143	54.2281	18.7336	42.0624	58.3494	45.529	52.0708	54.4079	31.3604
AC002347.1	5.83578	9.62861	13.5835	8.51316	10.8456	1.87336	6.1341	6.20738	2.57712	3.30608	7.77255	4.0465
AC002347.2	3.89052	2.88858	5.82149	3.6485	3.33712	2.81005	5.2578	18.6222	5.15423	5.78565	0	0
AC002350.1	1.94526	9.62861	11.643	3.6485	13.3485	0	3.5052	0	11.1675	2.47956	5.1817	4.0465
AC002350.2	34.0421	15.4058	30.0777	10.9455	52.5596	29.0371	14.8971	23.5881	24.0531	14.0509	31.0902	28.3255
AC002351.1	0.97263	0	0	0	2.50284	3.74673	8.763	3.72443	7.73135	4.1326	5.1817	1.01163
AC002366.1	2.91789	0	1.9405	0	3.33712	0.936682	0	1.24148	0	0	0	0
AC002367.1	0	0	0	0	0.834279	0.936682	0	1.24148	0	0	0	0
AC002368.1	0.97263	0	1.9405	9.72933	3.33712	0	14.0208	7.44886	0.859039	2.47956	0	6.06975
AC002383.1	2.91789	0.962861	3.88099	8.51316	7.50851	1.87336	3.5052	8.69034	8.59039	4.1326	3.88628	2.02325
AC002384.2	1.94526	0.962861	0	0	0.834279	0	3.5052	0	1.71808	0.826521	1.29543	0
AC002398.1	11.6716	7.70289	13.5835	13.3778	8.34279	24.3537	7.0104	11.1733	13.7446	14.0509	41.4536	31.3604
AC002400.1	3.89052	4.81431	1.9405	12.1617	9.17707	12.1769	0.8763	7.44886	1.71808	10.7448	0	1.01163
AC002401.1	0	0.962861	4.85124	1.21617	0	0	0.8763	3.72443	0.859039	1.65304	6.47713	0
AC002401.2	24.3158	54.8831	31.0479	36.485	13.3485	8.43014	14.0208	31.0369	26.6302	47.9382	2.59085	10.1163
AC002401.3	38.9052	84.7318	11.643	74.1861	21.6913	6.55678	14.8971	50.9006	26.6302	34.7139	28.4994	23.2674
AC002401.4	28.2063	17.3315	64.0364	82.6993	102.616	88.9848	107.785	69.5227	82.4677	61.9891	123.065	141.628
AC002407.1	3.89052	0.962861	0	6.08083	0	12.1769	3.5052	4.96591	0	0.826521	1.29543	10.1163
AC002428.1	1.94526	0.962861	0	0	0	0	0	0	2.57712	0	0	2.02325
AC002428.2	110.88	32.7373	36.8694	19.4587	55.0624	26.2271	45.5676	101.801	70.4412	26.4487	172.292	24.279
AC002429.2	3.89052	2.88858	0.970248	7.297	19.1884	14.9869	1.7526	11.1733	3.43615	7.43869	22.0222	11.1279
AC002451.1	72.9473	112.655	99.9355	100.942	33.3712	59.9477	27.1653	73.2471	156.345	100.009	58.2941	63.7324
AC002451.2	3.89052	0.962861	0	0	0	1.87336	0	1.24148	3.43615	0.826521	0	1.01163
AC002454.1	7.78104	5.77717	0.970248	2.43233	2.50284	2.81005	1.7526	4.96591	2.57712	2.47956	3.88628	15.1744
AC002456.1	97.263	59.6974	44.6314	89.9963	51.7253	88.9848	131.445	98.0767	187.27	43.8056	94.5661	101.163
AC002463.1	0	3.85145	0	0	0.834279	0	4.3815	0	0	2.47956	0	1.01163
AC002464.1	9.7263	4.81431	3.88099	1.21617	10.8456	4.68341	7.8867	4.96591	0	2.47956	0	0
AC002467.1	145.895	163.686	193.079	173.912	127.645	132.072	141.084	137.804	160.64	54.5504	233.177	154.779
AC002470.1	23.3431	32.7373	25.2264	12.1617	20.0227	10.3035	17.526	38.4858	26.6302	27.2752	38.8628	15.1744
AC002472.1	1.94526	1.92572	0.970248	0	6.67423	2.81005	4.3815	1.24148	1.71808	4.95912	12.9543	2.02325
AC002472.3	0.97263	9.62861	3.88099	3.6485	2.50284	2.81005	8.763	1.24148	5.15423	3.30608	1.29543	2.02325
AC002480.1	0	0	0.970248	0	0.834279	0	0	0	0.859039	0.826521	0	0
AC002480.2	54.4673	12.5172	51.4231	46.2143	25.0284	72.1245	31.5468	53.3835	93.6352	47.9382	27.2039	31.3604
AC002480.3	3.89052	0.962861	11.643	1.21617	3.33712	12.1769	6.1341	4.96591	17.1808	6.61217	6.47713	1.01163
AC002480.4	0.97263	0	0.970248	0	1.66856	0	0	0	0	0	0	0
AC002511.1	27.2336	0	0	1.21617	0.834279	0	0	0	0.859039	0	5.1817	1.01163
AC002511.2	8.75367	0	0.970248	3.6485	0.834279	0	0	0	10.3085	0.826521	1.29543	1.01163
AC002519.1	19.4526	17.3315	8.73223	15.8102	15.8513	8.43014	15.7734	22.3466	10.3085	9.91825	6.47713	22.2558
AC002519.2	1.94526	0	2.91074	2.43233	1.66856	0.936682	0.8763	2.48295	6.87231	21.4895	3.88628	18.2093
AC002524.1	5.83578	4.81431	6.79174	3.6485	11.6799	14.0502	10.5156	4.96591	4.29519	5.78565	5.1817	6.06975
AC002525.1	8.75367	41.403	25.2264	19.4587	14.1827	33.7206	16.6497	24.8295	36.9387	4.1326	20.7268	40.465
AC002540.1	8.75367	1.92572	24.2562	8.51316	23.3598	7.49346	12.2682	7.44886	43.811	28.1017	14.2497	18.2093
AC002542.1	0.97263	0	0.970248	0	0.834279	0	2.6289	3.72443	3.43615	1.65304	0	1.01163
AC002543.1	0	0	0.970248	1.21617	8.34279	0.936682	0.8763	1.24148	0.859039	0.826521	1.29543	6.06975
AC002546.1	1040.71	1552.13	1555.31	1208.87	724.154	896.405	1324.09	1119.81	954.392	1035.63	1362.79	1642.88
AC002546.2	995.001	1862.17	2949.55	1869.25	1243.08	1370.37	1537.91	1721.93	1302.3	1766.27	733.211	1404.14
AC002550.2	149.785	120.358	97.995	133.778	124.308	98.3516	70.104	167.599	104.803	119.019	54.4079	82.9533
AC002551.1	0	0	0.970248	0	4.1714	5.62009	0.8763	0	0	3.30608	0	4.0465
AC002553.1	318.05	281.156	247.413	334.446	186.879	251.968	120.929	258.227	168.372	222.334	180.064	177.034
AC002553.2	0.97263	0	0.970248	0	0.834279	0	0.8763	9.93182	0	1.65304	0	4.0465
AC002553.4	135.196	138.652	130.983	104.59	98.4449	103.972	87.63	124.148	81.6087	123.978	44.0445	103.186
AC002558.1	3.89052	0	3.88099	2.43233	4.1714	4.68341	1.7526	2.48295	0.859039	0.826521	5.1817	0
AC002558.2	1.94526	1.92572	5.82149	7.297	3.33712	12.1769	2.6289	1.24148	0.859039	3.30608	2.59085	0
AC002558.3	6.80841	1.92572	4.85124	2.43233	4.1714	0.936682	7.0104	11.1733	2.57712	8.26521	3.88628	4.0465
AC002563.1	14.5895	22.1458	15.524	2.43233	26.6969	29.9738	17.526	19.8636	24.0531	25.6221	2.59085	27.3139
AC002984.1	0.97263	12.5172	7.76198	13.3778	7.50851	16.8603	7.8867	6.20738	16.3217	1.65304	1.29543	3.03488
AC002985.2	10.6989	27.923	17.4645	12.1617	21.6913	13.1136	58.7121	8.69034	14.6037	31.4078	38.8628	9.10463
AC003001.1	0	0	1.9405	1.21617	0	0	0	0	2.57712	0	0	0
AC003001.2	0	0.962861	0	1.21617	0	0	0	0	0	2.47956	0	0
AC003002.1	383.216	274.416	297.866	527.816	491.39	371.863	455.676	466.795	604.763	444.668	606.259	454.22
AC003002.3	37.9326	25.0344	15.524	41.3497	25.0284	13.1136	27.1653	27.3125	32.6435	28.9282	16.8405	32.372
AC003002.4	9.7263	11.5543	7.76198	12.1617	21.6913	11.2402	27.1653	9.93182	26.6302	29.7547	15.5451	7.08138
AC003005.2	8.75367	2.88858	1.9405	1.21617	6.67423	1.87336	15.7734	14.8977	6.87231	28.9282	0	12.1395
AC003009.1	0	0	0.970248	0	0	0	0	1.24148	0.859039	0	0	0
AC003029.1	2.91789	3.85145	4.85124	6.08083	10.0113	8.43014	0.8763	1.24148	6.87231	5.78565	6.47713	0
AC003035.1	22.3705	37.5516	13.5835	24.3233	25.8626	13.1136	5.2578	13.6562	27.4892	24.7956	64.7713	14.1628
AC003035.2	86.5641	48.1431	46.5719	24.3233	9.17707	26.2271	10.5156	45.9346	23.194	19.8365	24.6131	8.093
AC003043.1	0	0	0.970248	0	0	0.936682	0	0	0	0	2.59085	1.01163
AC003070.1	39.8778	150.206	66.9471	109.455	156.01	89.9215	107.785	78.213	85.9039	100.009	101.043	64.744
AC003071.1	0.97263	0.962861	0	4.86466	0	0.936682	1.7526	0	0	0	2.59085	0
AC003072.1	114.77	148.281	105.757	55.9436	45.0511	138.629	72.7329	89.3863	86.7629	62.8156	331.629	143.651
AC003075.1	41.8231	28.8858	49.4826	40.1335	22.5255	43.0874	33.2994	52.142	21.476	23.9691	56.9987	41.4766
AC003080.1	7.78104	2.88858	0.970248	0	5.83995	0	0	2.48295	0	4.95912	1.29543	0
AC003084.1	0	0	0	0	0	0	1.7526	2.48295	0	0.826521	2.59085	0
AC003092.1	4.86315	0	0	0	0	0.936682	0	0	1.71808	0	0	0
AC003092.2	4.86315	5.77717	0	0	0	0	0	0	0	0	1.29543	1.01163
AC003098.1	0	0	0	7.297	0.834279	0	4.3815	3.72443	0.859039	0	0	0
AC003101.1	0	0	0	4.86466	0.834279	0	0.8763	0	0.859039	0	0	0
AC003101.2	0	0	0.970248	1.21617	0	0	0	0	0	0	7.77255	0
AC003102.1	398.778	373.59	318.241	363.634	338.717	356.876	322.478	464.312	262.007	235.558	636.054	267.069
AC003102.2	0.97263	0	0	0	0	1.87336	0	2.48295	0	3.30608	0	0
AC003659.1	0	0	0.970248	1.21617	0	0.936682	0	4.96591	1.71808	0	5.1817	2.02325
AC003666.1	0	0	1.9405	6.08083	0.834279	0.936682	0	0	0	3.30608	0	0
AC003669.1	5.83578	9.62861	8.73223	2.43233	4.1714	12.1769	10.5156	8.69034	2.57712	4.1326	12.9543	21.2441
AC003681.1	1353.9	1084.18	1010.03	1388.86	1009.48	1153.99	554.698	1134.71	922.607	1052.16	592.009	620.126
AC003682.1	11.6716	13.4801	3.88099	23.1072	11.6799	15.9236	18.4023	23.5881	6.87231	7.43869	2.59085	11.1279
AC003684.1	0	0.962861	0	0	0	0	0	0	0	0	7.77255	10.1163
AC003687.1	0	0	0	1.21617	0.834279	0	0.8763	0	0	0	0	0
AC003688.2	0.97263	1.92572	2.91074	0	0	0	1.7526	0	0.859039	3.30608	0	0
AC003956.1	21.3979	15.4058	14.5537	8.51316	16.6856	12.1769	18.4023	26.071	14.6037	20.663	15.5451	19.2209
AC003957.1	7.78104	24.0715	7.76198	18.2425	8.34279	6.55678	21.0312	23.5881	13.7446	19.01	9.06798	7.08138
AC003958.2	0	0.962861	0.970248	0	0	0	0	1.24148	1.71808	0.826521	0	3.03488
AC003965.1	6.80841	44.2916	13.5835	29.188	10.8456	11.2402	33.2994	3.72443	16.3217	5.78565	44.0445	4.0465
AC003973.1	0	0	0	3.6485	0	0	0	0	0	0.826521	0	0
AC003973.2	0	0	2.91074	2.43233	1.66856	2.81005	0.8763	0	0	5.78565	0	1.01163
AC003973.3	285.953	146.355	315.331	269.989	197.724	325.029	217.322	248.295	269.738	307.466	383.446	259.988
AC003975.1	0	0	0	0	0	0.936682	0	0	0	0	1.29543	0
AC003982.1	0	1.92572	0.970248	7.297	1.66856	11.2402	2.6289	0	9.44942	4.95912	10.3634	0
AC003985.2	0	0.962861	0.970248	0	0	0	0.8763	0	0.859039	4.1326	0	0
AC003986.1	0	8.66575	4.85124	12.1617	5.00567	8.43014	6.1341	3.72443	3.43615	5.78565	0	4.0465
AC003986.2	35.9873	7.70289	27.1669	14.594	11.6799	32.7839	23.6601	0	15.4627	14.0509	28.4994	6.06975
AC003986.3	6.80841	0	7.76198	0	1.66856	0.936682	12.2682	1.24148	0	0.826521	1.29543	1.01163
AC003989.1	0	3.85145	3.88099	0	0.834279	3.74673	0	0	2.57712	1.65304	0	1.01163
AC003989.2	0	0	1.9405	0	0.834279	0.936682	0	0	0	1.65304	0	0
AC003991.1	45.7136	33.7001	101.876	88.7801	101.782	47.7708	143.713	50.9006	48.9652	42.1526	32.3856	30.3488
AC003991.2	21.3979	7.70289	6.79174	13.3778	17.5199	8.43014	38.5572	8.69034	18.8988	22.3161	3.88628	13.1511
AC003992.1	0.97263	0	0.970248	1.21617	1.66856	5.62009	0	0	0	2.47956	15.5451	0
AC004000.1	19.4526	12.5172	17.4645	10.9455	30.8683	61.821	10.5156	18.6222	24.0531	17.3569	142.497	14.1628
AC004004.1	0	1.92572	0.970248	4.86466	1.66856	0.936682	0	1.24148	1.71808	0	0	0
AC004012.1	8.75367	14.4429	0.970248	4.86466	3.33712	0.936682	0.8763	9.93182	2.57712	6.61217	14.2497	0
AC004022.1	3.89052	0	0	1.21617	0.834279	4.68341	0	0	1.71808	1.65304	0	5.05813
AC004022.2	0	0	0	1.21617	0.834279	4.68341	0	0	0	0	0	0
AC004023.1	8.75367	5.77717	6.79174	24.3233	7.50851	9.36682	14.0208	16.1392	34.3615	23.1426	15.5451	13.1511
AC004024.1	0.97263	3.85145	9.70248	4.86466	10.0113	2.81005	1.7526	2.48295	3.43615	8.26521	0	1.01163
AC004034.1	50.5768	51.0317	51.4231	38.9173	40.8797	37.4673	63.9699	39.7273	40.3748	41.326	94.5661	28.3255
AC004039.1	27.2336	29.8487	41.7207	66.8891	31.7026	64.6311	42.9387	52.142	26.6302	80.1725	12.9543	37.4301
AC004053.1	0	0	2.91074	0	0.834279	0.936682	0	1.24148	3.43615	1.65304	0	2.02325
AC004057.1	27.2336	8.66575	32.0182	60.8083	22.5255	16.8603	21.9075	24.8295	16.3217	14.8774	38.8628	24.279
AC004063.1	0.97263	0	0	0	0.834279	0	0	0	0	0	0	0
AC004066.2	1.94526	0.962861	1.9405	3.6485	3.33712	1.87336	7.8867	8.69034	1.71808	9.09173	0	5.05813
AC004067.1	107.962	101.1	42.6909	69.3215	58.3995	91.7949	49.9491	67.0398	52.4014	59.5095	139.906	84.9765
AC004069.1	56.4125	44.2916	27.1669	55.9436	51.7253	61.821	47.3202	80.696	33.5025	33.0608	152.86	77.8952
AC004076.1	18.48	12.5172	12.6132	9.72933	10.0113	16.8603	20.1549	9.93182	12.0265	6.61217	10.3634	11.1279
AC004076.2	254.829	206.052	261.967	167.831	110.125	186.4	155.981	299.196	215.619	222.334	202.086	257.964
AC004080.2	0.97263	3.85145	0	1.21617	0	0	0	0	0.859039	0.826521	0	2.02325
AC004080.4	0.97263	6.74003	0	1.21617	3.33712	9.36682	4.3815	14.8977	6.87231	0	10.3634	5.05813
AC004112.1	36.9599	42.3659	22.3157	24.3233	27.5312	27.1638	37.6809	33.5199	24.0531	55.3769	18.136	15.1744
AC004129.2	0	0.962861	0	0	0	1.87336	0.8763	0	1.71808	6.61217	0	1.01163
AC004130.1	5.83578	80.8804	27.1669	62.0245	29.1998	52.4542	33.2994	37.2443	18.0398	34.7139	47.9307	32.372
AC004134.1	0.97263	0	0	0	2.50284	0	0	0	0	0	0	0
AC004147.2	0	0	7.76198	0	1.66856	0	1.7526	0	0	0	0	0
AC004148.1	0	0	0.970248	0	0.834279	0	0	0	0	0.826521	0	0
AC004148.2	1561.07	1437.55	1083.77	1179.68	956.918	1155.87	1039.29	1149.61	945.801	1142.25	1616.69	1432.46
AC004149.1	1.94526	6.74003	3.88099	0	2.50284	7.49346	1.7526	6.20738	0.859039	6.61217	1.29543	0
AC004156.1	61.2757	52.9574	109.638	145.94	161.016	131.136	170.002	88.1449	164.076	68.6012	256.494	107.232
AC004158.1	34.0421	1.92572	28.1372	6.08083	0.834279	4.68341	10.5156	19.8636	10.3085	1.65304	6.47713	6.06975
AC004160.1	75.8652	120.358	66.9471	102.158	136.822	77.7446	33.2994	109.25	60.9917	57.0299	47.9307	28.3255
AC004160.2	6.80841	5.77717	2.91074	8.51316	8.34279	2.81005	2.6289	4.96591	3.43615	0.826521	0	6.06975
AC004217.1	0.97263	1.92572	4.85124	0	2.50284	2.81005	5.2578	11.1733	0.859039	0.826521	3.88628	0
AC004217.2	0	0	0	0	2.50284	0	0	0	0.859039	0.826521	0	0
AC004221.1	8.75367	5.77717	31.0479	31.6203	45.8853	26.2271	63.0936	19.8636	36.9387	27.2752	23.3177	24.279
AC004223.1	2.91789	6.74003	6.79174	1.21617	0.834279	9.36682	4.3815	9.93182	0	4.95912	0	11.1279
AC004223.2	14.5895	6.74003	2.91074	1.21617	4.1714	19.6703	2.6289	13.6562	6.87231	4.1326	16.8405	8.093
AC004223.4	15.5621	19.2572	20.3752	19.4587	14.1827	13.1136	22.7838	16.1392	16.3217	10.7448	18.136	9.10463
AC004224.1	0	0.962861	1.9405	1.21617	5.83995	5.62009	1.7526	0	6.01327	1.65304	0	0
AC004231.1	15.5621	11.5543	16.4942	4.86466	9.17707	13.1136	11.3919	16.1392	6.01327	7.43869	15.5451	0
AC004231.3	0	0	0	0	0	1.87336	1.7526	0	2.57712	0	1.29543	1.01163
AC004232.3	28.2063	63.5489	43.6612	36.485	20.857	51.5175	14.0208	36.0028	14.6037	13.2243	81.6118	12.1395
AC004233.1	8.75367	6.74003	31.0479	4.86466	12.5142	6.55678	8.763	3.72443	26.6302	31.4078	5.1817	12.1395
AC004233.2	3.89052	1.92572	5.82149	1.21617	5.00567	5.62009	3.5052	6.20738	1.71808	0	0	0
AC004233.3	26.261	34.663	43.6612	54.7275	62.5709	26.2271	48.1965	60.8324	33.5025	66.1217	59.5896	39.4534
AC004233.4	2.91789	0	3.88099	2.43233	7.50851	5.62009	1.7526	2.48295	5.15423	4.1326	14.2497	1.01163
AC004241.1	99.2083	177.167	162.031	209.181	129.313	177.97	170.878	170.082	108.239	146.294	203.382	192.209
AC004241.2	4.86315	36.5887	14.5537	7.297	13.3485	16.8603	26.289	11.1733	4.29519	35.5404	24.6131	11.1279
AC004241.3	15.5621	8.66575	13.5835	17.0263	12.5142	21.5437	15.7734	12.4148	18.0398	21.4895	53.1124	24.279
AC004241.4	14.5895	17.3315	4.85124	23.1072	18.3541	10.3035	0.8763	11.1733	8.59039	5.78565	1.29543	17.1976
AC004241.5	39.8778	170.426	33.9587	64.4568	103.451	63.6944	135.826	52.142	45.529	171.916	68.6576	77.8952
AC004253.1	141.031	183.907	104.787	126.481	82.5936	131.136	61.341	142.77	85.9039	116.539	288.88	163.883
AC004257.1	4.86315	3.85145	0	0	0.834279	0.936682	1.7526	0	0	1.65304	3.88628	0
AC004263.1	0.97263	0	0	0	0.834279	0.936682	0	1.24148	0.859039	1.65304	0	1.01163
AC004263.2	14.5895	6.74003	9.70248	18.2425	10.0113	29.9738	18.4023	31.0369	22.335	20.663	53.1124	20.2325
AC004264.1	10.6989	0.962861	0	0	0	0	0	0	0	0	0	0
AC004264.2	200.362	127.098	94.1141	251.746	411.3	235.107	310.21	564.872	582.428	348.792	101.043	368.232
AC004381.1	2.91789	8.66575	0.970248	17.0263	26.6969	1.87336	5.2578	12.4148	1.71808	9.09173	9.06798	3.03488
AC004381.2	41.8231	50.0688	25.2264	26.7557	56.731	20.607	56.9595	23.5881	38.6567	66.1217	10.3634	41.4766
AC004383.1	52.522	55.846	48.5124	27.9718	38.3768	38.404	21.9075	28.554	27.4892	26.4487	27.2039	31.3604
AC004386.1	0	2.88858	0	0	0	0	0	0	0	0	0	0
AC004408.1	0	0.962861	0.970248	0	0	1.87336	5.2578	1.24148	0	0.826521	9.06798	1.01163
AC004408.2	1.94526	2.88858	0	8.51316	5.83995	0	2.6289	6.20738	2.57712	1.65304	5.1817	2.02325
AC004448.1	38.9052	41.403	19.405	19.4587	23.3598	47.7708	29.7942	38.4858	27.4892	8.26521	62.1804	31.3604
AC004448.2	10.6989	5.77717	0.970248	6.08083	0	0.936682	0.8763	4.96591	12.0265	6.61217	2.59085	0
AC004448.3	0	0	0.970248	0	0	0.936682	0.8763	2.48295	0	0	0	0
AC004448.4	38.9052	48.1431	55.3041	136.211	53.3939	61.821	127.063	115.457	127.138	60.336	81.6118	97.116
AC004448.5	0	0	2.91074	2.43233	0	0.936682	1.7526	0	0	0	0	0
AC004449.1	23.3431	21.183	23.286	19.4587	20.857	21.5437	5.2578	24.8295	38.6567	9.09173	41.4536	31.3604
AC004453.1	78.783	70.2889	55.3041	57.1598	60.0681	54.3276	50.8254	43.4517	222.491	23.9691	101.043	43.4999
AC004453.2	51.5494	71.2517	41.7207	41.3497	80.0908	61.821	82.3722	98.0767	48.1062	107.448	73.8393	82.9533
AC004461.1	0	0.962861	0.970248	2.43233	2.50284	4.68341	0	4.96591	0	0	1.29543	2.02325
AC004461.2	34.0421	26.9601	25.2264	26.7557	44.2168	14.0502	22.7838	14.8977	20.6169	23.1426	24.6131	7.08138
AC004466.1	32.0968	18.2944	12.6132	7.297	12.5142	3.74673	9.6393	26.071	6.01327	18.1835	3.88628	7.08138
AC004466.2	13.6168	22.1458	25.2264	14.594	26.6969	6.55678	8.763	12.4148	16.3217	25.6221	16.8405	9.10463
AC004466.3	95.3178	45.2545	37.8397	68.1053	17.5199	89.9215	28.0416	116.699	30.9254	31.4078	15.5451	70.8138
AC004467.1	0	1.92572	9.70248	0	3.33712	2.81005	4.3815	2.48295	5.15423	5.78565	1.29543	2.02325
AC004471.1	0.97263	0	0.970248	0	0	0.936682	0.8763	0	0.859039	5.78565	1.29543	0
AC004471.2	2.91789	7.70289	14.5537	8.51316	10.0113	14.0502	27.1653	16.1392	14.6037	16.5304	15.5451	13.1511
AC004477.1	100.181	100.138	115.46	182.425	38.3768	115.212	43.815	181.256	116.829	62.8156	143.792	60.6975
AC004477.3	69.0567	65.4746	122.251	138.643	334.546	128.325	202.425	216.017	201.874	186.794	115.293	233.685
AC004485.1	0	0	3.88099	0	0.834279	1.87336	3.5052	3.72443	10.3085	2.47956	0	5.05813
AC004486.1	0	1.92572	0.970248	7.297	2.50284	0	0.8763	6.20738	3.43615	9.91825	0	1.01163
AC004490.1	11.6716	12.5172	9.70248	9.72933	3.33712	0.936682	1.7526	8.69034	5.15423	4.1326	0	0
AC004491.1	0	0	3.88099	1.21617	0.834279	0.936682	0.8763	1.24148	0.859039	0	1.29543	2.02325
AC004492.1	128.387	103.989	116.43	232.288	176.033	135.819	122.682	137.804	97.0714	171.916	32.3856	75.8719
AC004494.1	24.3158	45.2545	22.3157	21.891	35.0397	33.7206	28.0416	18.6222	10.3085	19.8365	23.3177	22.2558
AC004520.1	357.928	402.476	267.788	318.636	269.472	454.291	314.592	438.241	275.751	484.341	528.534	243.802
AC004522.2	7.78104	4.81431	17.4645	29.188	35.0397	22.4804	14.8971	32.2784	22.335	39.673	5.1817	28.3255
AC004540.1	35.0147	69.326	113.519	66.8891	182.707	134.882	125.311	101.801	188.129	138.029	117.884	78.9068
AC004540.2	43.7684	9.62861	34.9289	20.6748	27.5312	28.1005	39.4335	23.5881	20.6169	19.8365	23.3177	30.3488
AC004543.1	0	0	0	0	0.834279	0	0.8763	1.24148	0	1.65304	2.59085	0
AC004551.1	3.89052	5.77717	0.970248	9.72933	0.834279	0.936682	3.5052	2.48295	0.859039	11.5713	0	2.02325
AC004552.1	2.91789	1.92572	10.6727	17.0263	5.83995	4.68341	5.2578	8.69034	4.29519	4.1326	3.88628	3.03488
AC004554.2	14.5895	13.4801	17.4645	46.2143	30.8683	19.6703	64.8462	22.3466	25.7712	49.5912	16.8405	38.4418
AC004584.1	34.0421	19.2572	29.1074	30.4042	22.5255	16.8603	2.6289	9.93182	25.7712	39.673	5.1817	26.3023
AC004584.2	0.97263	0.962861	0	0	0	0	0	1.24148	0.859039	0	0	0
AC004584.3	89.482	51.0317	41.7207	69.3215	60.0681	34.6572	71.8566	112.974	69.5821	66.9482	2.59085	26.3023
AC004585.1	14.5895	3.85145	4.85124	9.72933	14.1827	2.81005	5.2578	6.20738	0.859039	0	9.06798	0
AC004593.1	0.97263	0	0	1.21617	0	0.936682	0	0	0	0	0	1.01163
AC004594.1	17.5073	29.8487	31.0479	31.6203	32.5369	21.5437	16.6497	49.6591	21.476	39.673	14.2497	21.2441
AC004596.1	14.5895	23.1087	5.82149	17.0263	16.6856	25.2904	21.9075	14.8977	30.9254	26.4487	7.77255	16.186
AC004597.1	42.7957	0.962861	30.0777	13.3778	50.891	35.5939	12.2682	34.7614	33.5025	47.9382	29.7948	40.465
AC004623.1	6.80841	25.0344	5.82149	6.08083	8.34279	21.5437	8.763	24.8295	14.6037	9.91825	5.1817	6.06975
AC004637.1	18.48	23.1087	31.0479	14.594	9.17707	29.9738	27.1653	31.0369	17.1808	23.9691	31.0902	4.0465
AC004656.1	8342.25	7619.12	13303.1	12525.3	16406.1	8778.59	16709.3	11285	15848.4	15291.5	7997.96	15191.6
AC004672.1	1.94526	1.92572	0.970248	3.6485	0.834279	11.2402	0	1.24148	3.43615	5.78565	0	13.1511
AC004672.2	0	0	0	1.21617	0.834279	0	0	0	0.859039	0	0	0
AC004674.1	0	0	0	0	3.33712	0	0	0	0	0	0	0
AC004678.1	0.97263	3.85145	11.643	1.21617	7.50851	6.55678	1.7526	1.24148	7.73135	1.65304	2.59085	0
AC004678.2	13.6168	15.4058	14.5537	29.188	27.5312	9.36682	9.6393	4.96591	20.6169	11.5713	7.77255	13.1511
AC004686.1	24.3158	36.5887	23.286	23.1072	14.1827	35.5939	27.1653	17.3807	15.4627	21.4895	1.29543	26.3023
AC004687.1	56.4125	39.4773	10.6727	35.2688	50.0567	73.9979	139.332	19.8636	24.0531	16.5304	326.447	45.5231
AC004690.2	2.91789	3.85145	1.9405	1.21617	5.83995	6.55678	1.7526	1.24148	4.29519	5.78565	6.47713	7.08138
AC004691.1	1.94526	1.92572	6.79174	8.51316	4.1714	2.81005	27.1653	1.24148	0.859039	8.26521	0	1.01163
AC004692.1	0	2.88858	0.970248	1.21617	4.1714	0	0	0	6.87231	5.78565	5.1817	1.01163
AC004692.2	0	0	0	0	1.66856	0.936682	2.6289	1.24148	1.71808	0	0	0
AC004696.1	27.2336	58.7345	39.7802	72.97	51.7253	32.7839	56.9595	31.0369	42.9519	52.0708	29.7948	38.4418
AC004696.2	0	2.88858	1.9405	12.1617	10.8456	9.36682	6.1341	4.96591	2.57712	22.3161	1.29543	3.03488
AC004704.1	0	0	0	0	0	0	0	0	0	1.65304	0	0
AC004706.1	19.4526	7.70289	17.4645	3.6485	11.6799	16.8603	25.4127	3.72443	16.3217	20.663	10.3634	13.1511
AC004706.3	26.261	20.2201	27.1669	35.2688	14.1827	6.55678	48.1965	13.6562	24.0531	36.3669	14.2497	44.5115
AC004706.4	195.499	231.087	182.407	224.991	263.632	208.88	255.879	177.531	214.76	279.364	99.7478	105.209
AC004707.1	7.78104	0.962861	1.9405	0	0.834279	0	0	1.24148	0	1.65304	0	0
AC004754.1	9.7263	13.4801	6.79174	8.51316	8.34279	4.68341	14.8971	22.3466	18.0398	8.26521	40.1582	12.1395
AC004771.1	51.5494	37.5516	57.2446	27.9718	37.5426	59.9477	28.0416	39.7273	28.3483	27.2752	73.8393	48.558
AC004771.2	15.5621	32.7373	10.6727	10.9455	10.0113	8.43014	17.526	19.8636	10.3085	16.5304	20.7268	12.1395
AC004771.3	11.6716	36.5887	42.6909	70.5376	47.5539	44.0241	17.526	48.4176	26.6302	26.4487	37.5673	18.2093
AC004771.5	34.0421	46.2173	97.995	58.376	96.7764	43.0874	127.063	59.5909	62.7098	71.9073	22.0222	43.4999
AC004775.1	6.80841	6.74003	0	4.86466	1.66856	6.55678	7.8867	7.44886	7.73135	4.95912	15.5451	11.1279
AC004777.1	2.91789	10.5915	5.82149	9.72933	0	1.87336	1.7526	6.20738	7.73135	7.43869	6.47713	1.01163
AC004784.1	1.94526	2.88858	0.970248	0	2.50284	0.936682	0	0	4.29519	4.1326	2.59085	2.02325
AC004801.1	0.97263	0	2.91074	3.6485	1.66856	0.936682	0	0	5.15423	3.30608	0	0
AC004801.2	58.3578	65.4746	57.2446	38.9173	44.2168	82.428	46.4439	29.7954	69.5821	41.326	160.633	50.5813
AC004801.5	0	0	1.9405	0	0	0	3.5052	0	5.15423	0	0	0
AC004801.6	24.3158	28.8858	3.88099	17.0263	30.034	26.2271	20.1549	27.3125	25.7712	17.3569	55.7033	30.3488
AC004803.1	472.698	423.659	437.582	587.408	538.944	487.075	587.121	593.426	564.388	578.565	677.508	519.975
AC004805.2	0	0	0	0	0.834279	0	0	1.24148	0	0	0	4.0465
AC004805.3	3.89052	3.85145	5.82149	3.6485	5.83995	3.74673	0	12.4148	3.43615	4.1326	0	0
AC004812.2	402.669	313.893	264.878	486.466	340.386	411.203	316.344	383.616	308.395	301.68	512.989	293.371
AC004816.1	265.528	124.209	345.408	536.329	780.885	369.989	1126.92	292.989	604.763	758.746	493.557	652.498
AC004816.2	0.97263	0.962861	0.970248	1.21617	0	0	0	0	0	1.65304	0	1.01163
AC004817.1	4.86315	0	0.970248	0	0	0	0.8763	1.24148	0	0	0	0
AC004817.2	10.6989	1.92572	2.91074	2.43233	0.834279	5.62009	0	6.20738	2.57712	1.65304	1.29543	10.1163
AC004817.3	20.4252	5.77717	10.6727	14.594	4.1714	29.0371	7.8867	9.93182	2.57712	5.78565	15.5451	24.279
AC004817.4	5.83578	0.962861	0.970248	14.594	1.66856	3.74673	0	3.72443	7.73135	0.826521	0	1.01163
AC004825.2	44.741	30.8116	27.1669	77.8346	53.3939	59.011	22.7838	40.9687	45.529	41.326	58.2941	42.4883
AC004828.1	24.3158	30.8116	23.286	110.671	55.8967	27.1638	12.2682	29.7954	10.3085	45.4586	2.59085	12.1395
AC004830.1	71.002	58.7345	35.8992	93.6448	90.1021	93.6682	79.7433	127.872	75.5954	91.7438	40.1582	56.651
AC004832.1	0.97263	0	0.970248	2.43233	0.834279	0	0	0	0.859039	0	0	0
AC004832.4	23.3431	20.2201	36.8694	18.2425	4.1714	13.1136	8.763	12.4148	20.6169	14.8774	2.59085	17.1976
AC004832.5	35.9873	35.6259	38.8099	26.7557	20.857	18.7336	20.1549	54.625	24.9121	18.1835	45.3399	56.651
AC004832.6	1.94526	0.962861	1.9405	1.21617	4.1714	0	0	0	2.57712	1.65304	1.29543	0
AC004834.1	27.2336	33.7001	26.1967	47.4305	19.1884	12.1769	20.1549	69.5227	18.8988	23.1426	69.953	13.1511
AC004835.1	4.86315	3.85145	0.970248	18.2425	1.66856	5.62009	0.8763	4.96591	0.859039	2.47956	2.59085	0
AC004836.1	72.9473	58.7345	68.8876	35.2688	20.857	72.1245	37.6809	64.5568	54.9785	75.2134	82.9072	101.163
AC004837.2	43.7684	32.7373	86.3521	96.0771	90.9364	45.8974	58.7121	40.9687	74.7364	129.764	15.5451	42.4883
AC004839.1	2.91789	8.66575	11.643	17.0263	14.1827	7.49346	10.5156	11.1733	6.87231	11.5713	9.06798	4.0465
AC004840.1	0	0	0	2.43233	5.83995	0	0	1.24148	4.29519	1.65304	0	0
AC004840.2	0.97263	0	3.88099	0	0.834279	0.936682	0	2.48295	0	0.826521	0	2.02325
AC004846.1	331.667	295.598	162.031	283.367	159.347	148.932	136.703	173.807	120.265	139.682	132.133	132.523
AC004846.2	76.8378	132.875	67.9174	138.643	105.953	99.2883	75.3618	119.182	123.702	109.101	115.293	59.6859
AC004847.1	43.7684	35.6259	38.8099	25.5395	32.5369	41.214	43.815	23.5881	19.7579	42.9791	50.5216	26.3023
AC004853.2	1.94526	0	0	0	0	0	0	0	0	0	0	0
AC004854.1	8.75367	7.70289	6.79174	2.43233	5.83995	1.87336	12.2682	4.96591	12.8856	3.30608	19.4314	12.1395
AC004854.2	53.4947	19.2572	32.9884	18.2425	52.5596	51.5175	32.4231	50.9006	26.6302	32.2343	55.7033	40.465
AC004858.1	0	0.962861	0	0	0	0	0	1.24148	0	0.826521	0	2.02325
AC004862.1	0.97263	0	7.76198	0	0.834279	0	10.5156	1.24148	5.15423	8.26521	9.06798	4.0465
AC004865.1	0	0.962861	0	2.43233	0.834279	0	0.8763	1.24148	0	1.65304	5.1817	0
AC004865.2	6.80841	5.77717	14.5537	9.72933	12.5142	23.4171	11.3919	17.3807	14.6037	15.7039	29.7948	15.1744
AC004866.1	0	0	0	0	0	0	0	0	1.71808	0	0	0
AC004870.1	3.89052	0.962861	0.970248	6.08083	3.33712	0.936682	3.5052	7.44886	10.3085	0.826521	6.47713	6.06975
AC004870.2	0	0	3.88099	1.21617	0	0.936682	0	0	0	0	0	1.01163
AC004870.3	0	0	0	1.21617	2.50284	0	0	0	0	0	6.47713	2.02325
AC004870.4	0	0	0	0	0	0	0	3.72443	0	0.826521	0	0
AC004875.1	1.94526	0	0	0	0.834279	0.936682	6.1341	1.24148	0	0.826521	0	4.0465
AC004877.1	98.2356	56.8088	97.0248	111.887	132.65	91.7949	104.28	105.526	109.098	79.346	44.0445	146.686
AC004877.2	114.77	88.5833	87.3223	108.239	63.4052	102.098	81.4959	88.1449	82.4677	59.5095	145.088	66.7673
AC004882.1	0	0	0	0	0	0	0	0	0.859039	2.47956	0	0
AC004884.2	17.5073	17.3315	1.9405	6.08083	20.0227	11.2402	6.1341	8.69034	7.73135	7.43869	16.8405	12.1395
AC004888.1	0	0	0	2.43233	1.66856	0	0	0	2.57712	1.65304	3.88628	0
AC004889.1	87.5367	61.6231	11.643	34.0527	69.2452	82.428	25.4127	32.2784	82.4677	56.2034	19.4314	86.9998
AC004890.1	0.97263	3.85145	3.88099	6.08083	0.834279	2.81005	0.8763	14.8977	0	0.826521	6.47713	1.01163
AC004890.2	985.274	1228.61	966.367	1021.58	965.261	914.202	844.753	953.454	1034.28	950.499	1142.57	752.649
AC004890.3	154.648	177.167	111.579	149.588	126.81	125.515	129.692	186.222	94.4942	190.926	55.7033	74.8603
AC004893.1	2.91789	13.4801	14.5537	8.51316	14.1827	11.2402	7.0104	21.1051	12.8856	14.0509	0	5.05813
AC004893.2	514.521	602.751	521.993	577.679	438.831	315.662	348.767	549.974	422.647	573.605	321.266	396.557
AC004895.1	22.3705	15.4058	5.82149	26.7557	10.0113	4.68341	4.3815	14.8977	6.87231	10.7448	12.9543	4.0465
AC004898.1	9.7263	4.81431	4.85124	1.21617	0.834279	0.936682	9.6393	7.44886	1.71808	4.1326	1.29543	5.05813
AC004899.1	0.97263	0.962861	0	0	2.50284	0	0.8763	1.24148	0	1.65304	0	4.0465
AC004899.2	3.89052	0	0	4.86466	7.50851	1.87336	0	0	0	0	0	1.01163
AC004906.1	0	4.81431	1.9405	1.21617	10.8456	0	13.1445	0	4.29519	3.30608	2.59085	0
AC004908.1	349.174	359.147	310.479	460.927	267.804	234.171	134.074	266.918	259.43	279.364	73.8393	211.43
AC004908.2	315.132	343.742	322.122	397.686	203.564	357.813	120.929	328.991	261.148	194.232	110.111	212.441
AC004908.3	150.758	141.541	95.0843	150.805	125.976	111.465	87.63	105.526	103.085	119.846	98.4523	114.314
AC004917.1	13.6168	2.88858	10.6727	6.08083	2.50284	9.36682	4.3815	4.96591	3.43615	9.91825	2.59085	3.03488
AC004918.1	289.844	341.816	194.05	194.587	196.89	295.055	233.096	264.435	173.526	193.406	329.038	251.895
AC004918.3	196.471	416.919	246.443	312.555	418.808	268.828	451.294	278.091	185.552	275.231	120.475	172.988
AC004921.1	92.3999	115.543	15.524	32.8365	53.3939	30.9105	81.4959	29.7954	30.9254	19.8365	98.4523	68.7905
AC004922.1	4.86315	4.81431	0.970248	1.21617	10.0113	8.43014	12.2682	9.93182	6.87231	8.26521	1.29543	4.0465
AC004923.1	1.94526	0.962861	2.91074	6.08083	5.00567	0.936682	6.1341	4.96591	0.859039	1.65304	2.59085	3.03488
AC004923.2	7.78104	0	0	1.21617	0	0	0	0	0	0	2.59085	0
AC004923.4	129.36	171.389	131.954	116.752	111.793	110.528	99.0219	129.114	126.279	100.009	146.383	182.093
AC004924.1	0	0.962861	0	0	0.834279	0.936682	0	0	0	0	0	6.06975
AC004925.1	37.9326	27.923	40.7504	57.1598	20.857	20.607	58.7121	88.1449	73.8773	56.2034	29.7948	48.558
AC004938.1	0	0	0	0	0.834279	0	0	1.24148	0	0	0	0
AC004941.1	6.80841	0	0.970248	2.43233	3.33712	0.936682	0.8763	1.24148	0	4.95912	10.3634	0
AC004941.2	0.97263	0	0	0	0	0	0.8763	0	0	0	0	0
AC004943.1	46.6862	22.1458	34.9289	41.3497	35.874	28.1005	19.2786	29.7954	32.6435	9.09173	36.2719	12.1395
AC004943.2	381.271	339.89	315.331	498.628	344.557	326.902	253.251	291.747	302.382	373.587	225.404	317.65
AC004943.3	3.89052	2.88858	1.9405	4.86466	0.834279	7.49346	8.763	8.69034	0	0	10.3634	4.0465
AC004944.1	0	0	0	0	0	0	0	0	3.43615	0	0	0
AC004945.1	0	0	0.970248	0	0	0	0.8763	4.96591	0	8.26521	0	0
AC004947.1	14.5895	23.1087	41.7207	44.9981	36.7083	53.3909	16.6497	80.696	44.67	30.5813	37.5673	22.2558
AC004947.2	37.9326	66.4374	175.615	74.1861	281.152	322.219	170.002	156.426	232.799	186.794	266.858	88.0114
AC004948.1	20.4252	13.4801	8.73223	12.1617	12.5142	18.7336	21.0312	9.93182	31.7844	21.4895	38.8628	20.2325
AC004951.1	35.0147	65.4746	25.2264	79.0508	38.3768	44.0241	35.052	52.142	33.5025	32.2343	10.3634	22.2558
AC004951.2	14.5895	26.9601	39.7802	43.782	40.0454	58.0743	21.9075	37.2443	36.9387	12.3978	68.6576	19.2209
AC004951.3	11.6716	20.2201	22.3157	9.72933	16.6856	17.797	14.8971	18.6222	18.0398	14.0509	34.9765	17.1976
AC004951.4	47.6589	48.1431	61.1256	31.6203	39.2111	39.3407	23.6601	18.6222	41.2339	41.326	41.4536	63.7324
AC004967.1	209.115	288.858	265.848	266.34	287.826	353.129	269.9	271.883	275.751	358.71	235.767	163.883
AC004969.1	2.91789	5.77717	2.91074	2.43233	5.00567	4.68341	7.0104	17.3807	15.4627	9.91825	1.29543	3.03488
AC004973.1	12.6442	6.74003	5.82149	2.43233	5.00567	2.81005	11.3919	8.69034	5.15423	4.95912	6.47713	4.0465
AC004975.1	11.6716	11.5543	14.5537	26.7557	14.1827	10.3035	18.4023	13.6562	11.1675	14.8774	1.29543	9.10463
AC004975.2	0	1.92572	0	0	0.834279	0	0	3.72443	1.71808	1.65304	0	0
AC004980.1	311.242	319.67	284.283	276.07	241.107	268.828	227.838	388.582	323.858	251.262	262.971	304.499
AC004980.2	19.4526	17.3315	29.1074	58.376	47.5539	25.2904	32.4231	29.7954	18.0398	23.9691	36.2719	23.2674
AC004980.3	13.6168	6.74003	0.970248	6.08083	1.66856	7.49346	0	2.48295	5.15423	0.826521	10.3634	4.0465
AC004980.4	15.5621	5.77717	4.85124	9.72933	4.1714	7.49346	1.7526	16.1392	3.43615	10.7448	22.0222	17.1976
AC004982.1	386.134	401.513	200.841	227.423	270.306	296.928	255.879	357.545	211.323	137.202	430.081	297.418
AC004982.2	828.681	852.132	515.202	662.811	582.327	622.894	536.295	727.505	502.538	431.444	892.548	601.917
AC004986.1	0.97263	0.962861	0	1.21617	0	0	0	0	0	0	0	0
AC004987.2	9.7263	42.3659	23.286	44.9981	25.8626	10.3035	53.4543	21.1051	35.2206	28.1017	37.5673	34.3953
AC004987.3	2.91789	0	0	0	0.834279	0	0	0	0	0.826521	0	0
AC004987.4	2.91789	0	0	0	0	0.936682	3.5052	1.24148	0.859039	0	0	0
AC004988.1	102.126	2.88858	0.970248	3.6485	0.834279	0	1.7526	1.24148	0.859039	4.95912	0	1.01163
AC004990.1	6.80841	0	1.9405	4.86466	1.66856	0.936682	0.8763	0	1.71808	3.30608	2.59085	2.02325
AC004994.1	0	0	0	1.21617	1.66856	0	0	0	0	0	0	0
AC004997.1	4.86315	0.962861	7.76198	4.86466	1.66856	7.49346	4.3815	8.69034	7.73135	4.1326	23.3177	5.05813
AC005000.1	17.5073	19.2572	17.4645	23.1072	8.34279	18.7336	11.3919	8.69034	7.73135	11.5713	9.06798	10.1163
AC005005.1	1.94526	1.92572	0	0	0	0	0	0	0	0	0	0
AC005005.2	1.94526	0	0.970248	3.6485	3.33712	0.936682	4.3815	0	0	0	0	5.05813
AC005005.3	170.21	171.389	134.864	197.019	110.959	165.793	124.435	192.429	138.305	155.386	314.788	125.442
AC005005.4	6.80841	5.77717	5.82149	3.6485	4.1714	5.62009	5.2578	6.20738	6.87231	6.61217	1.29543	6.06975
AC005006.1	3.89052	11.5543	4.85124	7.297	8.34279	6.55678	7.8867	17.3807	6.87231	4.1326	6.47713	6.06975
AC005009.1	6.80841	8.66575	16.4942	12.1617	9.17707	13.1136	13.1445	3.72443	8.59039	11.5713	12.9543	15.1744
AC005009.2	12.6442	2.88858	4.85124	12.1617	14.1827	9.36682	26.289	12.4148	18.8988	17.3569	29.7948	26.3023
AC005013.1	1.94526	17.3315	7.76198	7.297	2.50284	9.36682	4.3815	9.93182	7.73135	4.95912	2.59085	4.0465
AC005014.1	2.91789	4.81431	0.970248	0	0.834279	0	7.0104	2.48295	5.15423	4.95912	5.1817	4.0465
AC005014.2	20.4252	25.9973	19.405	35.2688	22.5255	51.5175	56.9595	21.1051	60.9917	36.3669	117.884	38.4418
AC005014.3	5.83578	12.5172	7.76198	6.08083	1.66856	2.81005	2.6289	8.69034	6.87231	9.09173	14.2497	3.03488
AC005019.1	1.94526	0.962861	0	0	0	0.936682	0	0	0.859039	0	0	0
AC005020.1	0.97263	0.962861	0.970248	2.43233	2.50284	0.936682	0	1.24148	0	4.95912	1.29543	0
AC005021.1	15.5621	14.4429	14.5537	20.6748	15.8513	35.5939	12.2682	27.3125	13.7446	25.6221	5.1817	7.08138
AC005034.2	28.2063	21.183	16.4942	27.9718	11.6799	10.3035	9.6393	26.071	16.3217	13.2243	22.0222	13.1511
AC005034.3	525.22	613.343	745.15	631.19	599.847	807.42	676.503	489.142	672.627	555.422	537.602	641.371
AC005034.4	27.2336	28.8858	32.0182	27.9718	25.0284	28.1005	20.1549	17.3807	36.0796	39.673	75.1347	16.186
AC005034.5	79.7557	103.989	106.727	62.0245	79.2565	142.376	114.795	108.008	101.367	117.366	50.5216	97.116
AC005035.1	314.16	33.7001	37.8397	55.9436	39.2111	13.1136	24.5364	48.4176	12.8856	33.8874	9.06798	40.465
AC005041.1	30.1515	64.5117	24.2562	37.7012	46.7196	19.6703	72.7329	57.1079	49.8242	79.346	32.3856	28.3255
AC005041.2	4.86315	6.74003	2.91074	8.51316	1.66856	0	3.5052	4.96591	6.01327	2.47956	0	0
AC005041.3	14.5895	44.2916	15.524	14.594	18.3541	9.36682	13.1445	16.1392	9.44942	14.0509	1.29543	22.2558
AC005042.1	5.83578	0.962861	15.524	1.21617	4.1714	7.49346	0.8763	7.44886	2.57712	0	0	0
AC005046.1	501.877	301.376	717.983	520.519	360.409	522.669	504.749	453.139	299.804	802.552	459.876	250.883
AC005050.1	10.6989	5.77717	14.5537	14.594	1.66856	10.3035	6.1341	0	0.859039	7.43869	23.3177	9.10463
AC005052.1	4.86315	5.77717	11.643	6.08083	16.6856	10.3035	18.4023	6.20738	13.7446	9.09173	19.4314	26.3023
AC005056.1	29.1789	27.923	32.9884	23.1072	16.6856	29.9738	14.8971	29.7954	25.7712	22.3161	55.7033	25.2906
AC005062.1	23.3431	14.4429	6.79174	108.239	34.2054	13.1136	14.0208	13.6562	13.7446	16.5304	45.3399	1.01163
AC005064.1	17.5073	64.5117	14.5537	53.5113	62.5709	29.9738	108.661	33.5199	47.2471	57.0299	16.8405	69.8022
AC005070.1	3.89052	0	0	0	0	0	0	0	0	4.95912	0	0
AC005070.2	0.97263	5.77717	1.9405	0	0	0.936682	3.5052	0	0.859039	3.30608	0	0
AC005070.3	399.751	648.006	383.248	677.405	599.847	397.153	485.47	572.321	415.775	740.563	319.97	512.894
AC005072.1	0.97263	0	4.85124	1.21617	0.834279	3.74673	3.5052	0	0	0	0	2.02325
AC005076.1	71.9746	138.652	87.3223	108.239	111.793	98.3516	127.94	119.182	130.574	86.7847	137.315	72.837
AC005077.1	0.97263	0.962861	0	0	0	0	0.8763	0	0	2.47956	0	0
AC005077.2	4.86315	14.4429	19.405	24.3233	15.017	11.2402	9.6393	6.20738	8.59039	4.1326	0	1.01163
AC005077.3	4.86315	0	0	0	0	0	0	0	0	0.826521	0	1.01163
AC005077.4	0.97263	3.85145	3.88099	4.86466	2.50284	3.74673	0.8763	2.48295	6.01327	4.1326	6.47713	1.01163
AC005082.1	55.4399	63.5489	32.9884	70.5376	80.9251	113.339	42.0624	70.7642	31.7844	119.019	115.293	69.8022
AC005083.1	24.3158	26.9601	13.5835	18.2425	15.8513	4.68341	2.6289	7.44886	9.44942	0	18.136	5.05813
AC005084.1	0	0	0	0	0.834279	0	0	0	0	0	7.77255	0
AC005086.1	0	0	0	0	0	1.87336	0.8763	0	0	0	11.6588	3.03488
AC005086.2	0	0	0.970248	0	0	0.936682	0	0	0	0	2.59085	0
AC005086.3	0	0	0	0	0	0.936682	0	0	0	0.826521	2.59085	0
AC005086.4	0.97263	0	0.970248	0	1.66856	0	0	1.24148	0.859039	0	0	0
AC005088.1	0.97263	0.962861	0	1.21617	0	0	0	0	0	0.826521	0	4.0465
AC005089.1	1.94526	17.3315	19.405	37.7012	5.00567	6.55678	12.2682	16.1392	24.0531	12.3978	3.88628	33.3836
AC005091.1	12.6442	3.85145	5.82149	6.08083	1.66856	0.936682	1.7526	4.96591	7.73135	9.09173	19.4314	3.03488
AC005096.1	0.97263	0	7.76198	1.21617	5.83995	0.936682	0.8763	3.72443	0	4.95912	1.29543	4.0465
AC005099.1	0	0	5.82149	0	0	0	0	1.24148	0	0.826521	0	0
AC005102.1	3.89052	0.962861	0	0	0	0	0	0	0	0	0	0
AC005104.1	200.362	174.278	197.931	198.235	157.679	195.767	125.311	328.991	190.707	190.1	36.2719	99.1393
AC005104.2	1.94526	0.962861	15.524	7.297	7.50851	9.36682	6.1341	9.93182	0.859039	0	1.29543	14.1628
AC005105.1	0	0	0	2.43233	0	0	0	0	0.859039	0	0	0
AC005144.1	0	0	0	2.43233	1.66856	0	0	2.48295	0	0	0	0
AC005150.1	0	0	0	0	5.83995	0	0	0	5.15423	0	1.29543	0
AC005154.1	9130.08	7444.84	7540.77	7256.86	5890.84	7832.54	4802.12	6038.54	4410.3	6400.58	6562.63	8982.22
AC005154.2	20.4252	19.2572	11.643	23.1072	24.1941	18.7336	18.4023	23.5881	24.0531	19.8365	11.6588	6.06975
AC005154.3	391.97	427.51	335.706	497.412	408.797	502.062	315.468	526.386	263.725	356.23	382.151	335.86
AC005154.5	25.2884	34.663	19.405	30.4042	30.034	29.0371	25.4127	32.2784	16.3217	21.4895	5.1817	23.2674
AC005156.1	8.75367	3.85145	1.9405	0	2.50284	1.87336	0	1.24148	1.71808	1.65304	0	3.03488
AC005160.1	1.94526	0	0	0	0	0	0.8763	0	0	0.826521	3.88628	0
AC005162.1	0.97263	0	0	0	1.66856	0	0	0	0.859039	0	0	1.01163
AC005162.2	0.97263	0.962861	0	0	0	0	3.5052	1.24148	0.859039	0.826521	0	0
AC005162.3	42.7957	131.912	65.0066	158.102	52.5596	66.5044	53.4543	73.2471	39.5158	50.4178	54.4079	66.7673
AC005165.1	130.332	219.532	157.18	378.228	256.958	195.767	148.971	279.332	170.949	96.7029	217.631	128.476
AC005176.1	0.97263	0	0.970248	0	0	0	0.8763	0	0	0	0	0
AC005180.1	34.0421	15.4058	0.970248	1.21617	14.1827	5.62009	4.3815	23.5881	15.4627	3.30608	10.3634	3.03488
AC005180.2	40.8505	14.4429	0	6.08083	20.0227	18.7336	9.6393	12.4148	15.4627	10.7448	24.6131	9.10463
AC005183.1	7.78104	7.70289	2.91074	4.86466	2.50284	12.1769	1.7526	6.20738	12.8856	10.7448	7.77255	3.03488
AC005185.1	0.97263	0	0	0	1.66856	0	0.8763	1.24148	0	0	0	0
AC005186.1	3.89052	8.66575	5.82149	8.51316	1.66856	2.81005	0	1.24148	1.71808	3.30608	2.59085	3.03488
AC005189.1	0	0	5.82149	0	2.50284	0	0.8763	0	0	0.826521	1.29543	0
AC005197.1	250.939	63.5489	298.836	92.4286	126.81	241.664	163.868	265.676	116.829	76.0399	56.9987	143.651
AC005208.1	0	0.962861	0.970248	0	9.17707	1.87336	7.0104	3.72443	5.15423	5.78565	3.88628	10.1163
AC005209.1	4.86315	0	0	0	0	0	0.8763	3.72443	0	0	3.88628	0
AC005220.1	10.6989	6.74003	14.5537	20.6748	15.8513	17.797	13.1445	18.6222	24.0531	14.8774	1.29543	7.08138
AC005224.1	41.8231	48.1431	40.7504	51.079	33.3712	61.821	48.1965	57.1079	63.5689	45.4586	121.77	84.9765
AC005224.2	0	0.962861	0	0	0	0	4.3815	3.72443	0	0	7.77255	0
AC005224.3	3.89052	10.5915	0.970248	0	2.50284	0.936682	4.3815	1.24148	0	0	14.2497	1.01163
AC005224.4	35.0147	25.9973	87.3223	60.8083	221.918	37.4673	166.497	94.3522	69.5821	109.927	32.3856	145.674
AC005225.1	56.4125	48.1431	47.5422	80.267	55.0624	44.0241	85.0011	108.008	54.9785	114.06	134.724	96.1044
AC005225.2	2.91789	1.92572	13.5835	6.08083	10.8456	6.55678	1.7526	7.44886	6.01327	9.09173	15.5451	7.08138
AC005225.3	26.261	74.1403	44.6314	23.1072	32.5369	9.36682	31.5468	29.7954	21.476	62.8156	125.656	35.4069
AC005225.5	240.24	175.241	278.461	221.342	256.124	178.906	221.704	330.233	243.108	363.669	391.219	159.837
AC005229.1	0	0	0	0	0	3.74673	0	0	0	0	0	0
AC005229.2	0	0	0	0	0	0	0.8763	1.24148	0	0	0	0
AC005229.4	153.676	172.352	121.281	197.019	179.37	145.186	140.208	158.909	141.741	164.478	262.971	204.348
AC005230.1	0.97263	3.85145	9.70248	0	2.50284	0.936682	4.3815	8.69034	0.859039	0.826521	1.29543	1.01163
AC005234.1	0	0	0	2.43233	0	0	0	0	0.859039	0	0	0
AC005237.1	13.6168	6.74003	1.9405	15.8102	3.33712	2.81005	4.3815	3.72443	7.73135	6.61217	11.6588	3.03488
AC005242.1	0	0.962861	0	0	0	0	0	0	1.71808	0.826521	0	0
AC005244.1	13.6168	12.5172	9.70248	9.72933	11.6799	7.49346	0.8763	9.93182	5.15423	7.43869	9.06798	17.1976
AC005244.2	0.97263	0	0.970248	1.21617	0.834279	1.87336	7.0104	1.24148	0.859039	5.78565	10.3634	0
AC005252.3	15.5621	29.8487	26.1967	29.188	41.714	32.7839	50.8254	38.4858	64.4279	113.233	40.1582	75.8719
AC005253.1	533.974	592.16	425.939	521.735	464.693	434.621	782.536	568.596	346.193	471.943	130.838	329.79
AC005261.1	149.785	174.278	98.9653	177.56	98.4449	128.325	47.3202	168.841	103.085	106.621	115.293	107.232
AC005261.2	9189.41	7121.32	6120.32	4683.46	4093.81	5405.59	6340.03	6705.22	6554.46	6015.42	5666.19	7114.76
AC005261.3	21.3979	11.5543	12.6132	20.6748	14.1827	12.1769	18.4023	27.3125	35.2206	23.9691	29.7948	23.2674
AC005261.4	591.359	505.502	446.314	434.171	317.026	476.771	328.612	494.108	450.995	345.486	1178.84	616.08
AC005261.6	40.8505	15.4058	42.6909	32.8365	32.5369	28.1005	33.2994	57.1079	32.6435	22.3161	41.4536	37.4301
AC005264.1	5.83578	13.4801	11.643	21.891	26.6969	3.74673	16.6497	2.48295	3.43615	13.2243	11.6588	4.0465
AC005274.1	12.6442	7.70289	3.88099	19.4587	21.6913	2.81005	18.4023	19.8636	42.0929	14.8774	29.7948	27.3139
AC005277.2	8.75367	12.5172	4.85124	14.594	20.857	11.2402	8.763	12.4148	12.8856	22.3161	9.06798	6.06975
AC005280.1	0	2.88858	0.970248	15.8102	1.66856	3.74673	2.6289	2.48295	2.57712	1.65304	2.59085	7.08138
AC005281.1	13.6168	2.88858	0.970248	0	0.834279	1.87336	0	2.48295	1.71808	3.30608	0	0
AC005288.1	1150.62	1125.58	847.026	792.94	903.524	887.038	935.012	979.525	796.329	924.877	777.255	833.579
AC005291.1	2.91789	0	0	1.21617	0	0	0	0	0	0.826521	0	0
AC005291.2	6.80841	8.66575	0.970248	4.86466	6.67423	9.36682	0	0	0	0.826521	0	0
AC005300.1	2.91789	7.70289	0.970248	1.21617	11.6799	0	0.8763	6.20738	6.87231	9.91825	14.2497	1.01163
AC005304.1	3.89052	0.962861	9.70248	12.1617	4.1714	1.87336	0	11.1733	4.29519	1.65304	0	0
AC005304.2	0	4.81431	0.970248	1.21617	0	0	0	0	5.15423	1.65304	0	0
AC005304.3	0	0	0.970248	0	6.67423	0	0.8763	4.96591	4.29519	2.47956	0	0
AC005306.1	6.80841	3.85145	0.970248	4.86466	3.33712	4.68341	8.763	1.24148	5.15423	4.1326	15.5451	6.06975
AC005307.1	0	0	0.970248	8.51316	0.834279	0.936682	17.526	0	0	0	1.29543	3.03488
AC005324.1	0	0	5.82149	2.43233	3.33712	0.936682	13.1445	6.20738	7.73135	0	0	0
AC005324.2	0	0	0	0	0	0	0	0	0	1.65304	0	4.0465
AC005324.3	14.5895	18.2944	16.4942	19.4587	10.8456	25.2904	14.0208	23.5881	26.6302	15.7039	46.6353	37.4301
AC005324.5	2.91789	3.85145	3.88099	2.43233	6.67423	9.36682	0.8763	27.3125	0.859039	2.47956	7.77255	4.0465
AC005326.1	3.89052	0.962861	0	0	2.50284	0	0	1.24148	1.71808	3.30608	6.47713	8.093
AC005329.1	6.80841	5.77717	0	0	0.834279	2.81005	6.1341	12.4148	6.01327	3.30608	27.2039	11.1279
AC005329.3	9.7263	17.3315	12.6132	6.08083	12.5142	0.936682	22.7838	14.8977	12.0265	11.5713	6.47713	10.1163
AC005330.1	78.783	62.586	111.579	103.374	105.953	62.7577	92.8878	72.0057	141.741	119.846	319.97	135.558
AC005332.1	106.989	93.3976	48.5124	60.8083	87.5993	103.035	109.537	114.216	115.97	95.0499	71.2484	74.8603
AC005332.10	43.7684	140.578	40.7504	55.9436	61.7366	73.0612	35.052	68.2812	60.1327	56.2034	107.52	42.4883
AC005332.3	0	0	0	0	0	0	0	1.24148	0.859039	0	0	0
AC005332.4	38.9052	54.8831	36.8694	46.2143	29.1998	34.6572	25.4127	32.2784	27.4892	58.683	14.2497	25.2906
AC005332.5	251.911	594.085	188.228	263.908	250.284	317.535	154.229	362.511	391.722	301.68	121.77	210.418
AC005332.6	398.778	318.707	402.653	396.47	367.917	433.684	401.345	394.79	351.347	360.363	414.536	434.999
AC005332.7	1012.51	985.97	728.656	1038.61	573.984	813.04	453.047	1148.37	661.46	496.739	1259.15	839.649
AC005332.8	499.932	537.277	571.476	458.495	475.539	615.4	503.872	528.869	609.917	490.953	962.501	514.917
AC005332.9	2483.12	2064.37	2253.89	2000.59	2120.74	2582.43	2478.18	2089.41	1996.41	2301.86	2116.73	2585.71
AC005336.1	59.3304	130.949	193.079	166.615	10.8456	4.68341	162.992	170.082	377.977	255.395	133.429	8.093
AC005336.3	0	0.962861	3.88099	0	0	0	0	1.24148	7.73135	0	0	0
AC005342.1	9.7263	12.5172	2.91074	8.51316	4.1714	1.87336	0	6.20738	9.44942	0.826521	3.88628	1.01163
AC005342.2	13.6168	62.586	11.643	47.4305	43.3825	11.2402	23.6601	9.93182	27.4892	8.26521	9.06798	24.279
AC005344.1	0	0.962861	0	1.21617	0	0	0	0	0	1.65304	0	1.01163
AC005355.1	0	0	3.88099	3.6485	5.00567	0.936682	5.2578	0	0	9.09173	5.1817	1.01163
AC005355.2	1.94526	2.88858	0.970248	15.8102	0.834279	2.81005	6.1341	6.20738	3.43615	1.65304	2.59085	5.05813
AC005357.1	4.86315	0.962861	3.88099	2.43233	0	0	3.5052	1.24148	0.859039	0.826521	2.59085	2.02325
AC005357.2	13.6168	9.62861	14.5537	25.5395	16.6856	60.8843	12.2682	17.3807	30.9254	23.1426	77.7255	17.1976
AC005358.2	14.5895	30.8116	51.4231	68.1053	105.119	40.2773	68.3514	29.7954	71.3002	84.3051	38.8628	44.5115
AC005363.2	1.94526	2.88858	7.76198	4.86466	0	3.74673	4.3815	4.96591	5.15423	4.1326	15.5451	1.01163
AC005377.1	0	0	0	0	1.66856	0	0.8763	0	0	1.65304	0	0
AC005379.1	7.78104	1.92572	0.970248	2.43233	0.834279	3.74673	0.8763	4.96591	0.859039	0	2.59085	0
AC005381.1	0	0	0	0	0	0	7.0104	0	2.57712	0	0	0
AC005383.1	91.4272	128.061	89.2628	37.7012	76.7537	157.363	123.558	116.699	115.111	116.539	287.584	76.8835
AC005387.1	15.5621	42.3659	21.3455	24.3233	26.6969	42.1507	10.5156	11.1733	26.6302	9.91825	47.9307	10.1163
AC005387.2	45.7136	93.3976	54.3339	119.184	49.2225	59.011	50.8254	73.2471	33.5025	73.5604	73.8393	48.558
AC005391.1	0.97263	2.88858	0.970248	2.43233	5.83995	0.936682	1.7526	1.24148	0.859039	4.95912	3.88628	1.01163
AC005392.1	0	0	0	0	0.834279	0	0	2.48295	0	0.826521	0	0
AC005392.2	7.78104	0	0	15.8102	0	0	6.1341	7.44886	2.57712	9.09173	0	1.01163
AC005392.3	0	0	3.88099	3.6485	0	3.74673	0.8763	0	3.43615	1.65304	18.136	11.1279
AC005393.1	97.263	120.358	91.2033	128.914	38.3768	105.845	44.6913	90.6278	78.1725	78.5195	146.383	120.383
AC005394.2	8.75367	0.962861	5.82149	6.08083	27.5312	17.797	63.9699	8.69034	29.2073	13.2243	18.136	33.3836
AC005410.1	0.97263	0.962861	0.970248	0	1.66856	7.49346	1.7526	0	0.859039	2.47956	0	0
AC005410.2	16.5347	5.77717	14.5537	14.594	7.50851	17.797	13.1445	6.20738	15.4627	9.09173	9.06798	12.1395
AC005412.1	10.6989	27.923	17.4645	26.7557	23.3598	13.1136	6.1341	14.8977	17.1808	14.8774	1.29543	12.1395
AC005412.2	0	0	0	0	0	0	3.5052	0	0	0	0	0
AC005412.3	8.75367	0.962861	0	4.86466	0	0.936682	0	2.48295	0	1.65304	0	0
AC005476.1	0	0.962861	0	0	0	6.55678	0	0	0	0	1.29543	0
AC005476.2	59.3304	47.1802	30.0777	57.1598	59.2338	41.214	47.3202	54.625	41.2339	44.6321	58.2941	37.4301
AC005479.1	18.48	20.2201	11.643	17.0263	43.3825	27.1638	20.1549	14.8977	9.44942	13.2243	1.29543	13.1511
AC005479.2	111.852	76.0661	128.073	65.673	65.908	61.821	28.0416	18.6222	42.9519	33.8874	12.9543	33.3836
AC005479.3	71.002	45.2545	66.9471	36.485	33.3712	39.3407	14.8971	13.6562	21.476	28.9282	49.2262	25.2906
AC005480.1	48.6315	15.4058	11.643	27.9718	15.8513	17.797	1.7526	28.554	9.44942	21.4895	12.9543	15.1744
AC005480.2	22.3705	25.9973	19.405	15.8102	15.017	10.3035	21.0312	12.4148	11.1675	19.8365	2.59085	21.2441
AC005481.1	11.6716	9.62861	11.643	24.3233	18.3541	6.55678	20.1549	14.8977	37.7977	29.7547	1.29543	10.1163
AC005486.1	1.94526	0.962861	5.82149	4.86466	3.33712	2.81005	0	0	3.43615	9.09173	1.29543	1.01163
AC005487.1	4.86315	1.92572	0.970248	1.21617	0.834279	5.62009	0.8763	0	0.859039	1.65304	0	0
AC005495.1	318.05	448.693	130.983	1313.46	219.415	101.162	125.311	441.966	194.143	236.385	14.2497	91.0463
AC005498.1	24.3158	18.2944	29.1074	32.8365	20.0227	34.6572	47.3202	37.2443	43.811	41.326	75.1347	51.5929
AC005498.2	23.3431	49.1059	41.7207	30.4042	22.5255	54.3276	32.4231	28.554	56.6965	23.1426	64.7713	75.8719
AC005498.3	164.374	147.318	121.281	161.75	127.645	127.389	116.548	163.875	151.191	96.7029	264.267	139.604
AC005514.1	0.97263	7.70289	0.970248	7.297	5.83995	5.62009	3.5052	2.48295	0	0.826521	3.88628	0
AC005517.1	103.099	87.6204	91.2033	105.806	89.2679	103.035	62.2173	67.0398	66.146	93.3969	23.3177	65.7557
AC005517.2	2.91789	10.5915	2.91074	6.08083	8.34279	4.68341	8.763	9.93182	10.3085	7.43869	10.3634	5.05813
AC005518.1	5.83578	0.962861	1.9405	3.6485	10.0113	6.55678	12.2682	1.24148	1.71808	7.43869	6.47713	5.05813
AC005519.2	514.521	625.86	421.088	615.38	509.744	468.341	336.499	523.903	425.224	421.526	301.834	384.418
AC005520.1	6.80841	5.77717	0	3.6485	3.33712	1.87336	0.8763	6.20738	1.71808	6.61217	2.59085	2.02325
AC005520.2	90.4546	283.081	45.6017	111.887	86.765	55.2642	85.0011	83.179	79.8906	61.9891	187.837	227.616
AC005520.3	1.94526	1.92572	8.73223	1.21617	4.1714	0.936682	5.2578	3.72443	3.43615	4.95912	9.06798	0
AC005520.4	0	0.962861	0	1.21617	0	0	0.8763	0	0	0	1.29543	0
AC005521.1	0	0	0	0	0.834279	1.87336	0	1.24148	0	0	1.29543	0
AC005522.1	0	0	0	4.86466	0	0	3.5052	1.24148	0	0	0	1.01163
AC005522.2	1.94526	0	0.970248	1.21617	0	3.74673	0	0	1.71808	2.47956	0	3.03488
AC005523.1	0	0	0	0	0.834279	0.936682	0	0	0.859039	0.826521	7.77255	0
AC005524.1	2.91789	0	0	0	1.66856	2.81005	0.8763	0	0	0	0	0
AC005529.1	7.78104	1.92572	5.82149	0	3.33712	0	0.8763	9.93182	6.01327	1.65304	3.88628	0
AC005531.1	0.97263	0	0.970248	7.297	15.017	17.797	2.6289	33.5199	6.87231	33.8874	5.1817	9.10463
AC005532.1	11.6716	3.85145	20.3752	27.9718	20.857	11.2402	31.5468	38.4858	13.7446	2.47956	41.4536	46.5348
AC005532.2	7.78104	7.70289	1.9405	1.21617	0	0	0.8763	0	0.859039	0	1.29543	0
AC005534.1	19.4526	15.4058	7.76198	3.6485	15.017	14.0502	15.7734	19.8636	6.87231	11.5713	28.4994	6.06975
AC005534.2	38.9052	56.8088	59.1851	55.9436	23.3598	45.8974	8.763	65.7983	44.67	23.1426	11.6588	46.5348
AC005537.1	16.5347	12.5172	11.643	37.7012	17.5199	12.1769	14.0208	23.5881	26.6302	10.7448	22.0222	39.4534
AC005539.1	0	0	0	1.21617	0	0	0	0	0	0.826521	0	0
AC005540.1	8.75367	2.88858	0	0	5.00567	1.87336	7.8867	1.24148	2.57712	0.826521	7.77255	0
AC005544.1	0.97263	0.962861	0	1.21617	5.83995	1.87336	1.7526	1.24148	0.859039	0.826521	0	0
AC005546.1	9.7263	6.74003	5.82149	6.08083	10.0113	10.3035	16.6497	16.1392	11.1675	12.3978	2.59085	6.06975
AC005550.1	6.80841	9.62861	10.6727	27.9718	13.3485	22.4804	5.2578	9.93182	12.8856	4.95912	6.47713	4.0465
AC005550.2	0.97263	8.66575	0.970248	6.08083	5.00567	0.936682	0.8763	1.24148	0.859039	0	2.59085	1.01163
AC005550.3	310.269	49.1059	204.722	244.449	113.462	133.946	75.3618	180.014	96.2123	134.723	85.4981	39.4534
AC005552.1	0	1.92572	0.970248	0	3.33712	0	0	3.72443	0	0	0	0
AC005562.1	35.9873	26.9601	37.8397	37.7012	45.0511	33.7206	29.7942	18.6222	30.9254	38.8465	22.0222	31.3604
AC005578.1	0.97263	36.5887	12.6132	13.3778	6.67423	1.87336	11.3919	6.20738	17.1808	6.61217	33.6811	4.0465
AC005586.1	104.071	73.1775	75.6793	92.4286	108.456	119.895	169.126	91.8693	79.0315	97.5295	108.816	116.337
AC005586.2	35.9873	43.3288	150.388	100.942	192.718	178.906	220.827	95.5937	169.231	192.579	111.407	136.569
AC005588.1	0	0.962861	0.970248	0	0	0	0	1.24148	0	0	0	0
AC005592.1	8.75367	2.88858	10.6727	21.891	2.50284	6.55678	5.2578	9.93182	4.29519	4.1326	7.77255	6.06975
AC005593.1	2.91789	0.962861	2.91074	7.297	4.1714	0.936682	2.6289	1.24148	7.73135	2.47956	1.29543	1.01163
AC005597.1	1.94526	0	0.970248	0	0	0	0.8763	7.44886	0	0	0	1.01163
AC005609.5	0.97263	1.92572	0	3.6485	3.33712	3.74673	0.8763	0	0	0	0	0
AC005614.1	14.5895	8.66575	0.970248	7.297	1.66856	0	6.1341	2.48295	1.71808	7.43869	1.29543	4.0465
AC005616.1	0	0	0.970248	1.21617	0	0	0	0	0.859039	1.65304	1.29543	4.0465
AC005618.1	236.349	288.858	163.002	262.692	182.707	159.236	112.166	259.469	181.257	198.365	77.7255	110.267
AC005618.2	16.5347	8.66575	12.6132	1.21617	5.83995	5.62009	5.2578	9.93182	3.43615	3.30608	5.1817	1.01163
AC005622.1	2.91789	4.81431	1.9405	0	0.834279	3.74673	2.6289	1.24148	0.859039	0.826521	18.136	6.06975
AC005625.1	0	0	0	0	0	0	5.2578	0	0	0	0	0
AC005632.1	0	0	1.9405	0	4.1714	0.936682	2.6289	4.96591	1.71808	3.30608	0	0
AC005632.2	80.7283	79.9175	43.6612	114.32	35.0397	76.8079	35.9283	38.4858	33.5025	38.8465	158.042	69.8022
AC005632.3	0	0	0	0	0	0	0	1.24148	6.01327	0	0	0
AC005632.4	0.97263	0	1.9405	13.3778	8.34279	0	6.1341	3.72443	11.1675	4.95912	5.1817	1.01163
AC005670.1	5.83578	1.92572	3.88099	12.1617	7.50851	12.1769	3.5052	18.6222	17.1808	8.26521	7.77255	9.10463
AC005674.1	8.75367	16.3686	7.76198	75.4023	34.2054	9.36682	8.763	28.554	20.6169	6.61217	2.59085	16.186
AC005674.2	1301.38	1719.67	606.405	532.681	878.496	1168.98	580.987	1457.49	1000.78	860.408	2325.29	1227.1
AC005682.1	369.599	298.487	226.068	144.724	360.409	308.168	326.86	382.375	201.015	252.089	292.766	277.185
AC005691.1	0	0	7.76198	4.86466	6.67423	0	6.1341	2.48295	0.859039	7.43869	0	1.01163
AC005692.1	0	0	0	0	0	0	0	6.20738	0.859039	0	0	1.01163
AC005692.2	0	0	0.970248	1.21617	0.834279	0	0.8763	0	4.29519	0.826521	0	7.08138
AC005695.1	17.5073	3.85145	26.1967	8.51316	20.857	14.0502	11.3919	39.7273	6.87231	49.5912	41.4536	27.3139
AC005695.2	0.97263	0.962861	0	0	0	0	0	3.72443	0	0	0	0
AC005695.3	0.97263	5.77717	5.82149	1.21617	0	0.936682	2.6289	4.96591	2.57712	4.1326	2.59085	0
AC005696.1	34.0421	26.9601	41.7207	38.9173	31.7026	48.7075	36.8046	38.4858	30.9254	26.4487	40.1582	39.4534
AC005696.3	8.75367	7.70289	5.82149	7.297	10.8456	4.68341	2.6289	3.72443	5.15423	4.1326	31.0902	4.0465
AC005696.4	1278.04	782.806	1777.49	1208.87	1428.29	1800.3	2501.84	1314.72	2022.18	1775.37	2498.88	1722.8
AC005697.1	1.94526	0	0	0	1.66856	0	0	0	7.73135	0	1.29543	1.01163
AC005697.2	20.4252	23.1087	6.79174	13.3778	18.3541	11.2402	9.6393	19.8636	16.3217	24.7956	6.47713	9.10463
AC005699.1	5.83578	3.85145	1.9405	14.594	11.6799	6.55678	3.5052	12.4148	18.0398	8.26521	10.3634	7.08138
AC005702.1	5.83578	22.1458	3.88099	14.594	13.3485	15.9236	0.8763	4.96591	6.01327	15.7039	1.29543	9.10463
AC005702.3	0.97263	3.85145	0.970248	3.6485	0.834279	1.87336	5.2578	11.1733	0	0	0	0
AC005703.1	21.3979	5.77717	9.70248	9.72933	1.66856	14.0502	22.7838	45.9346	8.59039	4.1326	42.749	1.01163
AC005703.2	0.97263	0.962861	1.9405	2.43233	2.50284	0	0	0	0	0	0	0
AC005703.3	37.9326	8.66575	20.3752	31.6203	15.017	18.7336	14.8971	48.4176	20.6169	22.3161	34.9765	36.4185
AC005703.4	7.78104	3.85145	12.6132	3.6485	9.17707	10.3035	7.0104	8.69034	1.71808	4.1326	1.29543	2.02325
AC005703.5	0	0	0	0	0	0	1.7526	0	0	1.65304	0	0
AC005703.6	44.741	26.9601	65.0066	30.4042	36.7083	46.8341	32.4231	67.0398	29.2073	38.02	14.2497	49.5696
AC005722.1	0	0	0	4.86466	0	0	0	0	1.71808	0.826521	2.59085	1.01163
AC005722.2	32.0968	26.9601	10.6727	15.8102	8.34279	22.4804	35.9283	32.2784	18.8988	37.1934	28.4994	19.2209
AC005722.3	0	1.92572	0	0	0	0.936682	0	1.24148	3.43615	0	2.59085	0
AC005725.1	522.302	466.988	1083.77	1829.11	1339.85	872.051	772.896	1010.56	1234.44	803.378	1406.83	889.219
AC005726.2	486.315	546.905	480.273	496.196	443.002	684.715	334.746	660.466	605.622	476.076	1103.7	481.534
AC005726.3	14.5895	14.4429	24.2562	24.3233	30.8683	26.2271	17.526	36.0028	13.7446	33.0608	2.59085	21.2441
AC005726.4	274.282	202.201	133.894	199.451	179.37	257.588	147.218	286.781	228.504	177.702	411.945	239.755
AC005726.5	0.97263	0.962861	0	1.21617	0	0	2.6289	1.24148	0.859039	1.65304	0	0
AC005730.2	68.0841	38.5145	81.5008	74.1861	125.976	153.616	129.692	79.4545	138.305	123.978	215.041	135.558
AC005730.3	6.80841	8.66575	4.85124	1.21617	9.17707	0.936682	1.7526	2.48295	5.15423	1.65304	11.6588	10.1163
AC005736.1	156.593	53.9202	261.967	82.6993	175.199	123.642	116.548	129.114	109.957	102.489	79.021	103.186
AC005736.2	63.221	25.0344	81.5008	40.1335	58.3995	28.1005	41.1861	45.9346	54.1194	24.7956	64.7713	49.5696
AC005736.3	0	0	0	0	1.66856	0	0	0	0	0	0	0
AC005740.1	12.6442	21.183	32.0182	27.9718	16.6856	17.797	18.4023	21.1051	31.7844	16.5304	19.4314	13.1511
AC005740.2	0	0	0	0	0.834279	0	0.8763	0	0.859039	0.826521	0	1.01163
AC005740.3	16.5347	25.9973	8.73223	10.9455	24.1941	21.5437	15.7734	21.1051	19.7579	10.7448	7.77255	16.186
AC005740.4	55.4399	51.0317	67.9174	42.5658	62.5709	58.0743	83.2485	78.213	53.2604	41.326	28.4994	59.6859
AC005746.1	25.2884	32.7373	25.2264	24.3233	54.2281	38.404	49.9491	90.6278	47.2471	52.8973	1.29543	43.4999
AC005746.2	28.2063	25.9973	20.3752	37.7012	33.3712	30.9105	21.9075	73.2471	48.1062	41.326	34.9765	33.3836
AC005746.3	7.78104	5.77717	0.970248	4.86466	3.33712	7.49346	0.8763	7.44886	2.57712	6.61217	0	3.03488
AC005753.1	40.8505	52.9574	57.2446	17.0263	47.5539	24.3537	21.9075	27.3125	41.2339	20.663	34.9765	35.4069
AC005757.1	0.97263	3.85145	0.970248	1.21617	0.834279	3.74673	13.1445	1.24148	0	1.65304	3.88628	2.02325
AC005758.1	0	0.962861	3.88099	2.43233	0.834279	2.81005	5.2578	4.96591	5.15423	3.30608	7.77255	1.01163
AC005759.1	10.6989	14.4429	6.79174	6.08083	24.1941	9.36682	9.6393	11.1733	3.43615	0.826521	14.2497	6.06975
AC005772.1	0	0	0	0	0	0	0.8763	0	0	0	0	1.01163
AC005775.1	16.5347	12.5172	27.1669	40.1335	34.2054	41.214	16.6497	47.1761	14.6037	12.3978	15.5451	29.3371
AC005776.1	18.48	2.88858	12.6132	18.2425	13.3485	13.1136	18.4023	27.3125	3.43615	14.8774	11.6588	1.01163
AC005776.2	81.7009	55.846	70.8281	91.2125	54.2281	103.035	68.3514	103.043	48.9652	86.7847	99.7478	69.8022
AC005779.1	2.91789	3.85145	0.970248	3.6485	2.50284	5.62009	6.1341	7.44886	5.15423	7.43869	0	8.093
AC005779.2	1.94526	0	0.970248	0	1.66856	0	0	0	0	0	0	0
AC005785.1	266.501	189.684	130.983	120.4	162.684	310.978	177.013	177.531	188.988	138.029	805.755	281.232
AC005785.2	161.457	199.312	97.0248	136.211	173.53	155.489	158.61	153.943	124.561	163.651	119.179	156.802
AC005786.1	2.91789	1.92572	2.91074	1.21617	0.834279	3.74673	0	7.44886	4.29519	0.826521	2.59085	6.06975
AC005786.2	0	0	0	0	2.50284	0	0	1.24148	2.57712	0.826521	0	2.02325
AC005786.4	4.86315	7.70289	4.85124	18.2425	7.50851	0.936682	0	7.44886	3.43615	5.78565	1.29543	1.01163
AC005790.1	2.91789	0	0	1.21617	0	1.87336	0	3.72443	0	0	3.88628	0
AC005796.1	0	0	0	0	0	0	0	0	1.71808	0	1.29543	0
AC005798.1	0	0	0	0	0.834279	0.936682	0	0	0	0	0	0
AC005821.1	177.991	247.455	260.026	352.688	273.644	283.815	131.445	449.415	422.647	359.537	481.898	443.092
AC005822.1	18.48	6.74003	1.9405	2.43233	9.17707	7.49346	0.8763	11.1733	0	7.43869	2.59085	15.1744
AC005823.1	0	0.962861	0	0	0	0.936682	2.6289	0	0	0	0	1.01163
AC005828.1	0	1.92572	0.970248	7.297	9.17707	6.55678	0.8763	7.44886	2.57712	1.65304	0	2.02325
AC005828.2	1.94526	0	0.970248	2.43233	3.33712	0	2.6289	1.24148	0.859039	1.65304	5.1817	3.03488
AC005828.3	1.94526	0.962861	1.9405	0	0.834279	0	0.8763	1.24148	0	0.826521	1.29543	1.01163
AC005828.4	11.6716	9.62861	27.1669	24.3233	42.5482	29.0371	19.2786	22.3466	20.6169	42.9791	5.1817	17.1976
AC005828.5	25.2884	28.8858	28.1372	9.72933	28.3655	17.797	21.9075	37.2443	6.87231	47.9382	12.9543	41.4766
AC005828.6	2.91789	0.962861	1.9405	0	10.0113	0.936682	0.8763	4.96591	0.859039	1.65304	1.29543	3.03488
AC005828.7	9.7263	0	0	3.6485	0.834279	0.936682	3.5052	7.44886	0	3.30608	2.59085	0
AC005829.1	7.78104	5.77717	9.70248	13.3778	25.0284	12.1769	25.4127	34.7614	19.7579	17.3569	10.3634	29.3371
AC005829.2	0	0	1.9405	4.86466	56.731	0	36.8046	105.526	71.3002	1.65304	2.59085	54.6278
AC005831.1	133.25	158.872	153.299	138.643	164.353	78.6813	137.579	93.1108	91.0581	165.304	76.4301	34.3953
AC005832.1	0.97263	2.88858	0	8.51316	1.66856	4.68341	1.7526	2.48295	7.73135	0.826521	1.29543	6.06975
AC005832.2	1.94526	0	0	0	0	3.74673	0	4.96591	0	0.826521	0	1.01163
AC005832.3	7.78104	0	4.85124	7.297	0.834279	0	6.1341	0	9.44942	2.47956	0	2.02325
AC005832.4	0	0	0	0	0	0	0	1.24148	0	0.826521	0	0
AC005833.2	17.5073	22.1458	7.76198	6.08083	21.6913	38.404	17.526	23.5881	20.6169	14.8774	27.2039	18.2093
AC005833.4	0.97263	0	0.970248	2.43233	5.83995	0.936682	6.1341	0	4.29519	7.43869	0	9.10463
AC005837.1	99.2083	101.1	147.478	165.399	152.673	93.6682	147.218	140.287	137.446	107.448	68.6576	109.256
AC005837.3	9.7263	5.77717	4.85124	13.3778	2.50284	6.55678	5.2578	2.48295	6.01327	9.09173	22.0222	9.10463
AC005838.2	0.97263	3.85145	1.9405	8.51316	16.6856	9.36682	6.1341	4.96591	0.859039	6.61217	5.1817	6.06975
AC005839.1	509.658	569.051	493.856	581.327	563.138	438.367	417.119	581.011	477.625	663.696	138.611	333.836
AC005840.1	9.7263	18.2944	5.82149	0	4.1714	10.3035	11.3919	3.72443	12.8856	2.47956	9.06798	12.1395
AC005840.2	0.97263	0.962861	6.79174	2.43233	3.33712	0	3.5052	0	0.859039	3.30608	1.29543	4.0465
AC005840.3	647.772	448.693	510.35	317.419	256.124	435.557	170.878	486.659	246.544	224.814	553.147	462.313
AC005840.4	7.78104	10.5915	2.91074	0	2.50284	0	3.5052	3.72443	7.73135	3.30608	0	0
AC005840.5	95.3178	94.3604	66.9471	80.267	108.456	77.7446	80.6196	80.696	62.7098	85.9582	91.9752	102.174
AC005841.1	1.94526	0.962861	0	0	0.834279	0	0	1.24148	2.57712	0.826521	1.29543	0
AC005841.2	147.84	256.121	114.489	134.994	134.319	94.6049	134.074	141.528	127.138	124.805	79.021	166.918
AC005842.1	8.75367	13.4801	6.79174	3.6485	7.50851	6.55678	4.3815	11.1733	2.57712	3.30608	0	6.06975
AC005845.1	13.6168	0.962861	6.79174	2.43233	1.66856	2.81005	7.0104	6.20738	1.71808	1.65304	3.88628	1.01163
AC005856.1	15.5621	25.9973	8.73223	25.5395	30.8683	27.1638	8.763	42.2102	43.811	42.9791	10.3634	20.2325
AC005858.1	0.97263	16.3686	0	1.21617	0	0	0.8763	0	1.71808	0.826521	10.3634	0
AC005865.1	0	5.77717	1.9405	7.297	23.3598	14.0502	11.3919	2.48295	13.7446	27.2752	1.29543	1.01163
AC005865.2	8.75367	16.3686	10.6727	21.891	21.6913	13.1136	22.7838	18.6222	22.335	40.4995	16.8405	13.1511
AC005884.1	6.80841	6.74003	4.85124	1.21617	5.83995	14.9869	3.5052	3.72443	5.15423	12.3978	3.88628	2.02325
AC005885.1	99.2083	61.6231	119.34	88.7801	53.3939	72.1245	22.7838	40.9687	143.459	41.326	112.702	9.10463
AC005899.1	57.3852	60.6603	28.1372	35.2688	28.3655	46.8341	49.9491	37.2443	26.6302	57.0299	12.9543	42.4883
AC005899.2	5.83578	18.2944	10.6727	2.43233	1.66856	8.43014	3.5052	9.93182	2.57712	4.1326	5.1817	4.0465
AC005899.5	21.3979	26.9601	8.73223	27.9718	22.5255	19.6703	33.2994	24.8295	11.1675	28.9282	5.1817	24.279
AC005899.6	68.0841	81.8432	50.4529	37.7012	56.731	63.6944	34.1757	83.179	53.2604	47.9382	121.77	66.7673
AC005899.7	55.4399	63.5489	31.0479	54.7275	56.731	68.3778	57.8358	49.6591	77.3135	61.1625	115.293	52.6045
AC005899.8	88.5093	50.0688	28.1372	42.5658	43.3825	44.9607	62.2173	22.3466	46.3881	50.4178	46.6353	80.93
AC005906.2	187.718	231.087	568.565	612.948	428.819	473.961	484.594	552.457	632.252	771.97	717.666	625.185
AC005911.1	12.6442	11.5543	8.73223	9.72933	7.50851	13.1136	30.6705	48.4176	25.7712	19.01	28.4994	5.05813
AC005912.1	619.565	977.304	358.992	524.168	504.739	404.647	442.531	343.889	470.753	451.28	163.224	575.615
AC005912.2	4.86315	0	0.970248	1.21617	0	0	0.8763	0	0.859039	0.826521	6.47713	0
AC005915.1	0	0	0	0	0	0	5.2578	0	0	0.826521	0	0
AC005920.1	5.83578	10.5915	14.5537	10.9455	29.1998	9.36682	1.7526	62.0738	12.8856	21.4895	3.88628	8.093
AC005920.2	0	2.88858	2.91074	2.43233	2.50284	0	0.8763	1.24148	3.43615	1.65304	0	1.01163
AC005920.3	0	0	0	3.6485	0	0.936682	0	6.20738	0.859039	0	0	0
AC005920.4	24.3158	13.4801	32.0182	13.3778	32.5369	15.9236	32.4231	18.6222	35.2206	28.9282	25.9085	37.4301
AC005921.3	4.86315	0.962861	1.9405	6.08083	3.33712	3.74673	12.2682	3.72443	5.15423	5.78565	0	1.01163
AC005954.1	15.5621	17.3315	20.3752	15.8102	15.017	16.8603	8.763	13.6562	19.7579	8.26521	14.2497	15.1744
AC005954.2	0.97263	16.3686	0.970248	6.08083	2.50284	4.68341	0	0	0.859039	7.43869	0	9.10463
AC005962.2	154.648	135.763	120.311	152.021	116.799	135.819	187.528	120.423	127.997	143.815	155.451	160.848
AC005972.1	3.89052	0	0	2.43233	4.1714	0	9.6393	4.96591	0.859039	4.95912	3.88628	1.01163
AC005972.3	0	0	0	0	6.67423	0	0	0	0	0.826521	0	0
AC005972.4	60.3031	27.923	79.5603	57.1598	80.9251	45.8974	74.4855	80.696	50.6833	89.2642	69.953	65.7557
AC005993.1	0	0	0.970248	0	0	3.74673	0	0	0	0	0	0
AC005996.1	7.78104	0	0.970248	1.21617	6.67423	0	7.8867	8.69034	6.01327	15.7039	1.29543	6.06975
AC005996.2	0.97263	5.77717	2.91074	1.21617	7.50851	9.36682	0.8763	6.20738	3.43615	1.65304	7.77255	10.1163
AC005999.1	13.6168	8.66575	12.6132	6.08083	5.83995	3.74673	1.7526	4.96591	10.3085	0	0	7.08138
AC006001.1	0.97263	0	0	1.21617	0.834279	0	0	2.48295	0	0	0	0
AC006001.2	107.962	100.138	131.954	216.478	65.0738	122.705	79.7433	96.8352	85.9039	107.448	252.608	92.0579
AC006001.3	4900.11	5667.4	5086.04	5709.9	4866.35	4432.38	4037.99	5373.11	4801.17	4639.26	4870.8	4623.13
AC006003.1	0	0	0	1.21617	0	0	3.5052	0	0	0.826521	1.29543	0
AC006004.1	0	0	0	0	0.834279	3.74673	0.8763	0	0.859039	2.47956	1.29543	0
AC006011.2	0	4.81431	0	1.21617	0	2.81005	0	1.24148	0.859039	4.1326	9.06798	1.01163
AC006012.1	0.97263	8.66575	14.5537	29.188	9.17707	10.3035	10.5156	11.1733	12.0265	11.5713	2.59085	3.03488
AC006013.1	0.97263	12.5172	0.970248	0	0.834279	0.936682	0	0	7.73135	0	5.1817	0
AC006017.1	55.4399	64.5117	84.4116	81.4831	46.7196	59.011	62.2173	64.5568	53.2604	53.7239	59.5896	75.8719
AC006019.1	8.75367	14.4429	13.5835	2.43233	3.33712	1.87336	14.0208	3.72443	1.71808	3.30608	0	4.0465
AC006019.2	5.83578	0.962861	1.9405	3.6485	0.834279	9.36682	0.8763	8.69034	1.71808	1.65304	5.1817	1.01163
AC006019.3	0	0	0	1.21617	0	0.936682	0	0	0	0	0	0
AC006020.1	18.48	24.0715	16.4942	21.891	10.8456	12.1769	3.5052	21.1051	17.1808	11.5713	44.0445	10.1163
AC006023.1	0	2.88858	0.970248	2.43233	1.66856	3.74673	1.7526	0	1.71808	0.826521	0	1.01163
AC006023.2	6.80841	5.77717	5.82149	1.21617	7.50851	7.49346	3.5052	11.1733	6.87231	0.826521	12.9543	19.2209
AC006026.1	0	0	0	0	2.50284	0	1.7526	0	0	0	0	0
AC006026.3	5.83578	6.74003	15.524	23.1072	14.1827	21.5437	29.7942	38.4858	18.8988	5.78565	6.47713	16.186
AC006028.1	0	0	0	0	0.834279	0	0	1.24148	0.859039	0	0	0
AC006030.1	33.0694	31.7744	41.7207	13.3778	29.1998	16.8603	43.815	29.7954	36.9387	61.1625	1.29543	22.2558
AC006033.1	0.97263	1.92572	0	3.6485	5.83995	0	0	0	5.15423	0	3.88628	4.0465
AC006033.2	73.9199	44.2916	20.3752	24.3233	55.0624	28.1005	75.3618	27.3125	30.9254	37.1934	42.749	53.6161
AC006041.1	7.78104	8.66575	2.91074	3.6485	7.50851	1.87336	1.7526	8.69034	2.57712	4.95912	9.06798	7.08138
AC006042.1	109.907	133.838	92.1736	134.994	131.816	123.642	102.527	79.4545	95.3533	126.458	137.315	104.197
AC006042.2	6.80841	8.66575	1.9405	2.43233	10.0113	17.797	4.3815	8.69034	5.15423	9.91825	1.29543	5.05813
AC006042.3	65.1662	60.6603	66.9471	65.673	23.3598	29.0371	17.526	54.625	42.0929	60.336	31.0902	16.186
AC006042.4	9.7263	36.5887	9.70248	31.6203	19.1884	20.607	18.4023	14.8977	20.6169	30.5813	12.9543	11.1279
AC006055.1	1.94526	1.92572	0	0	0	0	0	0	0	0	0	10.1163
AC006058.1	8398.66	6478.13	11747.8	14983.2	10722.2	11640.1	16803.9	11558.1	14372.6	13524.4	15533.4	15482.9
AC006058.2	0.97263	0	10.6727	10.9455	13.3485	24.3537	16.6497	11.1733	33.5025	14.8774	36.2719	37.4301
AC006058.3	27.2336	30.8116	108.668	89.9963	88.4336	142.376	141.084	114.216	237.954	91.7438	398.991	170.965
AC006058.4	1276.09	1121.73	2434.35	2669.48	2216.68	1638.26	3395.66	2064.58	2411.32	3075.48	773.369	1984.81
AC006059.1	21.3979	17.3315	16.4942	69.3215	39.2111	27.1638	16.6497	21.1051	36.9387	46.2852	54.4079	18.2093
AC006063.1	6.80841	4.81431	24.2562	8.51316	12.5142	7.49346	25.4127	8.69034	16.3217	3.30608	12.9543	21.2441
AC006063.2	1.94526	0	15.524	1.21617	7.50851	5.62009	6.1341	3.72443	7.73135	12.3978	5.1817	1.01163
AC006064.1	87.5367	99.1747	97.0248	94.861	90.1021	58.0743	102.527	73.2471	75.5954	91.7438	24.6131	101.163
AC006064.2	64.1936	62.586	34.9289	48.6466	38.3768	56.2009	51.7017	37.2443	38.6567	48.7647	76.4301	55.6394
AC006064.3	25.2884	25.9973	18.4347	37.7012	25.8626	37.4673	23.6601	67.0398	38.6567	30.5813	68.6576	14.1628
AC006065.1	0.97263	1.92572	5.82149	1.21617	0	0.936682	5.2578	0	0	0	1.29543	4.0465
AC006065.4	0.97263	0	3.88099	0	2.50284	0	0	1.24148	0.859039	0	0	0
AC006077.2	2.91789	3.85145	0	0	0	7.49346	1.7526	7.44886	1.71808	3.30608	20.7268	1.01163
AC006111.2	26.261	32.7373	29.1074	20.6748	49.2225	35.5939	11.3919	28.554	18.0398	24.7956	9.06798	23.2674
AC006111.3	3.89052	19.2572	7.76198	4.86466	10.8456	29.9738	2.6289	4.96591	17.1808	1.65304	9.06798	10.1163
AC006115.1	11.6716	8.66575	7.76198	18.2425	8.34279	16.8603	7.0104	26.071	10.3085	16.5304	14.2497	11.1279
AC006115.2	0	0	0	2.43233	1.66856	0	0	0	0	0	0	0
AC006115.3	0.97263	0.962861	0.970248	0	0	0	0	0	0.859039	5.78565	0	1.01163
AC006116.1	50.5768	35.6259	33.9587	69.3215	64.2395	27.1638	30.6705	48.4176	45.529	47.9382	36.2719	30.3488
AC006116.10	39.8778	22.1458	14.5537	19.4587	25.0284	21.5437	20.1549	26.071	19.7579	25.6221	28.4994	19.2209
AC006116.2	5.83578	7.70289	13.5835	1.21617	7.50851	7.49346	5.2578	9.93182	1.71808	0.826521	2.59085	2.02325
AC006116.4	14.5895	14.4429	11.643	8.51316	17.5199	22.4804	10.5156	34.7614	18.8988	20.663	7.77255	8.093
AC006116.5	6.80841	8.66575	0	1.21617	0.834279	8.43014	1.7526	11.1733	0.859039	4.1326	6.47713	2.02325
AC006116.6	2.91789	0	0.970248	1.21617	7.50851	1.87336	1.7526	1.24148	0	4.95912	1.29543	3.03488
AC006116.8	9.7263	5.77717	6.79174	26.7557	6.67423	16.8603	8.763	24.8295	18.0398	12.3978	28.4994	4.0465
AC006116.9	0.97263	5.77717	6.79174	4.86466	2.50284	6.55678	0.8763	23.5881	6.01327	4.1326	6.47713	9.10463
AC006122.1	2.91789	0	6.79174	0	0.834279	1.87336	0	0	2.57712	0	0	0
AC006128.1	145.895	180.055	186.288	271.205	132.65	247.284	162.992	316.577	182.116	122.325	523.352	101.163
AC006130.2	0	0	6.79174	0	0	0	0	0	0	0.826521	0	0
AC006141.1	4.86315	0	0	8.51316	8.34279	5.62009	1.7526	0	6.87231	0.826521	1.29543	2.02325
AC006144.1	0	3.85145	4.85124	1.21617	4.1714	1.87336	0	0	2.57712	11.5713	1.29543	0
AC006145.1	0	0	0	0	5.00567	6.55678	1.7526	0	0	1.65304	0	3.03488
AC006148.1	22.3705	10.5915	27.1669	23.1072	11.6799	19.6703	35.052	2.48295	36.9387	13.2243	51.817	16.186
AC006148.2	0	0.962861	0.970248	0	1.66856	0.936682	4.3815	0	3.43615	0.826521	1.29543	0
AC006157.1	26.261	38.5145	0	0	0	33.7206	21.0312	22.3466	31.7844	0	0	0
AC006159.1	0.97263	1.92572	0	2.43233	1.66856	2.81005	1.7526	1.24148	0	5.78565	0	1.01163
AC006159.2	0	0.962861	0	0	0	0	0	0	4.29519	1.65304	0	1.01163
AC006160.1	58.3578	111.692	69.8579	72.97	75.9194	46.8341	18.4023	114.216	43.811	33.0608	45.3399	40.465
AC006195.1	11.6716	16.3686	15.524	9.72933	9.17707	0	0	2.48295	0.859039	10.7448	0	4.0465
AC006197.1	0	0.962861	0	0	0	2.81005	1.7526	4.96591	0	0	0	0
AC006205.1	0.97263	0	0	0	0	0	0.8763	0	0	0	0	0
AC006205.2	0	0	0	0	0.834279	0	0	0	0	0	0	1.01163
AC006206.2	2.91789	0	36.8694	0	1.66856	0	1.7526	1.24148	0	0	1.29543	2.02325
AC006207.1	0	5.77717	5.82149	15.8102	11.6799	8.43014	0.8763	1.24148	8.59039	0	12.9543	3.03488
AC006210.1	0	0.962861	0	0	0	3.74673	0.8763	0	0	0	0	0
AC006210.2	1.94526	0.962861	0	1.21617	0	2.81005	0.8763	1.24148	1.71808	0.826521	0	1.01163
AC006213.1	50.5768	53.9202	64.0364	86.3478	65.908	77.7446	112.166	91.8693	70.4412	71.9073	37.5673	63.7324
AC006213.2	182.854	164.649	203.752	291.88	217.747	183.59	304.952	183.739	180.398	272.752	84.2027	170.965
AC006213.3	5.83578	13.4801	20.3752	24.3233	27.5312	12.1769	35.052	31.0369	21.476	35.5404	22.0222	31.3604
AC006213.4	69.0567	67.4003	75.6793	92.4286	70.9137	83.3647	68.3514	106.767	106.521	57.0299	108.816	75.8719
AC006213.5	26.261	29.8487	11.643	34.0527	14.1827	9.36682	23.6601	33.5199	25.7712	14.8774	15.5451	32.372
AC006213.6	159.511	234.938	151.359	162.966	180.204	191.083	196.291	173.807	146.037	222.334	200.791	222.558
AC006237.1	34.0421	17.3315	14.5537	14.594	12.5142	27.1638	22.7838	28.554	48.9652	55.3769	79.021	115.325
AC006238.1	6.80841	1.92572	4.85124	1.21617	4.1714	3.74673	7.0104	31.0369	15.4627	8.26521	15.5451	10.1163
AC006249.1	2.91789	0.962861	18.4347	13.3778	4.1714	6.55678	11.3919	0	12.8856	12.3978	18.136	24.279
AC006252.1	14.5895	25.9973	30.0777	21.891	41.714	19.6703	31.5468	38.4858	26.6302	23.9691	42.749	20.2325
AC006254.1	415.313	572.903	326.974	359.985	268.638	298.802	319.849	294.23	176.103	308.292	602.373	279.209
AC006254.2	10.6989	5.77717	10.6727	4.86466	1.66856	0.936682	1.7526	1.24148	2.57712	10.7448	2.59085	7.08138
AC006254.3	0	4.81431	0	2.43233	1.66856	0.936682	4.3815	0	0	2.47956	1.29543	0
AC006262.1	201.334	108.803	213.455	193.37	57.5653	162.983	127.94	217.258	259.43	314.078	177.473	146.686
AC006262.2	2.91789	1.92572	4.85124	3.6485	3.33712	8.43014	0.8763	13.6562	6.01327	8.26521	1.29543	2.02325
AC006262.3	0	0	0.970248	0	0.834279	3.74673	0.8763	0	0.859039	0	0	0
AC006262.4	0.97263	0	0	1.21617	8.34279	5.62009	1.7526	0	0	4.1326	0	6.06975
AC006270.1	5.83578	5.77717	2.91074	1.21617	12.5142	8.43014	1.7526	1.24148	6.87231	0.826521	31.0902	11.1279
AC006270.2	0.97263	0.962861	1.9405	2.43233	6.67423	0.936682	0.8763	6.20738	0.859039	4.1326	1.29543	0
AC006270.3	0	0	0.970248	0	0.834279	0	0	0	0	4.95912	0	0
AC006272.1	22.3705	24.0715	2.91074	31.6203	9.17707	7.49346	4.3815	1.24148	11.1675	4.95912	11.6588	13.1511
AC006273.1	3.89052	3.85145	5.82149	2.43233	16.6856	9.36682	3.5052	8.69034	9.44942	0	1.29543	5.05813
AC006277.1	109.907	133.838	123.221	187.29	70.9137	116.149	71.8566	172.565	121.983	96.7029	89.3844	108.244
AC006288.1	0	0	0.970248	1.21617	0	0	0.8763	0	0	0	0	0
AC006296.2	0	0.962861	0	0	0	0	0.8763	0	0	0.826521	0	0
AC006299.1	20.4252	11.5543	6.79174	10.9455	13.3485	17.797	14.0208	22.3466	18.0398	13.2243	5.1817	10.1163
AC006305.1	13.6168	8.66575	15.524	2.43233	6.67423	7.49346	7.8867	13.6562	5.15423	9.09173	32.3856	12.1395
AC006305.2	1.94526	0	0	0	0	0	0	0	3.43615	0.826521	0	0
AC006305.3	3.89052	0	0	0	0	0	0	0	0	0	0	0
AC006329.1	5.83578	1.92572	23.286	23.1072	6.67423	5.62009	26.289	17.3807	10.3085	20.663	22.0222	23.2674
AC006329.2	0.97263	0	0	0	0.834279	0.936682	7.0104	9.93182	0	1.65304	5.1817	4.0465
AC006330.1	51.5494	52.9574	40.7504	62.0245	44.2168	59.9477	20.1549	60.8324	47.2471	71.0808	18.136	24.279
AC006333.1	0	0	0	0	0.834279	0	0	1.24148	0	0.826521	1.29543	0
AC006333.2	667.224	678.817	517.142	833.074	714.143	705.322	644.08	672.88	702.694	668.655	475.421	571.568
AC006335.3	0	0	0	0	0	0	0	4.96591	0	0	0	0
AC006349.1	8.75367	7.70289	1.9405	1.21617	4.1714	0	0.8763	2.48295	8.59039	4.1326	0	0
AC006355.1	0	0	0	0	0	0.936682	0.8763	0	0	3.30608	3.88628	0
AC006355.2	0.97263	0	0	1.21617	2.50284	0.936682	0.8763	0	0	4.1326	0	1.01163
AC006357.1	0.97263	0.962861	0.970248	7.297	0.834279	3.74673	0.8763	0	0.859039	0.826521	5.1817	0
AC006369.1	0.97263	2.88858	1.9405	1.21617	2.50284	0	0	2.48295	1.71808	2.47956	18.136	4.0465
AC006372.1	2.91789	3.85145	0.970248	4.86466	3.33712	4.68341	0.8763	7.44886	1.71808	3.30608	1.29543	2.02325
AC006372.2	6.80841	5.77717	5.82149	1.21617	4.1714	1.87336	0	3.72443	1.71808	0.826521	6.47713	1.01163
AC006372.3	2.91789	4.81431	0.970248	12.1617	0.834279	8.43014	2.6289	3.72443	7.73135	2.47956	5.1817	5.05813
AC006372.4	0	0	0	6.08083	5.00567	4.68341	3.5052	0	0.859039	6.61217	0	1.01163
AC006378.1	53.4947	88.5833	38.8099	43.782	39.2111	61.821	64.8462	58.3494	54.1194	43.8056	29.7948	41.4766
AC006378.2	105.044	249.381	120.311	75.4023	44.2168	174.223	79.7433	161.392	77.3135	74.3869	187.837	196.255
AC006387.1	1.94526	0.962861	15.524	6.08083	5.00567	9.36682	1.7526	4.96591	4.29519	4.1326	15.5451	7.08138
AC006427.1	0	0	0	1.21617	4.1714	0	0.8763	0	0	0	0	1.01163
AC006435.2	307.351	655.709	251.294	514.438	277.815	374.673	370.675	453.139	481.062	427.311	663.258	419.825
AC006435.4	0	0	0	2.43233	3.33712	2.81005	3.5052	1.24148	1.71808	1.65304	3.88628	0
AC006435.5	0	0.962861	0	1.21617	0	1.87336	0	0	0	0	0	0
AC006441.1	24.3158	25.9973	6.79174	14.594	31.7026	10.3035	18.4023	19.8636	30.0664	49.5912	2.59085	22.2558
AC006441.4	37.9326	70.2889	37.8397	81.4831	29.1998	41.214	12.2682	36.0028	37.7977	25.6221	49.2262	25.2906
AC006445.1	0.97263	0	0.970248	0	0	0	2.6289	0	0	0.826521	0	0
AC006445.2	30.1515	26.9601	0	31.6203	42.5482	5.62009	8.763	55.8665	16.3217	42.1526	1.29543	8.093
AC006449.1	0	0	0	0	0.834279	0	0	0	0	0.826521	0	1.01163
AC006449.2	72.9473	107.84	18.4347	82.6993	70.0794	30.9105	64.8462	99.3182	87.6219	38.8465	40.1582	46.5348
AC006449.3	0.97263	3.85145	0.970248	3.6485	3.33712	4.68341	3.5052	7.44886	4.29519	1.65304	1.29543	0
AC006449.5	33.0694	24.0715	33.9587	31.6203	59.2338	38.404	42.9387	22.3466	50.6833	33.0608	63.4758	43.4999
AC006449.6	125.469	167.538	102.846	132.562	95.1078	103.035	69.2277	101.801	120.265	64.4686	180.064	90.0347
AC006453.1	0	0	0	0	0	1.87336	0	1.24148	0	1.65304	0	0
AC006453.2	681.814	714.443	945.992	1202.79	1117.93	1102.47	1227.7	1140.92	1318.62	798.419	1181.43	1118.86
AC006453.3	0	1.92572	0	0	0	0	0.8763	0	0	0	0	0
AC006453.4	0	1.92572	1.9405	1.21617	0	2.81005	4.3815	2.48295	4.29519	0	7.77255	2.02325
AC006453.5	0	0	0	1.21617	0	0	2.6289	0	0	0	1.29543	0
AC006458.1	0	0	0	4.86466	5.00567	0	0.8763	6.20738	0.859039	2.47956	0	0
AC006460.1	3.89052	2.88858	5.82149	2.43233	1.66856	12.1769	1.7526	1.24148	1.71808	4.1326	0	4.0465
AC006460.2	226.623	147.318	199.871	323.5	207.735	188.273	120.053	192.429	231.94	240.518	193.018	204.348
AC006461.1	0.97263	0	0	1.21617	0	0	0	0	0	0.826521	0	2.02325
AC006463.2	2.91789	0	1.9405	4.86466	3.33712	1.87336	0	0	1.71808	0	0	0
AC006466.1	0	0	2.91074	6.08083	3.33712	0.936682	0.8763	0	7.73135	0.826521	11.6588	0
AC006480.1	0	5.77717	7.76198	23.1072	4.1714	10.3035	4.3815	2.48295	1.71808	27.2752	3.88628	2.02325
AC006480.2	231.486	244.567	246.443	255.395	251.118	260.398	139.332	409.687	283.483	276.884	189.132	212.441
AC006483.1	3.89052	0	0.970248	4.86466	0	0.936682	0	0	0	0	0	0
AC006483.2	3.89052	4.81431	0	2.43233	5.83995	4.68341	4.3815	8.69034	5.15423	3.30608	20.7268	4.0465
AC006486.2	35.0147	20.2201	25.2264	43.782	37.5426	22.4804	74.4855	45.9346	45.529	31.4078	15.5451	21.2441
AC006487.1	213.979	177.167	231.889	288.231	152.673	154.553	78.867	192.429	97.9304	191.753	110.111	70.8138
AC006487.2	0	2.88858	0	0	0.834279	0.936682	0	3.72443	0.859039	3.30608	3.88628	0
AC006504.1	553.427	363.962	748.061	639.703	432.157	399.027	1359.14	751.094	450.995	231.426	318.675	664.638
AC006504.2	2.91789	0	0	0	0	0	0	0	0	0.826521	0	1.01163
AC006504.3	63.221	48.1431	97.0248	70.5376	111.793	101.162	92.0115	65.7983	139.164	85.1316	99.7478	153.767
AC006504.4	0.97263	0.962861	1.9405	4.86466	0.834279	0	0	1.24148	1.71808	0.826521	0	2.02325
AC006504.5	450.328	548.831	798.514	691.999	596.509	604.16	622.173	546.25	728.465	715.767	398.991	622.15
AC006504.6	0	0	3.88099	0	2.50284	0.936682	0.8763	1.24148	3.43615	1.65304	0	1.01163
AC006504.7	9.7263	0	0	3.6485	10.0113	13.1136	7.8867	1.24148	10.3085	2.47956	2.59085	4.0465
AC006504.8	115.743	164.649	301.747	239.585	190.216	299.738	134.95	184.98	209.605	177.702	361.424	375.313
AC006509.2	0	0	0	1.21617	0	0	0	9.93182	0	0	0	1.01163
AC006511.1	0	0	0	0	0	0	0	2.48295	0	0	0	0
AC006511.2	0	0.962861	0	0	3.33712	0	0.8763	0	3.43615	0.826521	1.29543	0
AC006511.3	106.017	168.501	75.6793	133.778	70.9137	103.035	71.8566	132.838	152.909	120.672	123.065	90.0347
AC006511.4	0	0	0	0	0	0	0	0	0	2.47956	0	1.01163
AC006511.5	11.6716	27.923	20.3752	24.3233	17.5199	14.9869	12.2682	19.8636	18.8988	23.9691	10.3634	4.0465
AC006512.1	5.83578	3.85145	0.970248	0	3.33712	1.87336	0	1.24148	9.44942	0	2.59085	4.0465
AC006518.1	1.94526	6.74003	7.76198	9.72933	23.3598	7.49346	13.1445	17.3807	6.87231	13.2243	1.29543	6.06975
AC006518.2	1.94526	12.5172	5.82149	1.21617	17.5199	5.62009	12.2682	17.3807	10.3085	23.9691	2.59085	12.1395
AC006529.1	0	0	0	0	0	0	0	0	0	0	5.1817	0
AC006530.1	0.97263	0	0	0	0	0.936682	0	1.24148	0	0	0	0
AC006538.1	39.8778	55.846	112.549	75.4023	105.953	131.136	163.868	53.3835	121.124	106.621	260.381	147.697
AC006538.3	34.0421	4.81431	1.9405	0	5.83995	22.4804	1.7526	12.4148	5.15423	9.91825	18.136	9.10463
AC006539.1	0	0	0	0	0	0	0	0	0	0	0	4.0465
AC006539.2	4.86315	3.85145	2.91074	2.43233	11.6799	0	4.3815	2.48295	1.71808	4.95912	2.59085	0
AC006539.3	0	1.92572	0.970248	3.6485	2.50284	0.936682	0	0	0.859039	4.95912	9.06798	0
AC006547.1	687.65	620.083	708.281	710.241	774.211	754.029	931.506	641.844	755.095	646.339	545.374	616.08
AC006548.3	210.088	53.9202	121.281	235.936	257.792	453.354	269.9	465.554	368.528	458.719	356.242	162.872
AC006557.1	37.9326	25.0344	19.405	10.9455	8.34279	22.4804	12.2682	13.6562	17.1808	25.6221	38.8628	14.1628
AC006557.2	0.97263	0	6.79174	7.297	2.50284	1.87336	5.2578	2.48295	4.29519	5.78565	7.77255	3.03488
AC006557.5	5.83578	2.88858	4.85124	3.6485	1.66856	3.74673	3.5052	3.72443	5.15423	4.95912	3.88628	10.1163
AC006557.6	0	7.70289	0	0	0.834279	13.1136	3.5052	14.8977	13.7446	8.26521	27.2039	7.08138
AC006566.1	10.6989	11.5543	6.79174	1.21617	1.66856	2.81005	9.6393	13.6562	2.57712	1.65304	14.2497	7.08138
AC006581.1	0	0.962861	0	0	0	0.936682	0	1.24148	0	0	2.59085	1.01163
AC006581.2	21.3979	21.183	45.6017	35.2688	33.3712	19.6703	53.4543	27.3125	40.3748	29.7547	18.136	13.1511
AC006927.1	0	0	0	0	0.834279	0	0.8763	0	0	0	0	1.01163
AC006927.3	0	0	0	1.21617	0	0	0	0	0	0.826521	10.3634	0
AC006942.1	1.94526	7.70289	0	7.297	1.66856	12.1769	12.2682	9.93182	3.43615	3.30608	18.136	2.02325
AC006946.1	15.5621	22.1458	15.524	9.72933	20.857	17.797	10.5156	3.72443	9.44942	28.9282	0	1.01163
AC006946.2	984.302	809.766	627.75	598.354	563.138	1044.4	466.191	829.307	763.685	728.991	948.251	651.487
AC006946.3	182.854	194.498	200.841	105.806	112.628	273.511	155.105	153.943	178.68	185.967	159.337	155.79
AC006947.1	17.5073	41.403	13.5835	77.8346	2.50284	7.49346	6.1341	90.6278	4.29519	7.43869	42.749	25.2906
AC006960.1	0	0.962861	2.91074	3.6485	12.5142	0.936682	14.0208	2.48295	2.57712	10.7448	7.77255	4.0465
AC006960.2	0	0.962861	0	2.43233	4.1714	0	6.1341	0	0.859039	2.47956	0	0
AC006960.3	37.9326	10.5915	45.6017	37.7012	27.5312	48.7075	82.3722	37.2443	48.1062	42.9791	110.111	82.9533
AC006963.1	9.7263	8.66575	19.405	25.5395	7.50851	1.87336	22.7838	28.554	32.6435	5.78565	19.4314	24.279
AC006965.1	3.89052	1.92572	0	7.297	5.00567	1.87336	1.7526	2.48295	14.6037	4.1326	3.88628	8.093
AC006967.2	0	0.962861	0	0	0.834279	0.936682	0	0	0	0.826521	0	0
AC006970.1	0.97263	0.962861	1.9405	1.21617	0	2.81005	0	0	1.71808	0	1.29543	0
AC006970.2	3.89052	14.4429	13.5835	30.4042	33.3712	34.6572	35.9283	31.0369	24.0531	100.009	3.88628	58.6743
AC006971.1	0	0	0	0	8.34279	0.936682	5.2578	0	0	2.47956	0	0
AC006974.1	0	0	0	0	0.834279	0	1.7526	0	0	0	1.29543	0
AC006974.2	0	1.92572	2.91074	4.86466	5.83995	3.74673	5.2578	6.20738	4.29519	0	5.1817	0
AC006978.1	1882.04	1408.67	1179.82	1044.69	1143.8	1201.76	1048.93	1215.41	878.796	1077.78	1640.01	1024.78
AC006978.2	13.6168	6.74003	5.82149	8.51316	6.67423	10.3035	15.7734	3.72443	6.01327	11.5713	11.6588	1.01163
AC006994.1	8.75367	10.5915	8.73223	21.891	11.6799	22.4804	17.526	17.3807	16.3217	12.3978	2.59085	12.1395
AC006994.2	35.9873	77.0289	58.2149	76.6185	74.2508	29.9738	42.9387	108.008	69.5821	74.3869	44.0445	54.6278
AC007000.1	94.3451	99.1747	55.3041	83.9155	90.9364	75.8713	40.3098	100.56	89.34	52.0708	148.974	88.0114
AC007000.2	15.5621	25.9973	11.643	55.9436	37.5426	30.9105	14.8971	28.554	14.6037	17.3569	18.136	33.3836
AC007000.3	46.6862	84.7318	43.6612	68.1053	100.113	44.0241	17.526	48.4176	42.0929	38.02	2.59085	48.558
AC007001.1	19.4526	5.77717	0	188.506	40.8797	14.0502	2.6289	12.4148	36.0796	4.1326	3.88628	5.05813
AC007014.1	0	0.962861	0	0	0	0	0	0	0	1.65304	0	1.01163
AC007014.2	9.7263	0.962861	12.6132	1.21617	0	11.2402	0.8763	14.8977	4.29519	4.95912	11.6588	4.0465
AC007016.1	0	0	0	0	0	0	0	0	0	0	1.29543	1.01163
AC007029.1	0.97263	2.88858	3.88099	8.51316	2.50284	8.43014	11.3919	6.20738	5.15423	4.95912	2.59085	6.06975
AC007032.1	2.91789	0	1.9405	1.21617	0	0.936682	5.2578	4.96591	0.859039	13.2243	2.59085	0
AC007036.1	33.0694	16.3686	19.405	18.2425	30.8683	11.2402	22.7838	24.8295	5.15423	24.7956	12.9543	14.1628
AC007036.2	3.89052	16.3686	6.79174	32.8365	7.50851	19.6703	3.5052	1.24148	3.43615	22.3161	2.59085	1.01163
AC007038.1	213.979	307.153	228.008	296.745	318.695	285.688	134.95	235.881	225.927	228.12	255.199	183.104
AC007038.2	275.254	213.755	260.997	284.583	259.461	206.07	174.384	259.469	202.733	231.426	237.063	226.604
AC007040.1	0	0.962861	0.970248	0	0.834279	0	0.8763	0	2.57712	0.826521	0	1.01163
AC007040.2	0	2.88858	9.70248	2.43233	15.8513	22.4804	8.763	13.6562	10.3085	28.9282	19.4314	15.1744
AC007041.1	11.6716	0	5.82149	0	10.0113	2.81005	0	0	1.71808	6.61217	0	5.05813
AC007064.2	5.83578	0.962861	0.970248	2.43233	0	0.936682	0.8763	1.24148	0.859039	0.826521	0	0
AC007066.1	4.86315	6.74003	4.85124	1.21617	5.00567	2.81005	2.6289	1.24148	6.01327	4.95912	5.1817	1.01163
AC007066.2	544.673	769.326	499.678	764.969	560.636	651.931	434.645	788.338	614.213	583.524	744.87	634.289
AC007068.2	0	0	0	0	0	0	0	0	0.859039	0	1.29543	0
AC007091.1	10.6989	1.92572	6.79174	1.21617	6.67423	3.74673	2.6289	1.24148	3.43615	3.30608	0	0
AC007098.1	2.91789	4.81431	4.85124	18.2425	5.83995	14.0502	14.8971	13.6562	7.73135	8.26521	7.77255	1.01163
AC007099.1	1.94526	1.92572	0	0	0	0	0.8763	0	0	0.826521	0	1.01163
AC007099.2	1.94526	0	0	0	0	0	0	0	0	0	0	0
AC007106.1	0	0	0.970248	1.21617	2.50284	0	0	0	3.43615	11.5713	0	6.06975
AC007114.1	51.5494	60.6603	48.5124	126.481	99.2792	67.4411	150.724	98.0767	78.1725	27.2752	186.541	38.4418
AC007114.2	2.91789	12.5172	0	14.594	21.6913	7.49346	7.0104	4.96591	9.44942	9.91825	9.06798	7.08138
AC007126.1	3.89052	0	0	0	0	0	0	0	0.859039	0.826521	0	0
AC007128.1	0	1.92572	4.85124	2.43233	0	2.81005	7.0104	0	1.71808	6.61217	0	0
AC007151.1	0.97263	0	1.9405	0	0.834279	0	0	0	0	0	0	0
AC007161.1	2.91789	0.962861	0	6.08083	1.66856	0.936682	0.8763	6.20738	0	2.47956	3.88628	0
AC007161.2	0.97263	0.962861	0	0	0	0	0	0	0.859039	1.65304	0	0
AC007182.1	5.83578	0.962861	3.88099	6.08083	7.50851	4.68341	6.1341	12.4148	4.29519	2.47956	6.47713	1.01163
AC007182.2	18.48	13.4801	8.73223	4.86466	18.3541	10.3035	7.8867	11.1733	7.73135	15.7039	5.1817	2.02325
AC007191.1	323.886	340.853	174.645	172.696	394.614	195.767	236.601	367.477	285.201	229.773	134.724	201.313
AC007192.1	0.97263	0	0	0	3.33712	0	0	0	0	0.826521	2.59085	0
AC007193.2	167.292	259.01	125.162	436.604	235.267	165.793	242.735	299.196	398.594	323.17	225.404	277.185
AC007204.1	0	3.85145	0	0	7.50851	0	5.2578	0	1.71808	0.826521	1.29543	0
AC007204.2	0.97263	0	0	1.21617	0	0	0	1.24148	1.71808	0	0	2.02325
AC007207.1	0	0.962861	0	1.21617	0	0.936682	0	2.48295	0	0.826521	0	0
AC007216.1	24.3158	76.0661	26.1967	198.235	31.7026	58.0743	36.8046	70.7642	43.811	29.7547	18.136	54.6278
AC007216.2	5.83578	6.74003	23.286	2.43233	5.00567	9.36682	3.5052	6.20738	4.29519	8.26521	2.59085	8.093
AC007216.3	81.7009	73.1775	73.7388	81.4831	45.0511	65.5678	39.4335	75.7301	63.5689	50.4178	15.5451	42.4883
AC007216.4	63.221	62.586	67.9174	57.1598	45.0511	34.6572	32.4231	33.5199	43.811	50.4178	19.4314	34.3953
AC007216.5	0	0	1.9405	0	0	0	0	0	0	0	0	0
AC007218.1	0	0	1.9405	0	1.66856	0	0	0	0	0	0	1.01163
AC007218.2	0	0	2.91074	1.21617	0.834279	0.936682	2.6289	2.48295	0	0.826521	0	0
AC007220.1	71.9746	45.2545	43.6612	35.2688	56.731	31.8472	56.9595	63.3153	42.0929	44.6321	124.361	40.465
AC007221.1	0	0	6.79174	1.21617	7.50851	6.55678	0.8763	7.44886	0.859039	1.65304	20.7268	6.06975
AC007221.2	3.89052	0	0	0	0.834279	0	1.7526	4.96591	0.859039	5.78565	0	0
AC007223.1	0.97263	0	0	0	0	0	0	4.96591	0	0.826521	0	0
AC007224.1	5.83578	0	0.970248	0	0	0	0	0	1.71808	0	0	4.0465
AC007224.2	35.9873	47.1802	34.9289	23.1072	12.5142	29.0371	14.0208	32.2784	9.44942	5.78565	54.4079	21.2441
AC007225.1	0	8.66575	6.79174	1.21617	10.0113	0.936682	2.6289	12.4148	3.43615	2.47956	1.29543	1.01163
AC007228.2	86.5641	83.7689	68.8876	59.5921	35.874	224.804	91.1352	54.625	42.9519	37.1934	494.853	115.325
AC007229.1	0.97263	7.70289	0	6.08083	2.50284	7.49346	3.5052	4.96591	0.859039	0.826521	1.29543	8.093
AC007238.1	253.856	320.633	232.86	263.908	206.901	345.636	199.796	233.398	255.993	198.365	255.199	269.092
AC007240.1	7.78104	0.962861	0.970248	8.51316	34.2054	5.62009	1.7526	3.72443	1.71808	0	0	0
AC007249.1	18.48	44.2916	35.8992	48.6466	26.6969	13.1136	21.0312	21.1051	42.0929	52.8973	9.06798	19.2209
AC007249.2	142.004	197.387	168.823	204.316	151.839	123.642	118.3	156.426	135.728	265.313	177.473	105.209
AC007250.1	0	0	0	1.21617	1.66856	0	0	0	2.57712	0	1.29543	1.01163
AC007255.1	58.3578	64.5117	20.3752	66.8891	55.0624	56.2009	56.9595	50.9006	72.1592	76.0399	10.3634	47.5464
AC007255.2	0	0	0	0	0	0	0	0	0	2.47956	0	4.0465
AC007256.1	14.5895	12.5172	21.3455	35.2688	19.1884	11.2402	17.526	33.5199	8.59039	57.8565	10.3634	9.10463
AC007262.1	0.97263	0	0	0	0	0	0	0	0	0	0	1.01163
AC007271.1	6.80841	5.77717	5.82149	2.43233	2.50284	6.55678	0	1.24148	0	2.47956	0	1.01163
AC007272.1	19.4526	17.3315	4.85124	21.891	16.6856	15.9236	12.2682	11.1733	8.59039	20.663	3.88628	1.01163
AC007277.1	3.89052	7.70289	0.970248	6.08083	4.1714	2.81005	9.6393	6.20738	9.44942	9.09173	5.1817	17.1976
AC007278.1	61.2757	38.5145	11.643	14.594	13.3485	9.36682	13.1445	16.1392	7.73135	47.1117	5.1817	2.02325
AC007278.2	1.94526	3.85145	1.9405	6.08083	0.834279	0	0	0	0	14.0509	0	0
AC007279.1	10.6989	17.3315	9.70248	3.6485	8.34279	5.62009	11.3919	9.93182	6.01327	24.7956	1.29543	2.02325
AC007283.2	13.6168	17.3315	15.524	23.1072	5.00567	7.49346	5.2578	11.1733	16.3217	14.0509	1.29543	13.1511
AC007285.1	46.6862	60.6603	38.8099	63.2406	43.3825	44.0241	76.2381	50.9006	58.4146	55.3769	45.3399	41.4766
AC007285.2	35.0147	18.2944	32.9884	20.6748	21.6913	12.1769	7.8867	27.3125	17.1808	37.1934	32.3856	14.1628
AC007292.1	34.0421	52.9574	39.7802	49.8628	40.0454	63.6944	22.7838	53.3835	69.5821	31.4078	110.111	17.1976
AC007292.2	39.8778	38.5145	22.3157	36.485	41.714	44.0241	34.1757	37.2443	32.6435	32.2343	75.1347	61.7092
AC007292.3	1.94526	1.92572	3.88099	1.21617	3.33712	1.87336	7.8867	9.93182	4.29519	2.47956	7.77255	1.01163
AC007298.1	3.89052	0	0	0	0	3.74673	0	0	0	0	0	0
AC007298.2	6.80841	0	0	3.6485	0.834279	0	0	0	0.859039	0	0	0
AC007312.1	0	0	0	0	0.834279	0	0	0	0	0	1.29543	1.01163
AC007314.1	3.89052	7.70289	7.76198	0	0.834279	5.62009	3.5052	3.72443	0	9.91825	0	12.1395
AC007318.1	139.086	120.358	153.299	115.536	119.302	140.502	111.29	186.222	136.587	152.906	119.179	133.535
AC007318.2	14.5895	6.74003	2.91074	6.08083	3.33712	9.36682	7.8867	14.8977	6.87231	8.26521	36.2719	3.03488
AC007319.1	37.9326	25.0344	41.7207	40.1335	81.7593	59.9477	42.9387	49.6591	16.3217	136.376	2.59085	8.093
AC007326.1	4.86315	1.92572	16.4942	9.72933	19.1884	4.68341	28.0416	11.1733	12.0265	20.663	0	9.10463
AC007326.2	0	0	0	0	0	0	0	0	1.71808	0.826521	0	0
AC007326.3	0.97263	1.92572	0	6.08083	1.66856	0	0.8763	6.20738	0.859039	0.826521	0	1.01163
AC007326.5	0	0	0	1.21617	0.834279	0	0	0	0	0	2.59085	2.02325
AC007327.1	0	0	0	1.21617	0	0.936682	0.8763	0	0	0	0	0
AC007327.2	0	0	0	0	0	0	0	0	1.71808	3.30608	0	0
AC007333.2	0	0	0	1.21617	0.834279	0	0.8763	0	0	0	0	0
AC007336.1	640.963	551.72	415.266	404.983	620.704	1377.86	328.612	885.173	722.451	1109.19	345.879	576.626
AC007336.2	3.89052	0	0	7.297	13.3485	4.68341	18.4023	7.44886	15.4627	8.26521	59.5896	0
AC007336.3	17.5073	19.2572	49.4826	110.671	35.0397	15.9236	30.6705	4.96591	19.7579	63.6421	2.59085	24.279
AC007342.1	2.91789	4.81431	2.91074	2.43233	6.67423	1.87336	0.8763	0	0.859039	11.5713	0	4.0465
AC007342.2	0.97263	0	0	0	0	0	0	0	0	0	0	1.01163
AC007342.3	40.8505	0.962861	1.9405	3.6485	24.1941	1.87336	0	6.20738	3.43615	9.91825	0	4.0465
AC007342.4	0	0.962861	0	0	0	0	0	0	0	0.826521	0	0
AC007342.5	0	0	0	0	0	0	1.7526	0	0	0	0	6.06975
AC007342.6	68.0841	131.912	47.5422	59.5921	51.7253	50.5808	55.2069	53.3835	73.8773	75.2134	37.5673	46.5348
AC007342.7	640.963	857.91	511.321	615.38	453.848	477.708	389.077	541.284	594.455	596.748	511.693	642.382
AC007342.8	0.97263	0	0	0	0	0	0	0	0	0	0	4.0465
AC007342.9	0.97263	0	0	8.51316	0	0	0	0	0	0	0	1.01163
AC007346.1	0	3.85145	0.970248	2.43233	0.834279	0	0	0	0.859039	0	0	0
AC007347.1	2.91789	0.962861	5.82149	2.43233	0	0.936682	1.7526	2.48295	0.859039	2.47956	1.29543	3.03488
AC007349.1	1.94526	0	0.970248	1.21617	5.00567	0	1.7526	4.96591	0	0.826521	0	0
AC007349.2	0	0.962861	0	2.43233	1.66856	0	0	1.24148	2.57712	0	0	1.01163
AC007349.3	0	0	0	0	0	0	0.8763	1.24148	0.859039	0	0	1.01163
AC007349.4	6.80841	15.4058	7.76198	4.86466	3.33712	5.62009	2.6289	2.48295	4.29519	5.78565	11.6588	9.10463
AC007362.1	29.1789	21.183	9.70248	31.6203	57.5653	13.1136	36.8046	8.69034	3.43615	36.3669	10.3634	0
AC007364.1	47.6589	7.70289	25.2264	31.6203	25.0284	31.8472	19.2786	27.3125	23.194	16.5304	14.2497	35.4069
AC007365.1	22.3705	20.2201	6.79174	27.9718	15.8513	11.2402	5.2578	16.1392	13.7446	2.47956	1.29543	15.1744
AC007365.2	0	0	0	2.43233	0	0	0	0	0	0	0	0
AC007365.3	0	2.88858	0	0	0.834279	0	0	0	0	0	0	1.01163
AC007368.1	0	0.962861	0.970248	0	2.50284	3.74673	0	1.24148	4.29519	1.65304	1.29543	0
AC007370.1	0	0	3.88099	0	0	0	0.8763	0	0.859039	2.47956	0	0
AC007370.2	0.97263	1.92572	0.970248	0	3.33712	5.62009	0.8763	0	0	0.826521	1.29543	2.02325
AC007375.1	0.97263	0	0.970248	0	5.00567	0.936682	0.8763	0	0	1.65304	0	0
AC007375.3	1.94526	0	0	1.21617	9.17707	0.936682	3.5052	1.24148	0	2.47956	0	7.08138
AC007376.1	4.86315	0	0	0	0	0.936682	0.8763	1.24148	1.71808	0	0	0
AC007376.2	10.6989	5.77717	5.82149	20.6748	15.017	10.3035	4.3815	14.8977	12.0265	14.8774	3.88628	11.1279
AC007378.1	0.97263	0.962861	0	0	1.66856	3.74673	0.8763	1.24148	0	0.826521	1.29543	0
AC007382.1	571.907	682.669	388.099	409.848	748.348	540.466	758.875	561.148	588.441	715.767	181.36	644.405
AC007383.2	372.517	291.747	263.907	305.258	204.398	212.627	231.343	331.474	248.262	214.069	370.492	284.267
AC007384.1	20.4252	57.7717	56.2744	51.079	15.017	11.2402	7.0104	11.1733	9.44942	10.7448	20.7268	5.05813
AC007386.1	6.80841	16.3686	5.82149	12.1617	30.034	11.2402	18.4023	7.44886	5.15423	14.0509	0	5.05813
AC007386.2	17.5073	10.5915	17.4645	6.08083	24.1941	13.1136	5.2578	4.96591	21.476	23.9691	37.5673	6.06975
AC007387.1	0	0.962861	0	2.43233	1.66856	0	0	1.24148	0	0	1.29543	3.03488
AC007388.1	1026.12	945.53	624.84	914.557	864.313	765.269	1063.83	716.332	855.602	1053.81	832.959	759.731
AC007389.1	44.741	33.7001	33.9587	32.8365	45.0511	57.1376	35.052	22.3466	45.529	30.5813	54.4079	51.5929
AC007389.2	2.91789	0	0	0	0	0	0	0	0	0	1.29543	0
AC007389.3	0	0	0	0	0.834279	0	1.7526	0	3.43615	0	1.29543	0
AC007389.4	7.78104	2.88858	0.970248	1.21617	3.33712	1.87336	14.0208	12.4148	0	2.47956	1.29543	1.01163
AC007389.5	27.2336	5.77717	20.3752	14.594	37.5426	22.4804	9.6393	33.5199	12.8856	18.1835	82.9072	32.372
AC007390.1	0	0.962861	0	0	0	0	3.5052	4.96591	3.43615	0	0	0
AC007390.2	200.362	261.898	189.198	214.045	232.764	227.614	187.528	237.122	161.499	233.079	136.02	176.023
AC007391.1	22.3705	7.70289	1.9405	7.297	0.834279	1.87336	2.6289	8.69034	7.73135	4.95912	1.29543	5.05813
AC007395.1	0	5.77717	4.85124	0	0.834279	0	0	9.93182	6.01327	2.47956	5.1817	0
AC007402.1	3.89052	1.92572	0	0	0.834279	0.936682	1.7526	3.72443	0	3.30608	0	4.0465
AC007405.1	21.3979	51.9945	57.2446	79.0508	42.5482	25.2904	41.1861	39.7273	56.6965	45.4586	37.5673	56.651
AC007405.2	5.83578	0	0	2.43233	0	0	0	0	0	0	0	0
AC007405.3	211.061	137.689	155.24	261.476	166.856	207.007	226.962	132.838	196.72	257.874	281.107	260.999
AC007406.1	0	0	2.91074	8.51316	10.8456	7.49346	4.3815	4.96591	1.71808	8.26521	3.88628	1.01163
AC007406.2	0.97263	2.88858	5.82149	6.08083	2.50284	1.87336	9.6393	3.72443	1.71808	7.43869	6.47713	1.01163
AC007406.3	42.7957	38.5145	65.0066	77.8346	85.0965	58.0743	94.6404	54.625	74.7364	105.795	33.6811	31.3604
AC007406.4	7.78104	16.3686	2.91074	21.891	3.33712	15.9236	8.763	14.8977	16.3217	17.3569	28.4994	13.1511
AC007406.5	2567.74	2744.16	1475.75	1784.12	1990.59	2055.08	1894.56	2234.66	1884.73	2049.77	1734.57	2158.81
AC007422.1	0	0.962861	0	1.21617	2.50284	0	3.5052	2.48295	0.859039	4.1326	5.1817	2.02325
AC007423.1	0	0	0	0	1.66856	0	0.8763	0	0	0	0	0
AC007424.1	77.8104	36.5887	42.6909	27.9718	17.5199	67.4411	35.052	101.801	43.811	8.26521	18.136	60.6975
AC007431.1	0.97263	0.962861	0.970248	2.43233	0.834279	0	0	1.24148	6.87231	0	0	0
AC007431.3	0.97263	4.81431	0	0	0	0.936682	1.7526	0	0	0.826521	10.3634	0
AC007448.1	0	0	0.970248	0	0.834279	0	0	0	0	0	0	0
AC007448.3	0	1.92572	1.9405	3.6485	0	2.81005	0.8763	0	3.43615	0	3.88628	0
AC007450.1	0.97263	0	0	1.21617	0.834279	0	0	0	0	0.826521	2.59085	0
AC007450.2	0	1.92572	0.970248	2.43233	3.33712	0	4.3815	8.69034	1.71808	1.65304	0	0
AC007450.3	0	4.81431	0	2.43233	0.834279	0	0	2.48295	1.71808	4.95912	0	0
AC007450.4	0	0	0	0	0	0	0	0	0.859039	0.826521	0	0
AC007485.1	14.5895	2.88858	7.76198	4.86466	2.50284	0	0.8763	4.96591	2.57712	0.826521	0	5.05813
AC007485.2	2054.19	2144.29	2231.57	2851.91	2699.73	2322.04	2611.37	2629.45	2558.22	2358.06	2829.21	2612.02
AC007490.1	0.97263	0.962861	9.70248	30.4042	18.3541	14.0502	32.4231	16.1392	21.476	23.9691	20.7268	29.3371
AC007491.1	0	0	0.970248	0	0	0	0.8763	0	0	0	0	0
AC007493.1	0	0	0	0	0.834279	0	3.5052	1.24148	0	0	1.29543	0
AC007493.2	0	0	0	0	0	0	0	2.48295	0.859039	0	0	0
AC007494.1	0.97263	8.66575	3.88099	18.2425	8.34279	2.81005	7.8867	8.69034	0	12.3978	1.29543	1.01163
AC007494.2	8.75367	0.962861	1.9405	0	0.834279	1.87336	3.5052	1.24148	6.01327	3.30608	5.1817	1.01163
AC007494.3	4.86315	13.4801	7.76198	1.21617	3.33712	1.87336	1.7526	8.69034	6.01327	12.3978	0	1.01163
AC007495.1	88.5093	71.2517	120.311	170.263	242.775	129.262	331.241	156.426	145.178	247.956	103.634	241.778
AC007495.2	0	0	3.88099	0	0	0	1.7526	0	0	2.47956	3.88628	0
AC007496.1	0	1.92572	1.9405	4.86466	0	0	0	0	1.71808	6.61217	5.1817	1.01163
AC007496.2	0	0.962861	3.88099	2.43233	0	0	0	0	0	0	10.3634	2.02325
AC007496.3	4.86315	7.70289	7.76198	6.08083	7.50851	5.62009	4.3815	7.44886	0	3.30608	1.29543	1.01163
AC007497.1	25.2884	6.74003	12.6132	13.3778	4.1714	14.9869	7.0104	4.96591	7.73135	30.5813	31.0902	7.08138
AC007513.1	0	0	0	1.21617	0.834279	0	0	0	0	0	0	0
AC007529.2	0.97263	0	2.91074	2.43233	2.50284	1.87336	4.3815	3.72443	5.15423	8.26521	0	1.01163
AC007533.1	1.94526	1.92572	2.91074	0	0.834279	0.936682	7.0104	12.4148	1.71808	2.47956	0	2.02325
AC007537.1	12.6442	11.5543	32.9884	8.51316	17.5199	14.9869	14.8971	22.3466	22.335	8.26521	40.1582	29.3371
AC007537.2	10.6989	0.962861	3.88099	1.21617	4.1714	5.62009	0.8763	6.20738	1.71808	2.47956	2.59085	3.03488
AC007540.1	0	0.962861	1.9405	2.43233	0	0.936682	0	1.24148	0	4.1326	0	0
AC007541.1	177.991	268.638	233.83	305.258	180.204	238.854	162.115	305.403	183.834	184.314	205.973	193.22
AC007546.1	58.3578	75.1032	46.5719	32.8365	45.0511	66.5044	23.6601	40.9687	42.9519	47.9382	50.5216	53.6161
AC007546.2	115.743	160.798	54.3339	99.7256	50.0567	50.5808	52.578	121.665	85.0448	85.1316	77.7255	34.3953
AC007547.1	0	0	0	0	0	0	0	0	3.43615	0	0	0
AC007547.2	0.97263	2.88858	0	1.21617	4.1714	1.87336	4.3815	1.24148	6.01327	1.65304	1.29543	1.01163
AC007551.1	0	2.88858	0	2.43233	0.834279	0	0	1.24148	0.859039	0	1.29543	0
AC007551.2	0	0	0	0	0	0	1.7526	1.24148	0	0	0	0
AC007552.1	3.89052	4.81431	0	6.08083	0	1.87336	0	0	0	0	0	0
AC007552.2	3.89052	11.5543	8.73223	29.188	24.1941	10.3035	0.8763	11.1733	5.15423	18.1835	1.29543	2.02325
AC007556.1	7.78104	0.962861	0	0	1.66856	0	0	0	0.859039	4.95912	0	1.01163
AC007557.1	0.97263	0.962861	0	0	0.834279	0	0	12.4148	0	0	1.29543	0
AC007557.3	0.97263	0	1.9405	0	0	0	0	1.24148	0	0	0	2.02325
AC007557.4	0	0	0	0	0	0	0.8763	1.24148	0.859039	0	0	0
AC007560.1	0	0	0	0	0	0.936682	3.5052	12.4148	1.71808	2.47956	2.59085	0
AC007562.1	0	0	0	0	0	0	0.8763	0	0	0	0	1.01163
AC007563.1	0	4.81431	0.970248	6.08083	4.1714	1.87336	7.0104	3.72443	3.43615	1.65304	0	7.08138
AC007563.2	0	0	0	2.43233	0.834279	0.936682	0	0	3.43615	0	0	0
AC007563.3	0	0	0	0	0	0	7.0104	0	0	0	2.59085	0
AC007566.1	229.541	321.596	179.496	231.072	210.238	208.88	177.013	309.128	223.35	266.966	142.497	180.069
AC007568.1	0	0	0	1.21617	0.834279	0.936682	1.7526	1.24148	1.71808	0	0	0
AC007569.1	9.7263	16.3686	9.70248	12.1617	21.6913	21.5437	3.5052	19.8636	12.8856	9.91825	10.3634	20.2325
AC007570.1	3.89052	0	4.85124	3.6485	2.50284	2.81005	7.0104	6.20738	0.859039	1.65304	1.29543	0
AC007595.1	0	0.962861	4.85124	2.43233	4.1714	0	3.5052	0	0	4.95912	5.1817	5.05813
AC007598.1	1.94526	0.962861	1.9405	2.43233	5.00567	1.87336	0	0	0	4.1326	1.29543	0
AC007598.2	0.97263	0	0.970248	6.08083	0	7.49346	8.763	2.48295	0	2.47956	1.29543	1.01163
AC007598.3	0.97263	0.962861	0.970248	1.21617	2.50284	1.87336	0.8763	2.48295	2.57712	2.47956	6.47713	1.01163
AC007599.1	0	0	0	0	0	0	0.8763	0	0	0.826521	0	0
AC007599.2	0	0	0	0	0	0	0	1.24148	0.859039	0	5.1817	0
AC007601.1	1.94526	4.81431	0.970248	1.21617	0.834279	2.81005	4.3815	9.93182	0	0.826521	0	1.01163
AC007601.2	0	0	0	0	0	0	0.8763	0	0	0.826521	0	0
AC007603.3	0	0	0	2.43233	0	0	0	0	0	0	0	0
AC007608.1	0.97263	0.962861	0	4.86466	10.8456	2.81005	4.3815	11.1733	0.859039	3.30608	6.47713	1.01163
AC007608.2	0	0.962861	0	0	0	0	0	1.24148	0	0.826521	5.1817	0
AC007608.3	22.3705	35.6259	17.4645	36.485	66.7423	14.0502	23.6601	90.6278	20.6169	18.1835	112.702	21.2441
AC007608.4	8.75367	9.62861	0.970248	15.8102	12.5142	10.3035	8.763	26.071	9.44942	4.95912	38.8628	7.08138
AC007610.1	0	1.92572	1.9405	0	1.66856	1.87336	7.0104	0	0	1.65304	0	0
AC007610.2	10.6989	16.3686	32.9884	25.5395	22.5255	20.607	28.0416	21.1051	19.7579	12.3978	11.6588	27.3139
AC007610.3	0	3.85145	0	0	1.66856	0	0	0	0	0	0	0
AC007610.4	53.4947	60.6603	97.0248	104.59	131.816	56.2009	58.7121	54.625	72.1592	70.2543	31.0902	70.8138
AC007611.1	43.7684	60.6603	32.9884	55.9436	67.5766	57.1376	64.8462	65.7983	47.2471	74.3869	54.4079	57.6626
AC007613.1	19.4526	13.4801	9.70248	29.188	20.0227	11.2402	25.4127	12.4148	13.7446	14.0509	23.3177	8.093
AC007614.1	8.75367	1.92572	8.73223	3.6485	1.66856	14.0502	0	6.20738	5.15423	4.95912	7.77255	4.0465
AC007614.2	0	0	0.970248	0	0	0	0	0	0	1.65304	0	0
AC007614.3	31.1242	12.5172	27.1669	23.1072	18.3541	3.74673	11.3919	11.1733	12.8856	10.7448	41.4536	58.6743
AC007614.4	33.0694	41.403	62.0959	32.8365	25.8626	44.0241	45.5676	34.7614	19.7579	15.7039	37.5673	95.0928
AC007614.5	6.80841	19.2572	13.5835	21.891	22.5255	14.9869	0.8763	4.96591	29.2073	23.1426	25.9085	36.4185
AC007618.1	0	0	0	0	0	0	0	0	0.859039	0	5.1817	0
AC007619.1	120.606	102.063	69.8579	69.3215	122.639	78.6813	107.785	89.3863	91.9171	142.162	22.0222	55.6394
AC007619.2	0	0	0.970248	0	0	0.936682	0	0	0	0	0	0
AC007620.3	21.3979	19.2572	32.0182	15.8102	39.2111	20.607	30.6705	42.2102	20.6169	24.7956	46.6353	37.4301
AC007621.1	0	0	0.970248	0	0	0	0.8763	0	0	0	0	1.01163
AC007622.1	10.6989	4.81431	3.88099	4.86466	16.6856	21.5437	7.0104	7.44886	19.7579	25.6221	25.9085	7.08138
AC007622.2	55.4399	56.8088	45.6017	55.9436	60.9024	30.9105	72.7329	47.1761	34.3615	66.9482	20.7268	49.5696
AC007637.1	157.566	174.278	150.388	181.209	200.227	163.919	138.455	238.364	150.332	211.589	45.3399	116.337
AC007638.1	0.97263	0	0.970248	1.21617	0	0	0	0	0.859039	0	0	0
AC007638.2	2.91789	7.70289	17.4645	13.3778	10.8456	10.3035	14.0208	6.20738	0	18.1835	9.06798	11.1279
AC007639.1	26.261	3.85145	14.5537	2.43233	10.0113	19.6703	0.8763	19.8636	6.01327	4.95912	9.06798	13.1511
AC007655.1	0	0.962861	0	1.21617	0.834279	0	0	0	1.71808	0	0	0
AC007656.1	0	0.962861	2.91074	0	1.66856	0	0	1.24148	0.859039	0	5.1817	1.01163
AC007663.1	57.3852	42.3659	44.6314	51.079	25.0284	57.1376	28.9179	33.5199	47.2471	97.5295	101.043	149.721
AC007663.2	147.84	122.283	537.517	409.848	407.128	198.577	474.078	326.508	432.096	457.066	485.785	654.522
AC007663.3	5.83578	11.5543	2.91074	10.9455	10.8456	9.36682	2.6289	8.69034	6.87231	9.09173	28.4994	5.05813
AC007663.4	84.6188	133.838	82.4711	104.59	70.0794	106.782	94.6404	108.008	96.2123	58.683	50.5216	99.1393
AC007666.1	57.3852	51.0317	94.1141	110.671	102.616	132.072	82.3722	192.429	177.821	194.232	58.2941	98.1277
AC007671.1	0.97263	14.4429	0.970248	1.21617	1.66856	11.2402	10.5156	1.24148	13.7446	4.95912	19.4314	17.1976
AC007671.2	0	1.92572	0.970248	0	0	1.87336	0	3.72443	5.15423	0.826521	1.29543	0
AC007673.1	0	1.92572	0	0	0	0	0	0	0	1.65304	0	0
AC007679.2	0	0	0	0	0.834279	0	0	0	1.71808	0	0	0
AC007681.1	225.65	366.85	398.772	117.968	161.85	857.064	183.147	384.858	97.0714	84.3051	81.6118	301.464
AC007683.1	0.97263	7.70289	10.6727	9.72933	0	16.8603	0.8763	1.24148	0.859039	6.61217	2.59085	2.02325
AC007683.2	0.97263	2.88858	0	1.21617	0.834279	0	0.8763	0	0	0	1.29543	1.01163
AC007684.1	27.2336	11.5543	12.6132	30.4042	30.034	27.1638	9.6393	32.2784	23.194	21.4895	38.8628	49.5696
AC007685.1	0	3.85145	1.9405	3.6485	5.00567	0	0	3.72443	4.29519	3.30608	0	2.02325
AC007686.1	0	0.962861	0	0	0	0.936682	0	1.24148	0	0	0	0
AC007686.2	0	1.92572	0	0	0	1.87336	0.8763	0	0	0.826521	2.59085	1.01163
AC007686.3	452.273	995.599	570.506	591.057	431.322	674.411	372.427	684.054	591.019	563.687	594.6	559.429
AC007687.1	65.1662	50.0688	61.1256	143.508	48.3882	33.7206	46.4439	72.0057	45.529	66.1217	14.2497	40.465
AC007688.1	1.94526	0	0	3.6485	0	0.936682	0.8763	1.24148	0.859039	0	0	1.01163
AC007688.2	0	3.85145	1.9405	1.21617	0	1.87336	2.6289	0	0	0.826521	3.88628	1.01163
AC007690.1	0	4.81431	0	0	0	0	0	0	0	0	0	0
AC007728.1	26.261	9.62861	16.4942	13.3778	6.67423	21.5437	0	17.3807	2.57712	4.1326	0	3.03488
AC007728.2	176.046	133.838	75.6793	77.8346	159.347	147.059	94.6404	101.801	79.0315	63.6421	59.5896	73.8487
AC007728.3	28.2063	49.1059	49.4826	37.7012	58.3995	23.4171	31.5468	29.7954	13.7446	6.61217	0	14.1628
AC007731.1	0	1.92572	0	0	0	0	0	0	0	0	0	0
AC007731.2	167.292	151.169	258.086	217.694	125.976	162.046	117.424	180.014	116.829	119.846	18.136	98.1277
AC007731.3	3.89052	0	0	0	0	0	0	0	0	0	0	0
AC007731.4	0	0.962861	0.970248	0	1.66856	0	0	4.96591	0	0	12.9543	1.01163
AC007741.1	0	0	0	0	5.00567	0.936682	0.8763	0	0	4.1326	5.1817	1.01163
AC007743.1	814.091	648.969	1275.88	908.476	1436.63	845.824	1824.46	1093.74	1596.09	1226.56	417.127	1070.3
AC007750.1	39.8778	2.88858	6.79174	20.6748	1.66856	10.3035	0.8763	3.72443	0	12.3978	9.06798	9.10463
AC007751.1	0	0	0	0	1.66856	0	0	4.96591	0	0	0	0
AC007773.1	33.0694	11.5543	28.1372	40.1335	20.857	12.1769	25.4127	27.3125	38.6567	11.5713	60.885	20.2325
AC007780.1	27.2336	21.183	40.7504	48.6466	40.8797	26.2271	40.3098	37.2443	41.2339	49.5912	15.5451	38.4418
AC007785.1	6.80841	4.81431	8.73223	17.0263	13.3485	9.36682	16.6497	8.69034	17.1808	17.3569	3.88628	7.08138
AC007785.2	0	0	0	6.08083	0	0.936682	0	0	3.43615	1.65304	0	0
AC007785.3	20.4252	6.74003	12.6132	23.1072	24.1941	24.3537	50.8254	19.8636	32.6435	154.559	23.3177	27.3139
AC007786.1	36.9599	61.6231	36.8694	58.376	37.5426	36.5306	29.7942	45.9346	38.6567	64.4686	45.3399	12.1395
AC007786.2	4.86315	18.2944	13.5835	23.1072	19.1884	11.2402	21.9075	26.071	22.335	21.4895	42.749	23.2674
AC007786.3	0.97263	2.88858	1.9405	1.21617	4.1714	0.936682	1.7526	0	2.57712	5.78565	3.88628	1.01163
AC007787.1	0	0	0.970248	0	0	0	0.8763	0	0.859039	1.65304	0	1.01163
AC007787.2	7.78104	7.70289	5.82149	10.9455	14.1827	12.1769	6.1341	17.3807	3.43615	9.91825	3.88628	3.03488
AC007790.1	0.97263	0	0	0	5.00567	0.936682	0	0	0.859039	0	0	1.01163
AC007792.1	8.75367	41.403	7.76198	15.8102	14.1827	12.1769	2.6289	19.8636	16.3217	4.95912	1.29543	13.1511
AC007823.1	62.2483	65.4746	52.3934	25.5395	60.9024	33.7206	37.6809	64.5568	42.0929	28.9282	34.9765	61.7092
AC007834.1	0.97263	0	0	0	4.1714	0	0.8763	11.1733	0	0	0	4.0465
AC007834.2	24.3158	22.1458	15.524	24.3233	21.6913	12.1769	20.1549	11.1733	30.0664	39.673	12.9543	10.1163
AC007842.1	113.798	129.986	74.7091	142.291	134.319	126.452	160.363	225.949	91.9171	138.855	111.407	103.186
AC007848.1	0	0	9.70248	2.43233	0	0	0	0	0	0	0	0
AC007848.2	0.97263	0	6.79174	0	0	0	0	0	0	0	0	0
AC007849.1	3.89052	0.962861	0	7.297	0	1.87336	0.8763	0	0	0	3.88628	6.06975
AC007849.2	0	0	0.970248	0	0	0	0	2.48295	1.71808	0.826521	0	0
AC007861.1	3.89052	0	0.970248	1.21617	0	0	0	4.96591	2.57712	0	0	0
AC007878.1	50.5768	87.6204	36.8694	85.1316	178.536	86.1748	137.579	63.3153	73.0183	185.141	44.0445	31.3604
AC007879.1	3.89052	4.81431	1.9405	2.43233	2.50284	0	10.5156	7.44886	5.15423	4.95912	1.29543	2.02325
AC007879.2	19.4526	15.4058	28.1372	51.079	12.5142	22.4804	37.6809	14.8977	20.6169	22.3161	23.3177	35.4069
AC007879.3	14.5895	17.3315	6.79174	34.0527	33.3712	14.0502	21.0312	21.1051	8.59039	21.4895	23.3177	22.2558
AC007879.4	2.91789	0.962861	4.85124	6.08083	6.67423	0.936682	5.2578	2.48295	2.57712	5.78565	5.1817	1.01163
AC007881.1	125.469	113.618	107.698	125.265	110.959	164.856	110.414	140.287	124.561	67.7747	554.442	150.732
AC007881.2	25.2884	42.3659	1.9405	30.4042	27.5312	0	18.4023	1.24148	17.1808	21.4895	0	35.4069
AC007881.3	2.91789	4.81431	7.76198	13.3778	8.34279	11.2402	5.2578	7.44886	12.0265	1.65304	0	1.01163
AC007899.1	5.83578	2.88858	2.91074	1.21617	0.834279	7.49346	0	2.48295	6.87231	1.65304	0	1.01163
AC007906.1	4.86315	6.74003	6.79174	6.08083	4.1714	4.68341	3.5052	2.48295	7.73135	9.09173	7.77255	4.0465
AC007906.2	839.38	591.197	801.425	1110.36	985.284	970.403	777.278	1004.35	572.979	519.055	880.889	408.697
AC007907.1	0	0	0	0	0	0	0	1.24148	0	0.826521	5.1817	0
AC007919.1	6.80841	1.92572	0.970248	3.6485	3.33712	0	0.8763	6.20738	2.57712	0.826521	0	0
AC007919.2	0	3.85145	0	0	0	0	0	4.96591	0	0	0	0
AC007920.2	1.94526	6.74003	0.970248	21.891	1.66856	13.1136	5.2578	18.6222	10.3085	11.5713	22.0222	3.03488
AC007922.1	0	3.85145	7.76198	0	5.83995	0	0	0	0	0	0	4.0465
AC007922.2	0	1.92572	0.970248	2.43233	5.00567	0.936682	0.8763	6.20738	0	6.61217	0	0
AC007923.2	0	0	0	0	0	0.936682	0	0	0	0	0	3.03488
AC007923.4	0	0.962861	0	6.08083	5.00567	0.936682	2.6289	0	7.73135	0	0	6.06975
AC007938.1	18.48	15.4058	16.4942	47.4305	15.017	28.1005	37.6809	50.9006	28.3483	33.8874	12.9543	19.2209
AC007938.2	6.80841	24.0715	13.5835	18.2425	25.0284	14.0502	35.052	14.8977	7.73135	34.7139	0	14.1628
AC007938.3	89.482	104.952	89.2628	87.564	106.788	73.0612	75.3618	73.2471	79.8906	100.836	141.201	72.837
AC007938.4	21.3979	12.5172	25.2264	52.2951	42.5482	22.4804	28.0416	39.7273	24.9121	31.4078	3.88628	35.4069
AC007950.1	0.97263	0.962861	0	0	0	0	0	0	0	3.30608	0	0
AC007950.2	3.89052	2.88858	3.88099	17.0263	2.50284	3.74673	5.2578	17.3807	8.59039	2.47956	3.88628	3.03488
AC007952.2	10.6989	13.4801	15.524	24.3233	6.67423	11.2402	8.763	28.554	5.15423	8.26521	24.6131	9.10463
AC007952.3	2.91789	2.88858	0	1.21617	4.1714	0	0.8763	0	0.859039	4.95912	2.59085	2.02325
AC007952.4	6.80841	0.962861	0	0	0	0	11.3919	6.20738	0	0	5.1817	7.08138
AC007952.6	4.86315	7.70289	8.73223	8.51316	19.1884	12.1769	18.4023	9.93182	7.73135	0	3.88628	11.1279
AC007952.7	1.94526	1.92572	1.9405	3.6485	2.50284	0.936682	4.3815	2.48295	0.859039	0.826521	5.1817	2.02325
AC007953.1	0.97263	0	2.91074	0	0	3.74673	0	1.24148	0	0	0	0
AC007953.2	2.91789	5.77717	46.5719	30.4042	90.9364	55.2642	37.6809	44.6932	48.9652	57.8565	41.4536	40.465
AC007954.1	6.80841	0	0	0	2.50284	0.936682	0	0	0	6.61217	0	1.01163
AC007956.1	32.0968	19.2572	11.643	32.8365	49.2225	40.2773	24.5364	27.3125	16.3217	61.9891	0	20.2325
AC007966.1	81.7009	59.6974	20.3752	58.376	20.857	11.2402	99.8982	98.0767	21.476	57.0299	34.9765	33.3836
AC007967.1	0	0	0	0	0	0	0	1.24148	0.859039	0	0	0
AC007967.3	1.94526	0	0	0	0	0	0	0	0.859039	0	0	0
AC007969.1	2.91789	11.5543	8.73223	4.86466	1.66856	8.43014	4.3815	13.6562	3.43615	9.09173	16.8405	1.01163
AC007969.2	0.97263	1.92572	2.91074	0	0.834279	0	0.8763	1.24148	1.71808	0	2.59085	1.01163
AC007991.2	7.78104	2.88858	0.970248	0	0	6.55678	0	0	0	0	0	0
AC007991.3	0	0.962861	2.91074	0	0.834279	0	0	0	0	2.47956	0	0
AC007991.4	0.97263	0	0	0	0	1.87336	0	2.48295	0	0	0	0
AC007993.1	0.97263	0	3.88099	1.21617	0.834279	0	2.6289	1.24148	0	0.826521	0	2.02325
AC007993.2	0	4.81431	2.91074	0	5.00567	0.936682	1.7526	6.20738	1.71808	1.65304	1.29543	3.03488
AC007993.3	6.80841	6.74003	0.970248	3.6485	1.66856	2.81005	0	0	1.71808	0.826521	0	1.01163
AC007996.1	614.702	413.068	358.992	491.331	397.951	502.062	218.199	440.724	401.171	397.557	559.624	365.197
AC007998.3	8.75367	6.74003	13.5835	3.6485	3.33712	20.607	24.5364	21.1051	7.73135	10.7448	0	5.05813
AC007998.4	4.86315	6.74003	5.82149	1.21617	4.1714	5.62009	6.1341	1.24148	0	6.61217	0	3.03488
AC007998.5	3.89052	8.66575	1.9405	9.72933	9.17707	12.1769	1.7526	3.72443	1.71808	4.1326	1.29543	0
AC008011.2	0	0	0	0	5.83995	0	0	3.72443	0.859039	0	2.59085	0
AC008013.1	34.0421	29.8487	38.8099	36.485	90.1021	63.6944	42.0624	76.9716	53.2604	99.1825	60.885	40.465
AC008013.2	11.6716	1.92572	0.970248	10.9455	70.0794	34.6572	38.5572	29.7954	23.194	47.9382	32.3856	7.08138
AC008013.3	0.97263	0	1.9405	1.21617	0	0	0.8763	0	0	0	0	0
AC008014.1	159.511	143.466	129.043	182.425	363.746	121.769	107.785	218.5	208.746	157.865	172.292	76.8835
AC008021.1	3.89052	6.74003	6.79174	3.6485	0.834279	11.2402	3.5052	8.69034	1.71808	0	12.9543	6.06975
AC008026.1	7.78104	7.70289	2.91074	9.72933	5.00567	4.68341	5.2578	1.24148	1.71808	4.1326	2.59085	0
AC008026.3	2.91789	2.88858	4.85124	2.43233	4.1714	9.36682	0.8763	1.24148	5.15423	0.826521	32.3856	9.10463
AC008033.1	0	0	1.9405	0	0	0	0.8763	0	0	0	0	0
AC008033.3	0.97263	4.81431	3.88099	15.8102	1.66856	3.74673	4.3815	1.24148	0.859039	0	0	0
AC008035.1	24.3158	23.1087	15.524	41.3497	26.6969	36.5306	12.2682	38.4858	31.7844	25.6221	77.7255	32.372
AC008038.1	267.473	470.839	225.098	338.094	341.22	283.815	272.529	243.329	237.095	235.558	218.927	283.255
AC008040.1	1.94526	1.92572	17.4645	27.9718	5.00567	1.87336	10.5156	4.96591	16.3217	4.1326	3.88628	1.01163
AC008050.1	35.9873	25.0344	16.4942	29.188	16.6856	29.0371	19.2786	26.071	13.7446	28.9282	3.88628	31.3604
AC008055.1	0	0	0	4.86466	0	0	0	1.24148	0	0	0	0
AC008056.1	0	9.62861	0	1.21617	1.66856	3.74673	0.8763	4.96591	3.43615	0.826521	6.47713	1.01163
AC008056.2	22.3705	1.92572	9.70248	12.1617	5.00567	0	0.8763	33.5199	2.57712	8.26521	1.29543	6.06975
AC008060.1	21.3979	0.962861	82.4711	54.7275	140.993	56.2009	80.6196	83.179	132.292	136.376	59.5896	101.163
AC008060.4	47.6589	18.2944	130.013	217.694	303.678	141.439	172.631	168.841	266.302	267.793	340.697	402.627
AC008063.1	15.5621	4.81431	12.6132	14.594	1.66856	4.68341	2.6289	0	7.73135	2.47956	1.29543	6.06975
AC008063.2	0	0	0	0	0	0	0	1.24148	0.859039	0	0	0
AC008065.1	0	0	0	0	0.834279	0	0	0	0.859039	0	0	0
AC008066.1	1.94526	3.85145	6.79174	10.9455	3.33712	18.7336	3.5052	14.8977	10.3085	11.5713	15.5451	13.1511
AC008067.1	5.83578	0.962861	1.9405	3.6485	5.00567	0.936682	2.6289	3.72443	4.29519	5.78565	0	4.0465
AC008073.1	22.3705	5.77717	4.85124	8.51316	5.83995	13.1136	11.3919	22.3466	6.87231	20.663	9.06798	8.093
AC008073.2	52.522	54.8831	46.5719	41.3497	40.8797	60.8843	43.815	72.0057	56.6965	51.2443	47.9307	49.5696
AC008073.3	3.89052	0	1.9405	2.43233	2.50284	8.43014	4.3815	7.44886	1.71808	2.47956	0	2.02325
AC008074.1	22.3705	14.4429	33.9587	40.1335	49.2225	51.5175	26.289	43.4517	41.2339	47.9382	3.88628	22.2558
AC008074.2	2.91789	2.88858	11.643	8.51316	10.0113	4.68341	11.3919	17.3807	6.87231	10.7448	5.1817	7.08138
AC008074.3	71.002	75.1032	32.9884	60.8083	108.456	94.6049	114.795	85.6619	63.5689	85.1316	86.7935	75.8719
AC008079.1	0	0	0	0	0.834279	0	0	0	0	0	0	1.01163
AC008079.2	172.156	178.129	127.102	109.455	135.153	147.059	99.8982	157.668	140.023	150.427	174.882	182.093
AC008080.1	5.83578	11.5543	0.970248	12.1617	4.1714	3.74673	7.8867	18.6222	10.3085	9.09173	37.5673	7.08138
AC008080.2	0.97263	4.81431	0.970248	0	5.83995	7.49346	0	0	4.29519	3.30608	0	1.01163
AC008080.3	0.97263	1.92572	0	2.43233	0.834279	2.81005	0	2.48295	1.71808	1.65304	3.88628	2.02325
AC008080.4	13.6168	11.5543	17.4645	25.5395	15.017	23.4171	10.5156	32.2784	20.6169	18.1835	22.0222	31.3604
AC008083.1	0	0	0	4.86466	0	0	0	0	0.859039	0.826521	0	0
AC008083.2	0.97263	0	0	0	0	0	0	0	0	0.826521	5.1817	1.01163
AC008083.3	26.261	17.3315	10.6727	18.2425	30.034	7.49346	21.0312	29.7954	7.73135	18.1835	6.47713	14.1628
AC008083.4	0	0	2.91074	0	0	0	0	0	4.29519	0	9.06798	0
AC008105.1	35.0147	52.9574	53.3636	124.049	99.2792	22.4804	104.28	27.3125	55.8375	59.5095	151.565	74.8603
AC008105.2	0	0	0	0	0.834279	0	0.8763	0	0.859039	4.95912	6.47713	0
AC008105.3	383.216	836.727	388.099	717.538	372.923	387.786	440.779	435.758	432.096	327.302	838.14	712.184
AC008109.1	0	0.962861	0	0	0	0	0	0	0	0.826521	0	0
AC008114.1	0	1.92572	10.6727	2.43233	0.834279	7.49346	3.5052	2.48295	0.859039	4.1326	1.29543	0
AC008115.1	0	0	0	0	3.33712	0	0	1.24148	0	0	0	0
AC008115.2	6.80841	0.962861	0.970248	2.43233	3.33712	7.49346	4.3815	1.24148	3.43615	0	2.59085	0
AC008115.3	223.705	284.044	168.823	227.423	158.513	177.97	61.341	211.051	121.983	138.029	36.2719	123.418
AC008115.4	10.6989	56.8088	9.70248	6.08083	47.5539	56.2009	63.0936	54.625	35.2206	47.9382	67.3621	35.4069
AC008121.1	0.97263	7.70289	7.76198	10.9455	3.33712	0	2.6289	0	2.57712	5.78565	2.59085	4.0465
AC008121.2	6.80841	14.4429	26.1967	17.0263	9.17707	2.81005	1.7526	13.6562	5.15423	12.3978	24.6131	22.2558
AC008121.3	6.80841	2.88858	1.9405	1.21617	0.834279	3.74673	1.7526	6.20738	5.15423	1.65304	5.1817	7.08138
AC008124.1	2910.11	3563.55	2617.73	3653.36	2810.69	3017.99	2327.45	3392.96	2556.5	2956.46	2796.82	2340.9
AC008125.1	0	0	2.91074	1.21617	2.50284	0	0.8763	0	0	0.826521	1.29543	0
AC008127.1	0	3.85145	0	0	0.834279	1.87336	0.8763	0	0	2.47956	0	0
AC008132.1	1.94526	0	1.9405	0	0.834279	0	0	0	2.57712	0	0	0
AC008133.1	0	0	0.970248	0	0.834279	0	1.7526	0	0.859039	0	2.59085	0
AC008133.2	0	0.962861	2.91074	0	0	0	0	0	0	0	0	0
AC008147.1	0.97263	10.5915	4.85124	0	3.33712	7.49346	0.8763	1.24148	2.57712	0.826521	0	2.02325
AC008147.2	87.5367	33.7001	80.5306	102.158	64.2395	64.6311	44.6913	98.0767	66.146	94.2234	19.4314	25.2906
AC008147.3	0	0	0.970248	0	0	3.74673	0.8763	3.72443	0	2.47956	2.59085	0
AC008147.4	5.83578	20.2201	8.73223	18.2425	5.83995	22.4804	0.8763	12.4148	8.59039	13.2243	20.7268	16.186
AC008149.1	0.97263	2.88858	3.88099	0	1.66856	0	0	0	0	0.826521	2.59085	0
AC008154.2	0	0	0	0	1.66856	1.87336	0.8763	1.24148	0	0.826521	0	1.01163
AC008155.1	0.97263	0.962861	0	0	0.834279	3.74673	0	1.24148	4.29519	4.1326	2.59085	1.01163
AC008158.1	0.97263	40.4402	102.846	83.9155	50.891	109.592	41.1861	22.3466	14.6037	23.9691	137.315	84.9765
AC008163.1	0	0	0	1.21617	0.834279	0	0	0	0	3.30608	0	9.10463
AC008171.1	0.97263	0	0	1.21617	0	7.49346	0.8763	1.24148	0.859039	0.826521	0	4.0465
AC008243.1	17.5073	25.9973	19.405	13.3778	13.3485	20.607	23.6601	8.69034	24.0531	21.4895	37.5673	21.2441
AC008250.1	2.91789	5.77717	2.91074	0	3.33712	0	1.7526	0	0	0	0	0
AC008250.2	3.89052	0	0	0	0	0	0	0	0	3.30608	0	4.0465
AC008264.1	0	0.962861	3.88099	6.08083	3.33712	1.87336	3.5052	1.24148	0.859039	0.826521	3.88628	0
AC008264.2	123.524	127.098	87.3223	134.994	103.451	113.339	106.032	109.25	81.6087	153.733	42.749	78.9068
AC008267.1	0	0	0	0	3.33712	0	0	12.4148	0.859039	3.30608	7.77255	0
AC008267.2	15.5621	19.2572	6.79174	19.4587	10.8456	11.2402	9.6393	7.44886	4.29519	11.5713	5.1817	5.05813
AC008267.3	183.827	298.487	211.514	209.181	170.193	152.679	149.847	234.639	194.143	170.263	190.428	191.197
AC008267.4	3.89052	1.92572	0.970248	4.86466	1.66856	3.74673	0	1.24148	0.859039	0	1.29543	2.02325
AC008267.5	0	0.962861	1.9405	3.6485	0.834279	3.74673	1.7526	0	1.71808	2.47956	0	2.02325
AC008267.6	0	1.92572	0	0	0.834279	0	0	0	0	0	0	0
AC008267.7	0	0.962861	0	4.86466	2.50284	2.81005	1.7526	0	6.01327	1.65304	7.77255	1.01163
AC008268.1	0.97263	0	0	0	0	0	0	4.96591	0	0	7.77255	0
AC008269.1	3.89052	5.77717	11.643	8.51316	18.3541	2.81005	7.0104	14.8977	14.6037	14.0509	1.29543	12.1395
AC008269.2	0.97263	3.85145	1.9405	1.21617	2.50284	1.87336	7.8867	0	6.01327	4.1326	2.59085	0
AC008277.1	3.89052	0	0	4.86466	7.50851	1.87336	2.6289	6.20738	0.859039	5.78565	1.29543	4.0465
AC008277.2	4.86315	0.962861	1.9405	0	0.834279	0.936682	0	4.96591	5.15423	0.826521	0	1.01163
AC008278.1	1.94526	0	0	1.21617	1.66856	0.936682	2.6289	0	0	0	5.1817	0
AC008278.2	0.97263	2.88858	0	13.3778	2.50284	0	0	17.3807	1.71808	4.1326	0	0
AC008280.1	2.91789	0	1.9405	9.72933	4.1714	1.87336	0.8763	2.48295	0	0.826521	0	0
AC008280.3	76.8378	105.915	83.4413	107.023	45.8853	62.7577	33.2994	64.5568	37.7977	58.683	88.0889	66.7673
AC008379.1	0	0.962861	0.970248	0	0.834279	0	0	0	0	0.826521	1.29543	0
AC008385.1	33.0694	1.92572	5.82149	3.6485	3.33712	1.87336	1.7526	17.3807	3.43615	3.30608	18.136	3.03488
AC008392.1	2.91789	0	0.970248	0	0	0	0	0	0.859039	0	0	0
AC008393.1	162.429	235.901	157.18	259.043	156.01	183.59	111.29	229.673	182.975	132.243	240.949	176.023
AC008395.1	0	0	0.970248	0	0	1.87336	0	0	0	0	0	0
AC008403.3	8.75367	0	0.970248	0	1.66856	0.936682	0	0	0.859039	3.30608	1.29543	2.02325
AC008412.1	0	0	0	1.21617	0.834279	0	0	0	0.859039	0	0	0
AC008415.1	0	0	0	0	0	0.936682	0.8763	1.24148	4.29519	4.1326	0	2.02325
AC008417.1	1.94526	3.85145	5.82149	0	1.66856	0.936682	0.8763	2.48295	3.43615	4.95912	0	3.03488
AC008427.1	1.94526	0	0.970248	0	3.33712	0.936682	1.7526	0	0.859039	1.65304	0	0
AC008429.1	61.2757	119.395	69.8579	100.942	74.2508	105.845	109.537	104.284	130.574	113.233	64.7713	78.9068
AC008429.2	17.5073	12.5172	13.5835	8.51316	15.8513	17.797	12.2682	18.6222	10.3085	16.5304	18.136	22.2558
AC008429.3	1.94526	0	1.9405	1.21617	2.50284	1.87336	0	7.44886	2.57712	0	1.29543	2.02325
AC008429.4	2.91789	0.962861	1.9405	1.21617	3.33712	1.87336	1.7526	1.24148	0	3.30608	1.29543	0
AC008434.1	6.80841	18.2944	18.4347	36.485	24.1941	29.9738	14.8971	26.071	20.6169	23.1426	0	14.1628
AC008438.1	130.332	173.315	176.585	159.318	171.861	182.653	125.311	157.668	117.688	170.263	121.77	108.244
AC008438.2	3.89052	16.3686	4.85124	17.0263	15.017	6.55678	25.4127	22.3466	7.73135	22.3161	1.29543	2.02325
AC008440.1	0	0	0	2.43233	0	0	0.8763	2.48295	0	0.826521	0	3.03488
AC008440.3	6.80841	7.70289	1.9405	17.0263	15.8513	7.49346	5.2578	6.20738	7.73135	3.30608	10.3634	3.03488
AC008443.1	204.252	174.278	203.752	287.015	228.592	150.806	160.363	314.094	213.042	176.049	84.2027	130.5
AC008443.3	13.6168	17.3315	4.85124	8.51316	14.1827	15.9236	20.1549	21.1051	10.3085	19.8365	5.1817	17.1976
AC008443.4	26.261	44.2916	11.643	27.9718	18.3541	24.3537	38.5572	21.1051	17.1808	25.6221	32.3856	17.1976
AC008443.5	29.1789	33.7001	14.5537	26.7557	16.6856	24.3537	13.1445	12.4148	20.6169	18.1835	22.0222	24.279
AC008443.6	12.6442	7.70289	0.970248	3.6485	11.6799	8.43014	17.526	7.44886	17.1808	12.3978	33.6811	6.06975
AC008443.7	34.0421	37.5516	27.1669	68.1053	25.0284	30.9105	28.0416	38.4858	38.6567	20.663	14.2497	10.1163
AC008448.1	0	0.962861	0	0	0.834279	8.43014	0.8763	3.72443	0.859039	0	0	0
AC008456.1	9.7263	1.92572	1.9405	4.86466	10.0113	5.62009	2.6289	6.20738	6.01327	16.5304	0	2.02325
AC008464.1	33.0694	18.2944	26.1967	29.188	29.1998	63.6944	30.6705	28.554	75.5954	23.1426	38.8628	30.3488
AC008467.1	237.322	314.856	208.603	111.887	130.982	95.5416	94.6404	120.423	103.944	76.0399	234.472	290.336
AC008474.1	0	0	0.970248	0	0	0	0	0	0	0	1.29543	4.0465
AC008481.1	2.91789	0.962861	7.76198	1.21617	9.17707	1.87336	13.1445	17.3807	3.43615	2.47956	6.47713	2.02325
AC008481.2	14.5895	8.66575	9.70248	1.21617	7.50851	7.49346	34.1757	0	7.73135	19.01	11.6588	4.0465
AC008494.1	0	7.70289	1.9405	9.72933	12.5142	8.43014	11.3919	16.1392	6.87231	3.30608	16.8405	5.05813
AC008494.2	12.6442	21.183	14.5537	21.891	12.5142	14.0502	25.4127	50.9006	20.6169	14.8774	5.1817	28.3255
AC008494.3	13.6168	29.8487	14.5537	10.9455	29.1998	9.36682	21.9075	28.554	17.1808	38.02	20.7268	29.3371
AC008496.2	1.94526	0	0	1.21617	0	0	0	0	0	1.65304	0	0
AC008498.1	29.1789	18.2944	7.76198	14.594	39.2111	13.1136	59.5884	42.2102	29.2073	20.663	3.88628	28.3255
AC008498.2	0	0	3.88099	0	0.834279	0.936682	7.8867	0	6.87231	1.65304	0	0
AC008505.1	0	0	14.5537	0	0.834279	5.62009	1.7526	0	0	0	2.59085	0
AC008507.1	172.156	72.2146	143.597	96.0771	130.982	173.286	150.724	108.008	139.164	122.325	213.745	151.744
AC008507.2	6.80841	7.70289	2.91074	17.0263	23.3598	18.7336	13.1445	1.24148	10.3085	29.7547	0	1.01163
AC008507.3	0.97263	0.962861	0	0	0	0	0.8763	0	0	0	0	0
AC008507.4	26.261	12.5172	15.524	18.2425	17.5199	20.607	24.5364	17.3807	27.4892	34.7139	19.4314	22.2558
AC008507.5	0.97263	0	0	0	0	0	0.8763	0	0	0	0	0
AC008514.1	0	1.92572	0.970248	10.9455	5.83995	2.81005	0.8763	17.3807	2.57712	0	0	1.01163
AC008514.2	6.80841	4.81431	1.9405	6.08083	9.17707	1.87336	0	0	4.29519	2.47956	3.88628	5.05813
AC008522.1	40.8505	10.5915	16.4942	13.3778	12.5142	7.49346	4.3815	4.96591	7.73135	9.91825	18.136	12.1395
AC008525.1	0	0	0	0	0	0.936682	0	0	0.859039	1.65304	0	0
AC008526.1	0	0	0	0	0.834279	1.87336	0.8763	0	0	0	1.29543	0
AC008534.1	17.5073	0	6.79174	3.6485	1.66856	15.9236	0	1.24148	7.73135	4.1326	1.29543	6.06975
AC008536.1	375.435	286.933	243.532	234.72	239.438	236.044	141.961	182.497	262.007	259.528	139.906	234.697
AC008536.2	46.6862	37.5516	27.1669	19.4587	55.0624	45.8974	4.3815	16.1392	43.811	48.7647	50.5216	39.4534
AC008536.3	334.585	192.572	174.645	267.557	165.187	230.424	102.527	212.293	164.076	247.956	182.655	242.79
AC008537.2	73.9199	72.2146	87.3223	65.673	171.027	103.035	105.156	131.597	105.662	146.294	24.6131	79.9184
AC008537.3	302.488	256.121	268.759	136.211	307.849	356.876	258.508	294.23	227.645	233.079	352.356	251.895
AC008537.4	199.389	68.3632	108.668	63.2406	83.4279	115.212	70.9803	131.597	78.1725	76.0399	204.677	185.127
AC008543.1	81.7009	98.2119	50.4529	80.267	79.2565	81.4913	70.9803	65.7983	71.3002	66.1217	64.7713	91.0463
AC008543.2	0	0	0	0	0.834279	0	1.7526	0	0.859039	0	0	0
AC008543.3	2.91789	1.92572	1.9405	3.6485	4.1714	1.87336	3.5052	3.72443	2.57712	3.30608	11.6588	1.01163
AC008543.4	3.89052	7.70289	5.82149	4.86466	7.50851	8.43014	5.2578	1.24148	2.57712	1.65304	3.88628	12.1395
AC008543.5	11.6716	1.92572	0.970248	2.43233	14.1827	0.936682	11.3919	3.72443	1.71808	0.826521	1.29543	4.0465
AC008549.2	0	0	0	0	0	1.87336	0.8763	0	0	0	0	0
AC008549.3	0	0	0.970248	0	0	0	0	0	0	0.826521	0	0
AC008550.1	0	0	0	0	0	0	0	0	2.57712	0	0	0
AC008551.1	0.97263	2.88858	1.9405	3.6485	5.00567	3.74673	17.526	3.72443	2.57712	4.95912	2.59085	10.1163
AC008554.1	5.83578	0.962861	1.9405	0	0	0	0.8763	1.24148	0.859039	0	0	1.01163
AC008555.1	44.741	45.2545	9.70248	25.5395	29.1998	13.1136	26.289	4.96591	24.0531	4.95912	22.0222	15.1744
AC008555.2	34.0421	55.846	14.5537	65.673	40.8797	38.404	22.7838	18.6222	13.7446	15.7039	7.77255	66.7673
AC008555.3	0.97263	0	0	0	0	0	0	2.48295	0	0.826521	0	1.01163
AC008555.4	0.97263	0	0.970248	0	0	0	0.8763	0	5.15423	2.47956	0	0
AC008555.5	17.5073	26.9601	7.76198	26.7557	34.2054	35.5939	23.6601	9.93182	4.29519	8.26521	33.6811	26.3023
AC008555.7	0	0	0	0	5.00567	0	0	0	0	0	0	0
AC008555.8	214.951	259.973	142.626	143.508	181.873	165.793	120.929	140.287	180.398	109.927	227.995	219.523
AC008556.1	139.086	77.0289	83.4413	97.2933	65.0738	125.515	67.4751	90.6278	108.239	45.4586	111.407	144.662
AC008560.1	271.364	233.975	240.621	214.045	199.393	237.917	236.601	249.537	201.874	219.028	361.424	314.616
AC008562.1	0	0	0	0	0	0.936682	0.8763	0	0	0	0	1.01163
AC008565.1	0	0	3.88099	0	0	0	0	0	0	0	0	1.01163
AC008567.1	11.6716	0	0.970248	0	0	0	0	3.72443	3.43615	5.78565	0	0
AC008567.2	23.3431	8.66575	13.5835	6.08083	0.834279	0	3.5052	8.69034	19.7579	10.7448	2.59085	4.0465
AC008567.3	171.183	181.981	130.013	234.72	244.444	264.144	285.674	152.702	220.773	228.12	470.239	307.534
AC008568.2	0	1.92572	0	0	0	0	0	0	0	0	0	0
AC008569.2	51.5494	54.8831	17.4645	44.9981	30.8683	32.7839	23.6601	42.2102	26.6302	18.1835	7.77255	20.2325
AC008574.1	1.94526	0	0	1.21617	0	0	0	0	0	0	0	0
AC008575.1	0	0	0	0	0.834279	0	2.6289	0	3.43615	0.826521	0	0
AC008575.2	18.48	15.4058	21.3455	10.9455	25.8626	16.8603	23.6601	11.1733	7.73135	26.4487	7.77255	15.1744
AC008591.1	1.94526	5.77717	0.970248	6.08083	10.0113	14.0502	2.6289	7.44886	1.71808	0.826521	2.59085	8.093
AC008592.1	6.80841	0	3.88099	6.08083	9.17707	0.936682	0.8763	3.72443	2.57712	0.826521	11.6588	5.05813
AC008592.3	15.5621	14.4429	8.73223	12.1617	8.34279	2.81005	14.8971	16.1392	24.9121	21.4895	16.8405	13.1511
AC008592.4	3.89052	1.92572	0	2.43233	0.834279	7.49346	4.3815	2.48295	4.29519	3.30608	7.77255	8.093
AC008592.5	8.75367	8.66575	3.88099	10.9455	1.66856	1.87336	0	11.1733	3.43615	9.09173	1.29543	4.0465
AC008601.1	0	0	0	0	0	0	1.7526	1.24148	0	0	0	0
AC008608.1	0	0	0	0	0	0.936682	3.5052	0	0.859039	0	0	0
AC008608.2	3.89052	0.962861	0	10.9455	1.66856	7.49346	0	0	4.29519	4.1326	5.1817	0
AC008609.1	0	0.962861	0.970248	1.21617	0	0	2.6289	2.48295	6.87231	4.95912	0	1.01163
AC008610.1	145.895	271.527	214.425	199.451	93.4393	197.64	94.6404	130.355	159.781	93.3969	207.268	187.151
AC008619.1	5.83578	3.85145	21.3455	8.51316	38.3768	29.0371	20.1549	31.0369	25.7712	25.6221	12.9543	6.06975
AC008622.1	0.97263	5.77717	0.970248	0	1.66856	2.81005	0.8763	0	0	0	0	3.03488
AC008622.2	29.1789	40.4402	29.1074	19.4587	30.034	38.404	42.9387	47.1761	51.5423	33.0608	90.6798	29.3371
AC008627.1	0	0	0	0	0.834279	0	0	0	0.859039	0	0	0
AC008628.1	0	0	0	0	0.834279	0.936682	0	0	0	0	0	0
AC008629.1	15.5621	48.1431	30.0777	51.079	24.1941	46.8341	8.763	24.8295	28.3483	33.0608	23.3177	38.4418
AC008629.2	7.78104	3.85145	1.9405	19.4587	8.34279	2.81005	7.8867	9.93182	23.194	3.30608	0	33.3836
AC008629.3	0.97263	0	0	0	0	0	0	8.69034	0	0	0	3.03488
AC008632.1	1.94526	1.92572	0.970248	0	0.834279	8.43014	1.7526	6.20738	0.859039	4.95912	1.29543	1.01163
AC008635.1	3.89052	9.62861	0.970248	10.9455	6.67423	3.74673	7.8867	8.69034	6.01327	4.1326	1.29543	5.05813
AC008641.1	2.91789	0	7.76198	1.21617	3.33712	6.55678	9.6393	1.24148	8.59039	21.4895	1.29543	9.10463
AC008649.1	0.97263	0.962861	0	0	3.33712	0.936682	0.8763	1.24148	3.43615	0.826521	7.77255	1.01163
AC008649.2	3.89052	3.85145	1.9405	3.6485	0	0.936682	5.2578	7.44886	0.859039	1.65304	6.47713	2.02325
AC008652.1	0.97263	0	0	2.43233	0	0	5.2578	0	0.859039	2.47956	0	0
AC008655.2	62.2483	83.7689	50.4529	49.8628	34.2054	42.1507	30.6705	47.1761	36.0796	40.4995	46.6353	51.5929
AC008659.1	3.89052	0	0.970248	1.21617	0	0.936682	0.8763	7.44886	0	0.826521	0	4.0465
AC008663.1	0	0	0.970248	0	0.834279	1.87336	5.2578	7.44886	0	4.95912	0	0
AC008663.2	47.6589	71.2517	58.2149	89.9963	150.17	166.729	142.837	135.321	89.34	189.273	68.6576	40.465
AC008663.3	29.1789	4.81431	11.643	3.6485	11.6799	7.49346	19.2786	7.44886	9.44942	25.6221	20.7268	12.1395
AC008667.1	34.0421	7.70289	97.0248	47.4305	62.5709	27.1638	69.2277	37.2443	75.5954	96.7029	28.4994	23.2674
AC008667.2	13.6168	28.8858	27.1669	32.8365	20.857	27.1638	42.0624	40.9687	26.6302	35.5404	38.8628	30.3488
AC008667.3	18.48	6.74003	13.5835	9.72933	10.0113	5.62009	9.6393	7.44886	11.1675	4.1326	9.06798	1.01163
AC008667.4	0	0	0	1.21617	0	0	0	0	0	0.826521	0	0
AC008669.1	221.76	316.781	262.937	201.884	250.284	231.36	294.437	256.986	216.478	247.13	198.2	294.383
AC008676.1	7.78104	4.81431	9.70248	14.594	12.5142	9.36682	9.6393	23.5881	14.6037	28.9282	22.0222	10.1163
AC008676.2	14.5895	5.77717	2.91074	12.1617	3.33712	12.1769	9.6393	19.8636	5.15423	4.1326	31.0902	8.093
AC008677.2	0	0	3.88099	0	0	0	0	0	0	0	1.29543	0
AC008680.1	5.83578	3.85145	3.88099	0	0	3.74673	0	1.24148	1.71808	1.65304	3.88628	8.093
AC008687.2	0	0.962861	3.88099	0	2.50284	0	0	0	1.71808	0	0	0
AC008687.4	19.4526	43.3288	20.3752	25.5395	33.3712	17.797	34.1757	11.1733	20.6169	22.3161	29.7948	27.3139
AC008687.6	1.94526	0	0	0	0	0	0	0	0	0	0	0
AC008691.1	2.91789	0.962861	6.79174	17.0263	2.50284	14.0502	41.1861	32.2784	24.9121	5.78565	45.3399	13.1511
AC008694.1	0	0.962861	0	1.21617	0	0	0	0	0	0	0	0
AC008696.1	0	0	0.970248	1.21617	0.834279	5.62009	2.6289	0	7.73135	0	0	2.02325
AC008696.2	0	5.77717	0	0	0	0	0	0	0	0	0	0
AC008700.1	0	0	3.88099	4.86466	0	0.936682	0.8763	0	0	0	2.59085	0
AC008703.1	0	0	0	0	0	0	2.6289	0	0	0.826521	0	0
AC008705.1	7.78104	0.962861	0	1.21617	0	8.43014	6.1341	9.93182	18.0398	5.78565	2.59085	2.02325
AC008708.1	90.4546	28.8858	72.7686	165.399	156.01	139.566	70.104	53.3835	78.1725	80.1725	54.4079	33.3836
AC008708.2	5.83578	12.5172	69.8579	43.782	76.7537	91.7949	72.7329	53.3835	85.0448	53.7239	102.339	86.9998
AC008716.1	0	0	0	0	0.834279	0	0	0	0	0	0	4.0465
AC008725.1	1.94526	0	0	1.21617	5.00567	1.87336	0.8763	1.24148	1.71808	0.826521	0	0
AC008728.1	0.97263	0	0	0	2.50284	2.81005	2.6289	3.72443	0	0.826521	0	1.01163
AC008731.1	86.5641	92.4347	85.3818	143.508	90.1021	101.162	99.8982	141.528	77.3135	126.458	36.2719	60.6975
AC008734.1	89.482	84.7318	57.2446	69.3215	47.5539	69.3145	56.9595	50.9006	43.811	59.5095	34.9765	50.5813
AC008734.2	0.97263	0.962861	4.85124	15.8102	0	7.49346	0.8763	1.24148	5.15423	0.826521	0	6.06975
AC008735.1	57.3852	86.6575	51.4231	53.5113	74.2508	61.821	57.8358	76.9716	96.2123	84.3051	36.2719	96.1044
AC008735.2	326.804	339.89	341.527	243.233	154.342	212.627	195.415	225.949	192.425	185.141	316.084	233.685
AC008735.3	1.94526	0	0	1.21617	0	0	0	0	0	0	0	0
AC008735.4	124.497	104.952	57.2446	68.1053	95.9421	64.6311	115.672	129.114	75.5954	93.3969	123.065	82.9533
AC008735.6	0	0.962861	0	1.21617	0	0	0.8763	0	0	0.826521	0	0
AC008736.1	70.0294	28.8858	31.0479	66.8891	39.2111	67.4411	88.5063	80.696	87.6219	44.6321	110.111	72.837
AC008736.2	0.97263	0.962861	2.91074	2.43233	3.33712	0.936682	3.5052	2.48295	0	4.95912	7.77255	10.1163
AC008737.1	32.0968	56.8088	30.0777	83.9155	35.874	20.607	72.7329	68.2812	46.3881	61.9891	9.06798	12.1395
AC008737.2	0	0	0.970248	1.21617	0	3.74673	0	0	2.57712	0	0	0
AC008737.3	0	0	0.970248	0	2.50284	2.81005	0	0	0	0	6.47713	0
AC008738.1	8.75367	17.3315	7.76198	23.1072	4.1714	11.2402	5.2578	6.20738	3.43615	9.09173	0	10.1163
AC008738.2	5.83578	2.88858	7.76198	18.2425	0.834279	15.9236	7.0104	16.1392	9.44942	6.61217	6.47713	11.1279
AC008738.4	0	3.85145	4.85124	0	0	0	0.8763	0	0	1.65304	0	2.02325
AC008739.2	24.3158	7.70289	6.79174	14.594	0.834279	12.1769	6.1341	9.93182	9.44942	1.65304	19.4314	17.1976
AC008739.3	0	0.962861	0	6.08083	0.834279	0.936682	5.2578	2.48295	0	0.826521	1.29543	0
AC008739.5	0.97263	0.962861	0	3.6485	5.83995	0	0	2.48295	5.15423	0.826521	0	0
AC008740.1	1.94526	0	0	0	0	0	0	2.48295	1.71808	0	1.29543	3.03488
AC008740.2	0	1.92572	0.970248	0	0	0	0	0	0.859039	1.65304	0	0
AC008741.2	742.117	1099.59	601.554	902.395	605.687	872.988	266.395	949.73	683.795	628.156	801.868	790.079
AC008742.1	122.551	30.8116	65.9769	35.2688	50.0567	134.882	63.0936	62.0738	60.1327	71.0808	77.7255	49.5696
AC008743.1	2.91789	0.962861	0	0	1.66856	0.936682	2.6289	2.48295	2.57712	2.47956	0	3.03488
AC008747.1	0.97263	0	0.970248	1.21617	0	0	0.8763	0	1.71808	1.65304	6.47713	1.01163
AC008750.1	57.3852	89.5461	89.2628	27.9718	42.5482	55.2642	70.104	39.7273	18.0398	27.2752	60.885	43.4999
AC008750.2	16.5347	20.2201	39.7802	3.6485	25.0284	33.7206	27.1653	8.69034	12.8856	19.01	11.6588	13.1511
AC008750.3	18.48	19.2572	8.73223	10.9455	10.0113	5.62009	7.8867	9.93182	12.8856	10.7448	9.06798	6.06975
AC008750.5	16.5347	24.0715	27.1669	40.1335	30.8683	21.5437	14.8971	38.4858	17.1808	39.673	20.7268	17.1976
AC008750.7	0	0	0.970248	0	0	0	0	0	0	1.65304	0	0
AC008751.1	0.97263	0	0	0	0.834279	0	1.7526	0	3.43615	0	0	0
AC008751.2	2.91789	0	0.970248	0	0	0.936682	0	0	0.859039	0	0	4.0465
AC008752.1	0.97263	1.92572	1.9405	1.21617	0	0	0	11.1733	0.859039	4.1326	1.29543	0
AC008752.2	4.86315	18.2944	9.70248	4.86466	3.33712	1.87336	4.3815	4.96591	8.59039	1.65304	16.8405	14.1628
AC008752.3	235.376	450.619	263.907	474.305	413.802	274.448	340.881	307.886	276.61	396.73	196.905	345.976
AC008753.1	0	0	0	0	1.66856	0	0	0	0.859039	0	0	0
AC008753.2	0.97263	0	0	0	0.834279	0	0.8763	0	0	0.826521	0	0
AC008758.2	10.6989	7.70289	10.6727	7.297	16.6856	3.74673	7.8867	8.69034	10.3085	16.5304	0	24.279
AC008758.4	17.5073	8.66575	18.4347	7.297	4.1714	6.55678	4.3815	8.69034	14.6037	9.91825	32.3856	17.1976
AC008758.6	8.75367	6.74003	8.73223	10.9455	13.3485	15.9236	11.3919	19.8636	10.3085	9.09173	12.9543	8.093
AC008759.1	12.6442	21.183	10.6727	23.1072	10.8456	10.3035	19.2786	19.8636	15.4627	8.26521	18.136	11.1279
AC008759.2	68.0841	117.469	54.3339	103.374	70.9137	71.1878	66.5988	62.0738	98.7894	58.683	147.679	140.616
AC008759.3	106.989	211.83	97.0248	113.103	112.628	11.2402	70.9803	73.2471	137.446	34.7139	193.018	144.662
AC008760.1	101.154	117.469	97.995	109.455	78.4222	61.821	68.3514	74.4886	98.7894	65.2951	72.5438	74.8603
AC008760.2	78.783	51.0317	157.18	117.968	171.861	207.943	85.8774	62.0738	40.3748	13.2243	56.9987	66.7673
AC008761.2	23.3431	8.66575	22.3157	14.594	11.6799	19.6703	44.6913	9.93182	22.335	20.663	2.59085	25.2906
AC008761.3	1.94526	0.962861	45.6017	40.1335	17.5199	27.1638	38.5572	13.6562	12.8856	50.4178	11.6588	29.3371
AC008763.1	5.83578	19.2572	2.91074	14.594	18.3541	13.1136	16.6497	16.1392	8.59039	9.09173	7.77255	15.1744
AC008763.2	0	0	0	4.86466	0	0	0.8763	2.48295	0	0.826521	1.29543	0
AC008764.1	0	0	0.970248	0	1.66856	0	0.8763	0	0	0.826521	0	0
AC008764.10	1.94526	0.962861	0.970248	14.594	4.1714	5.62009	1.7526	1.24148	0.859039	0	0	1.01163
AC008764.2	526.193	681.706	434.671	465.792	677.435	484.265	779.907	535.077	495.665	662.043	185.246	509.859
AC008764.4	0.97263	0.962861	0	0	0	0.936682	0	2.48295	0.859039	0	0	0
AC008764.6	149.785	208.941	143.597	209.181	112.628	138.629	79.7433	191.187	157.204	122.325	330.334	196.255
AC008764.8	225.65	301.376	215.395	262.692	233.598	340.016	86.7537	391.065	255.993	195.885	284.994	196.255
AC008764.9	7.78104	28.8858	18.4347	15.8102	21.6913	14.0502	28.9179	24.8295	40.3748	34.7139	36.2719	14.1628
AC008770.1	549.536	480.468	409.445	644.568	548.956	482.391	501.243	538.801	337.602	378.547	436.558	439.045
AC008770.3	6.80841	9.62861	7.76198	8.51316	6.67423	11.2402	10.5156	7.44886	10.3085	8.26521	19.4314	10.1163
AC008770.4	88.5093	96.2861	56.2744	40.1335	48.3882	74.9346	50.8254	72.0057	54.9785	70.2543	37.5673	38.4418
AC008771.1	205.225	177.167	186.288	124.049	181.873	207.007	276.034	152.702	197.579	237.211	229.29	204.348
AC008780.1	1.94526	5.77717	3.88099	13.3778	13.3485	8.43014	2.6289	21.1051	6.87231	1.65304	0	9.10463
AC008780.2	10.6989	21.183	7.76198	18.2425	9.17707	21.5437	6.1341	23.5881	19.7579	4.1326	10.3634	16.186
AC008781.1	12.6442	11.5543	7.76198	10.9455	5.00567	2.81005	9.6393	12.4148	6.01327	5.78565	12.9543	18.2093
AC008781.2	0.97263	3.85145	1.9405	6.08083	4.1714	0	2.6289	0	5.15423	4.95912	0	7.08138
AC008781.3	9.7263	11.5543	7.76198	12.1617	7.50851	9.36682	0	7.44886	6.87231	4.95912	5.1817	2.02325
AC008799.1	0	0	0	0	0	0	0.8763	2.48295	0	0	0	0
AC008802.1	748.925	898.35	595.732	615.38	512.247	852.381	488.099	506.523	489.652	307.466	1090.75	837.626
AC008805.1	0	0	0	0	0	0	7.0104	1.24148	0	0	0	0
AC008805.2	0	0	3.88099	0	0	0.936682	0	1.24148	6.87231	3.30608	1.29543	1.01163
AC008806.1	22.3705	9.62861	12.6132	20.6748	35.0397	25.2904	20.1549	38.4858	26.6302	7.43869	18.136	26.3023
AC008808.1	0	0	0	0	0.834279	0.936682	0.8763	0	0.859039	0	2.59085	0
AC008808.2	45.7136	34.663	94.1141	64.4568	58.3995	37.4673	75.3618	63.3153	124.561	98.356	69.953	57.6626
AC008813.1	15.5621	1.92572	7.76198	8.51316	1.66856	5.62009	1.7526	1.24148	1.71808	1.65304	0	0
AC008814.1	0	0	0	1.21617	0.834279	0.936682	0.8763	0	0.859039	0.826521	0	0
AC008825.2	0	0	0	0	0	0	0	0	4.29519	0	0	0
AC008833.1	0.97263	0	0	0	0.834279	0	0	0	0	0.826521	0	0
AC008840.1	27.2336	50.0688	22.3157	9.72933	28.3655	14.0502	32.4231	36.0028	15.4627	16.5304	6.47713	29.3371
AC008850.1	0.97263	3.85145	0	0	0.834279	0	3.5052	1.24148	0.859039	0.826521	0	0
AC008852.1	0	0	0	1.21617	0	0	0	0	1.71808	4.1326	0	0
AC008868.1	0	0	0	7.297	2.50284	0	0	0	0	0	0	0
AC008870.2	192.581	192.572	133.894	250.53	211.907	177.97	239.23	245.812	166.653	276.058	146.383	155.79
AC008870.3	6.80841	4.81431	3.88099	6.08083	4.1714	3.74673	2.6289	2.48295	1.71808	3.30608	3.88628	2.02325
AC008870.4	56.4125	23.1087	36.8694	38.9173	30.034	21.5437	26.289	31.0369	28.3483	23.9691	0	18.2093
AC008871.1	0	0	0.970248	0	0	7.49346	0	2.48295	0.859039	4.1326	6.47713	2.02325
AC008875.1	72.9473	101.1	35.8992	71.7538	43.3825	57.1376	31.5468	62.0738	67.005	38.8465	136.02	55.6394
AC008878.1	0	0	0	1.21617	1.66856	0	2.6289	0	0.859039	0	0	1.01163
AC008883.1	0.97263	1.92572	0	4.86466	4.1714	0	0	4.96591	2.57712	1.65304	1.29543	1.01163
AC008883.2	0	1.92572	0.970248	1.21617	4.1714	8.43014	0	2.48295	3.43615	4.1326	0	1.01163
AC008894.1	0.97263	0.962861	0	0	0	0	0.8763	0	0.859039	0.826521	0	0
AC008894.2	2.91789	1.92572	0.970248	0	10.8456	1.87336	20.1549	6.20738	7.73135	9.91825	11.6588	0
AC008894.3	86.5641	122.283	51.4231	108.239	50.891	59.011	63.9699	109.25	67.864	93.3969	133.429	51.5929
AC008895.1	30.1515	63.5489	42.6909	66.8891	85.9307	61.821	102.527	67.0398	71.3002	97.5295	6.47713	57.6626
AC008897.1	84.6188	138.652	91.2033	94.861	81.7593	93.6682	59.5884	117.94	92.7762	81.8256	15.5451	77.8952
AC008897.2	2.91789	2.88858	0.970248	1.21617	8.34279	5.62009	4.3815	8.69034	2.57712	4.1326	7.77255	6.06975
AC008897.3	121.579	170.426	173.674	302.825	157.679	440.241	133.198	232.156	263.725	77.693	132.133	271.116
AC008906.1	98.2356	104.952	222.187	97.2933	120.97	145.186	169.126	83.179	201.015	152.08	77.7255	138.593
AC008906.2	0	17.3315	2.91074	19.4587	4.1714	31.8472	8.763	7.44886	3.43615	9.91825	11.6588	3.03488
AC008915.1	15.5621	15.4058	19.405	3.6485	1.66856	9.36682	8.763	7.44886	4.29519	12.3978	19.4314	10.1163
AC008915.2	8.75367	21.183	4.85124	35.2688	11.6799	18.7336	16.6497	14.8977	14.6037	13.2243	32.3856	20.2325
AC008937.1	4.86315	2.88858	5.82149	1.21617	0	2.81005	7.8867	2.48295	7.73135	4.1326	3.88628	5.05813
AC008937.2	2.91789	0	0.970248	0	1.66856	0	2.6289	4.96591	0.859039	3.30608	1.29543	0
AC008937.3	50.5768	32.7373	81.5008	36.485	66.7423	44.9607	57.8358	36.0028	26.6302	51.2443	47.9307	51.5929
AC008940.1	9.7263	1.92572	0.970248	1.21617	0	10.3035	3.5052	11.1733	0	3.30608	2.59085	0
AC008945.1	81.7009	82.8061	40.7504	97.2933	30.034	67.4411	46.4439	108.008	76.4544	92.5703	133.429	65.7557
AC008946.1	62.2483	34.663	29.1074	46.2143	31.7026	37.4673	22.7838	39.7273	16.3217	38.8465	56.9987	38.4418
AC008948.1	0	0	0	2.43233	0	0	0	0	0.859039	0	0	0
AC008953.1	0	0	0.970248	1.21617	3.33712	0	0.8763	7.44886	0.859039	0.826521	0	0
AC008957.1	36.9599	421.733	115.46	69.3215	151.005	96.4783	148.095	52.142	91.9171	124.805	44.0445	39.4534
AC008957.2	3.89052	6.74003	5.82149	0	13.3485	25.2904	1.7526	0	4.29519	7.43869	27.2039	9.10463
AC008957.3	257.747	824.209	428.85	530.248	1197.19	439.304	1020.89	347.614	452.713	975.295	76.4301	300.453
AC008958.1	0	0	3.88099	0	0	0	0.8763	0	4.29519	0.826521	0	0
AC008966.1	256.774	426.548	298.836	339.31	427.985	388.723	401.345	394.79	440.687	424.005	405.468	418.813
AC008966.2	68.0841	54.8831	55.3041	52.2951	50.0567	82.428	56.9595	58.3494	60.1327	67.7747	81.6118	66.7673
AC008967.1	2.91789	0.962861	4.85124	3.6485	0	0	0	0	0	0	0	0
AC008969.1	1999.73	2063.41	1760.03	2524.76	1711.11	1939.87	1377.54	2820.64	2893.24	2744.88	1396.47	2293.35
AC008972.1	6.80841	32.7373	14.5537	48.6466	13.3485	17.797	31.5468	14.8977	9.44942	20.663	38.8628	22.2558
AC008972.2	9.7263	20.2201	11.643	6.08083	11.6799	9.36682	18.4023	23.5881	7.73135	8.26521	6.47713	7.08138
AC008982.2	55.4399	115.543	28.1372	70.5376	113.462	50.5808	163.868	74.4886	35.2206	158.692	37.5673	18.2093
AC008985.1	0.97263	11.5543	6.79174	1.21617	0.834279	0	8.763	21.1051	5.15423	8.26521	1.29543	3.03488
AC008991.2	0	0	0	4.86466	0	0	0	0	0	0	0	0
AC008992.1	20.4252	4.81431	6.79174	12.1617	12.5142	8.43014	16.6497	16.1392	9.44942	10.7448	50.5216	7.08138
AC008993.1	1.94526	0	0	0	0	1.87336	1.7526	0	0	0	0	2.02325
AC008993.2	0	1.92572	0	3.6485	0	0	0	0	0.859039	0	2.59085	1.01163
AC009005.1	13.6168	5.77717	12.6132	15.8102	9.17707	16.8603	14.0208	7.44886	6.87231	4.95912	12.9543	0
AC009014.1	0	0	0	0	0	0	0	0	0	0	2.59085	8.093
AC009019.1	36.9599	52.9574	32.9884	26.7557	35.0397	37.4673	25.4127	52.142	28.3483	31.4078	62.1804	31.3604
AC009021.1	0	0	0	2.43233	0.834279	0.936682	0	0	0	0	0	0
AC009021.2	0	0	0	0	0	0	0	2.48295	0	2.47956	0	158.825
AC009027.1	0	0	0.970248	0	0	0	0	3.72443	0	0	1.29543	0
AC009032.1	6.80841	0	0.970248	1.21617	0.834279	0	0	2.48295	0.859039	3.30608	10.3634	3.03488
AC009035.1	0	0	0	0	0	0	0	0	0	1.65304	0	0
AC009041.1	1.94526	1.92572	0.970248	0	2.50284	0.936682	2.6289	4.96591	0.859039	0	0	0
AC009041.2	3231.08	2389.82	3876.14	2463.95	2012.28	5521.74	1098.88	3823.75	3249.74	2165.48	11529.3	3764.26
AC009041.4	20.4252	25.9973	27.1669	17.0263	28.3655	12.1769	19.2786	43.4517	8.59039	13.2243	19.4314	12.1395
AC009044.1	1.94526	0	0	2.43233	0	0	0	1.24148	0	0	0	0
AC009053.1	757.679	801.101	596.702	722.403	648.235	768.079	659.854	820.616	554.939	632.288	520.761	578.65
AC009053.2	7.78104	6.74003	14.5537	20.6748	11.6799	21.5437	30.6705	18.6222	18.8988	8.26521	29.7948	26.3023
AC009053.3	1.94526	1.92572	0.970248	3.6485	0.834279	2.81005	0.8763	23.5881	0	3.30608	0	5.05813
AC009053.4	3.89052	0	5.82149	4.86466	3.33712	2.81005	3.5052	2.48295	0	0	0	0
AC009054.1	6.80841	2.88858	6.79174	0	1.66856	0	0	1.24148	0.859039	0.826521	0	0
AC009054.2	23.3431	3.85145	5.82149	21.891	11.6799	7.49346	9.6393	18.6222	6.87231	5.78565	11.6588	3.03488
AC009055.1	0	0.962861	0.970248	0	0.834279	0	0	0	0	0	2.59085	0
AC009055.2	0.97263	0	6.79174	1.21617	0	0	0	0	0.859039	0	0	0
AC009060.1	2.91789	2.88858	4.85124	0	2.50284	2.81005	4.3815	3.72443	0	1.65304	3.88628	1.01163
AC009060.2	6.80841	0	1.9405	1.21617	2.50284	9.36682	5.2578	3.72443	0	0	0	0
AC009061.2	332.64	565.2	348.319	555.788	315.357	312.852	211.188	405.963	368.528	261.181	239.654	315.627
AC009063.1	0	0	0	1.21617	0	0	0	4.96591	3.43615	0	0	0
AC009063.2	43.7684	67.4003	37.8397	71.7538	14.1827	40.2773	14.8971	38.4858	36.9387	5.78565	10.3634	6.06975
AC009063.3	33.0694	16.3686	11.643	8.51316	18.3541	25.2904	7.0104	12.4148	18.0398	35.5404	18.136	6.06975
AC009065.2	126.442	69.326	101.876	145.94	73.4166	130.199	82.3722	130.355	99.6485	72.7338	55.7033	101.163
AC009065.3	4.86315	1.92572	3.88099	3.6485	8.34279	4.68341	13.1445	22.3466	18.0398	7.43869	1.29543	1.01163
AC009065.4	62.2483	65.4746	65.9769	64.4568	52.5596	104.908	63.0936	114.216	79.8906	31.4078	234.472	60.6975
AC009065.5	294.707	280.193	268.759	293.096	258.626	232.297	200.673	300.437	236.236	226.467	93.2706	203.337
AC009065.8	114.77	147.318	132.924	109.455	90.9364	133.946	117.424	117.94	115.97	123.978	174.882	140.616
AC009075.1	1.94526	0.962861	0.970248	4.86466	3.33712	0.936682	0	2.48295	5.15423	4.95912	0	3.03488
AC009075.2	0	0	0.970248	1.21617	1.66856	2.81005	2.6289	0	1.71808	4.1326	0	2.02325
AC009078.1	0	0	0	0	0.834279	0	0.8763	0	0	0	0	0
AC009078.2	0.97263	0.962861	18.4347	17.0263	37.5426	25.2904	51.7017	12.4148	9.44942	5.78565	11.6588	38.4418
AC009078.3	77.8104	58.7345	68.8876	81.4831	77.5879	130.199	68.3514	72.0057	121.983	80.1725	71.2484	46.5348
AC009084.1	0.97263	2.88858	0.970248	0	7.50851	0	2.6289	1.24148	2.57712	8.26521	0	6.06975
AC009084.2	597.195	814.581	652.977	789.292	410.465	849.571	354.901	901.312	843.576	684.359	545.374	604.952
AC009086.3	18.48	15.4058	16.4942	12.1617	8.34279	12.1769	5.2578	14.8977	5.15423	5.78565	9.06798	9.10463
AC009087.1	61.2757	28.8858	35.8992	43.782	26.6969	52.4542	23.6601	54.625	25.7712	23.1426	24.6131	52.6045
AC009088.1	33.0694	32.7373	6.79174	31.6203	44.2168	57.1376	27.1653	21.1051	29.2073	41.326	107.52	43.4999
AC009088.4	0	1.92572	0	0	0	0.936682	0.8763	0	0	1.65304	0	1.01163
AC009090.1	155.621	95.3233	142.626	108.239	95.9421	133.946	102.527	130.355	121.124	209.11	112.702	101.163
AC009090.3	99.2083	121.321	118.37	93.6448	73.4166	127.389	106.909	130.355	91.0581	115.713	205.973	104.197
AC009090.4	246.075	401.513	234.8	268.773	270.306	277.258	329.489	346.372	353.065	316.557	136.02	214.465
AC009090.5	43.7684	109.766	44.6314	55.9436	44.2168	41.214	55.2069	34.7614	69.5821	48.7647	73.8393	49.5696
AC009093.1	17.5073	30.8116	29.1074	46.2143	20.0227	45.8974	10.5156	116.699	89.34	69.4277	36.2719	52.6045
AC009093.10	2.91789	5.77717	1.9405	9.72933	12.5142	2.81005	7.8867	9.93182	21.476	11.5713	1.29543	4.0465
AC009093.2	53.4947	108.803	58.2149	76.6185	40.0454	59.011	40.3098	69.5227	57.5556	64.4686	104.929	84.9765
AC009093.3	33.0694	13.4801	52.3934	47.4305	45.8853	60.8843	64.8462	48.4176	39.5158	62.8156	6.47713	37.4301
AC009093.4	12.6442	21.183	4.85124	7.297	15.8513	12.1769	9.6393	2.48295	5.15423	4.1326	3.88628	6.06975
AC009093.5	9.7263	0	0.970248	14.594	0.834279	0.936682	12.2682	9.93182	0	12.3978	16.8405	10.1163
AC009093.6	35.9873	38.5145	28.1372	6.08083	25.0284	21.5437	18.4023	36.0028	15.4627	33.0608	80.3164	22.2558
AC009093.7	15.5621	14.4429	30.0777	21.891	7.50851	8.43014	7.0104	8.69034	3.43615	7.43869	20.7268	7.08138
AC009093.8	8.75367	11.5543	10.6727	9.72933	3.33712	6.55678	4.3815	11.1733	20.6169	10.7448	3.88628	7.08138
AC009093.9	17.5073	8.66575	5.82149	21.891	7.50851	7.49346	4.3815	2.48295	6.87231	6.61217	2.59085	9.10463
AC009095.1	39.8778	73.1775	48.5124	65.673	60.9024	38.404	66.5988	89.3863	53.2604	61.1625	28.4994	33.3836
AC009097.1	0	9.62861	1.9405	6.08083	2.50284	2.81005	3.5052	13.6562	1.71808	3.30608	0	0
AC009097.2	12.6442	9.62861	13.5835	4.86466	2.50284	7.49346	6.1341	11.1733	17.1808	14.8774	20.7268	18.2093
AC009097.3	0	0.962861	0	2.43233	3.33712	0.936682	0	1.24148	0.859039	0	1.29543	0
AC009097.4	0	0	0	0	0	6.55678	0	0	0	1.65304	0	0
AC009101.1	4.86315	3.85145	0	14.594	0	1.87336	1.7526	0	0	0.826521	0	0
AC009101.2	211.061	63.5489	5.82149	148.372	14.1827	118.022	4.3815	80.696	13.7446	6.61217	22.0222	2.02325
AC009102.1	0	5.77717	3.88099	0	0	0.936682	1.7526	1.24148	5.15423	3.30608	11.6588	8.093
AC009102.2	19.4526	13.4801	22.3157	38.9173	44.2168	22.4804	56.9595	39.7273	33.5025	53.7239	9.06798	42.4883
AC009102.3	0	0	7.76198	6.08083	0	0	0	0	0.859039	0.826521	0	1.01163
AC009107.1	0	1.92572	0	0	3.33712	0	0	0	0	0	0	0
AC009107.2	72.9473	108.803	48.5124	54.7275	57.5653	50.5808	70.9803	69.5227	68.7231	71.9073	67.3621	71.8254
AC009108.1	45.7136	60.6603	58.2149	40.1335	36.7083	39.3407	52.578	57.1079	54.9785	76.8664	9.06798	41.4766
AC009108.2	5.83578	0	0	2.43233	0	0	0	0	0.859039	0	0	0
AC009108.3	48.6315	70.2889	34.9289	32.8365	63.4052	95.5416	68.3514	34.7614	73.8773	68.6012	193.018	96.1044
AC009108.4	0	0	3.88099	1.21617	6.67423	4.68341	0	1.24148	0	0.826521	5.1817	0
AC009113.1	881.203	956.121	594.762	828.209	547.287	714.688	567.842	929.866	595.314	609.146	817.413	670.708
AC009118.1	24.3158	5.77717	10.6727	0	35.0397	32.7839	90.2589	64.5568	55.8375	58.683	19.4314	29.3371
AC009118.2	4.86315	0.962861	0	1.21617	0.834279	2.81005	1.7526	1.24148	3.43615	2.47956	2.59085	0
AC009118.3	157.566	171.389	127.102	134.994	130.982	223.867	166.497	155.185	192.425	157.865	275.926	174
AC009119.1	28.2063	50.0688	75.6793	86.3478	59.2338	50.5808	76.2381	54.625	49.8242	34.7139	36.2719	74.8603
AC009119.2	36.9599	57.7717	31.0479	62.0245	56.731	30.9105	44.6913	67.0398	40.3748	27.2752	82.9072	20.2325
AC009119.3	6.80841	6.74003	6.79174	32.8365	19.1884	12.1769	5.2578	22.3466	16.3217	6.61217	6.47713	2.02325
AC009120.1	219.814	329.299	191.139	302.825	322.032	291.308	260.261	278.091	263.725	338.047	73.8393	187.151
AC009120.2	1731.28	1819.81	1206.99	1219.81	1102.92	1459.35	1190.01	1492.26	1504.18	1312.52	1941.84	1445.61
AC009120.3	0	0	0	0	0.834279	0	0	1.24148	0	0	0	0
AC009120.4	162.429	255.158	146.507	240.801	262.798	220.12	238.353	225.949	167.513	292.588	89.3844	108.244
AC009120.5	0	3.85145	0.970248	2.43233	0	0	0	2.48295	1.71808	1.65304	0	1.01163
AC009120.6	15.5621	9.62861	21.3455	17.0263	11.6799	18.7336	20.1549	38.4858	34.3615	12.3978	47.9307	12.1395
AC009120.7	0	0	0	0	0	0	0.8763	0	0	0.826521	0	0
AC009121.1	22.3705	0	1.9405	6.08083	20.0227	1.87336	4.3815	7.44886	5.15423	0.826521	0	12.1395
AC009121.2	6.80841	1.92572	8.73223	37.7012	0	0.936682	3.5052	21.1051	8.59039	11.5713	0	16.186
AC009122.1	0.97263	2.88858	0	3.6485	0.834279	1.87336	1.7526	1.24148	0	5.78565	3.88628	0
AC009123.1	12.6442	10.5915	3.88099	10.9455	5.00567	6.55678	6.1341	6.20738	6.87231	10.7448	0	7.08138
AC009126.1	109.907	149.244	154.269	200.667	163.519	138.629	179.641	94.3522	164.935	183.488	261.676	159.837
AC009127.1	0.97263	0	0	0	0.834279	0	0	0	0	0	0	0
AC009127.2	1.94526	1.92572	0	1.21617	5.83995	0.936682	0	1.24148	4.29519	4.1326	10.3634	9.10463
AC009127.3	15.5621	13.4801	11.643	9.72933	3.33712	7.49346	10.5156	4.96591	6.87231	13.2243	6.47713	16.186
AC009132.1	2.91789	1.92572	3.88099	1.21617	0	0.936682	7.0104	2.48295	1.71808	1.65304	1.29543	1.01163
AC009133.1	546.618	655.709	448.255	494.98	442.168	385.913	472.325	424.585	371.105	429.791	672.326	475.464
AC009133.3	11.6716	21.183	8.73223	3.6485	0.834279	5.62009	11.3919	7.44886	2.57712	1.65304	1.29543	2.02325
AC009134.1	0	0	0	1.21617	0.834279	5.62009	1.7526	1.24148	0	0.826521	0	0
AC009135.1	0	4.81431	1.9405	0	3.33712	0.936682	2.6289	1.24148	0	4.1326	1.29543	2.02325
AC009135.2	0.97263	2.88858	1.9405	0	0	3.74673	0	0	0.859039	0	2.59085	4.0465
AC009137.2	0	0.962861	6.79174	4.86466	4.1714	3.74673	5.2578	3.72443	1.71808	0	0	0
AC009139.1	0.97263	0	2.91074	0	4.1714	0	0.8763	0	0	4.95912	0	0
AC009145.1	5.83578	3.85145	9.70248	34.0527	5.00567	4.68341	0	18.6222	1.71808	1.65304	0	4.0465
AC009145.2	0	0	0	3.6485	0	0	0	2.48295	4.29519	0	2.59085	0
AC009145.4	1.94526	0.962861	0.970248	1.21617	10.8456	10.3035	0	2.48295	10.3085	0	14.2497	13.1511
AC009148.1	48.6315	99.1747	56.2744	55.9436	43.3825	92.7315	55.2069	91.8693	45.529	50.4178	102.339	69.8022
AC009152.1	2.91789	8.66575	0.970248	0	1.66856	0	0	4.96591	0.859039	1.65304	7.77255	0
AC009154.1	1.94526	3.85145	0	1.21617	3.33712	0.936682	0.8763	2.48295	0.859039	3.30608	7.77255	0
AC009154.2	19.4526	4.81431	10.6727	9.72933	12.5142	35.5939	1.7526	8.69034	16.3217	29.7547	69.953	9.10463
AC009158.1	0	0	0	1.21617	0	2.81005	0	0	0	0	0	0
AC009159.1	5.83578	0.962861	1.9405	2.43233	1.66856	11.2402	8.763	4.96591	3.43615	9.09173	14.2497	0
AC009159.2	17.5073	34.663	16.4942	25.5395	31.7026	31.8472	20.1549	48.4176	15.4627	23.1426	12.9543	39.4534
AC009159.3	234.404	249.381	122.251	198.235	169.359	248.221	162.992	278.091	182.975	149.6	489.671	188.162
AC009159.4	8.75367	0.962861	2.91074	23.1072	13.3485	2.81005	5.2578	22.3466	2.57712	14.8774	28.4994	9.10463
AC009163.2	0	0	0	0	0	1.87336	0	0	0	0	0	0
AC009163.3	12.6442	5.77717	6.79174	13.3778	7.50851	12.1769	4.3815	1.24148	6.87231	4.1326	0	2.02325
AC009163.5	68.0841	90.509	85.3818	70.5376	77.5879	70.2512	86.7537	81.9375	60.1327	53.7239	37.5673	63.7324
AC009163.6	3.89052	1.92572	4.85124	4.86466	1.66856	8.43014	0.8763	0	5.15423	9.91825	24.6131	13.1511
AC009163.7	258.72	471.802	230.919	519.303	267.804	197.64	218.199	367.477	219.914	349.618	145.088	255.941
AC009166.1	0	0	0	0	1.66856	0	5.2578	0	3.43615	1.65304	0	0
AC009166.2	4.86315	9.62861	6.79174	7.297	12.5142	1.87336	25.4127	14.8977	7.73135	10.7448	2.59085	23.2674
AC009167.1	0.97263	0	0.970248	1.21617	0	3.74673	0	0	0.859039	0.826521	5.1817	3.03488
AC009171.1	0	0	0	0	0	3.74673	0	0	0	0	0	0
AC009171.2	0	0.962861	4.85124	1.21617	6.67423	0	5.2578	0	5.15423	0.826521	7.77255	0
AC009185.1	2.91789	9.62861	9.70248	19.4587	9.17707	10.3035	11.3919	1.24148	12.8856	14.8774	1.29543	3.03488
AC009220.1	3.89052	12.5172	10.6727	12.1617	10.0113	6.55678	14.0208	2.48295	4.29519	8.26521	14.2497	14.1628
AC009220.2	6.80841	2.88858	3.88099	14.594	15.8513	0.936682	12.2682	4.96591	7.73135	19.01	0	8.093
AC009220.3	18.48	51.9945	21.3455	9.72933	30.034	27.1638	35.9283	29.7954	30.9254	30.5813	19.4314	34.3953
AC009226.1	11.6716	10.5915	11.643	21.891	10.0113	3.74673	12.2682	3.72443	10.3085	9.91825	5.1817	3.03488
AC009227.1	17.5073	13.4801	34.9289	29.188	47.5539	11.2402	64.8462	33.5199	29.2073	43.8056	9.06798	19.2209
AC009228.1	23.3431	7.70289	10.6727	13.3778	18.3541	20.607	13.1445	23.5881	7.73135	21.4895	0	22.2558
AC009229.1	30.1515	25.0344	67.9174	137.427	65.908	34.6572	38.5572	29.7954	5.15423	33.0608	5.1817	32.372
AC009229.2	53.4947	25.9973	98.9653	164.182	88.4336	59.011	28.9179	49.6591	21.476	33.0608	73.8393	34.3953
AC009229.3	5.83578	12.5172	21.3455	17.0263	21.6913	22.4804	4.3815	19.8636	4.29519	7.43869	12.9543	11.1279
AC009229.4	47.6589	46.2173	198.901	173.912	50.0567	29.0371	23.6601	101.801	9.44942	22.3161	11.6588	9.10463
AC009234.1	4.86315	1.92572	0.970248	0	18.3541	2.81005	7.8867	7.44886	1.71808	23.9691	2.59085	4.0465
AC009237.1	0	0.962861	0	1.21617	0	0	0.8763	0	1.71808	1.65304	0	0
AC009237.10	0	0	0	0	0	0	0	0	0.859039	0.826521	0	1.01163
AC009237.14	83.6462	78.9546	79.5603	125.265	76.7537	86.1748	88.5063	85.6619	61.8508	69.4277	63.4758	96.1044
AC009237.15	26.261	82.8061	75.6793	86.3478	73.4166	43.0874	58.7121	55.8665	70.4412	78.5195	44.0445	73.8487
AC009237.3	57.3852	33.7001	121.281	142.291	260.295	95.5416	138.455	152.702	99.6485	186.794	90.6798	90.0347
AC009237.5	0.97263	5.77717	1.9405	6.08083	0	0.936682	0.8763	0	0.859039	2.47956	0	1.01163
AC009237.6	0	0.962861	0	0	0	0	0	1.24148	1.71808	3.30608	0	3.03488
AC009237.8	23.3431	51.9945	34.9289	54.7275	59.2338	34.6572	50.8254	52.142	44.67	55.3769	5.1817	40.465
AC009237.9	0	0	0	1.21617	0	0	1.7526	0	0.859039	0	0	0
AC009238.2	0	0	0.970248	2.43233	0	0	4.3815	0	0	3.30608	0	4.0465
AC009242.1	63.221	77.9918	64.0364	65.673	80.9251	102.098	50.8254	99.3182	57.5556	66.9482	81.6118	63.7324
AC009244.1	25.2884	40.4402	7.76198	18.2425	20.857	19.6703	25.4127	37.2443	14.6037	12.3978	0	23.2674
AC009245.1	15.5621	12.5172	17.4645	13.3778	25.0284	23.4171	14.0208	18.6222	17.1808	6.61217	22.0222	14.1628
AC009248.2	0	0	0	1.21617	0	0	0.8763	0	0	2.47956	0	1.01163
AC009262.1	0	0	2.91074	0	3.33712	0	0	0	2.57712	0.826521	0	0
AC009263.1	0	0	0	0	3.33712	0	0	0	0	1.65304	0	0
AC009264.1	0	0	0.970248	2.43233	0	0	0	0	4.29519	0	1.29543	2.02325
AC009268.1	0.97263	0	0.970248	6.08083	1.66856	0	1.7526	14.8977	0	2.47956	1.29543	4.0465
AC009268.2	6.80841	3.85145	18.4347	19.4587	13.3485	5.62009	0.8763	12.4148	15.4627	1.65304	10.3634	7.08138
AC009269.1	0.97263	0	1.9405	1.21617	5.00567	0.936682	0	1.24148	3.43615	0	1.29543	1.01163
AC009269.3	10.6989	0.962861	1.9405	4.86466	2.50284	0.936682	0.8763	16.1392	4.29519	0.826521	1.29543	1.01163
AC009269.5	16.5347	38.5145	29.1074	20.6748	67.5766	29.0371	72.7329	26.071	16.3217	56.2034	36.2719	5.05813
AC009269.6	72.9473	43.3288	62.0959	37.7012	20.0227	73.0612	8.763	68.2812	36.9387	14.8774	22.0222	37.4301
AC009271.1	0.97263	0.962861	5.82149	9.72933	4.1714	12.1769	0	8.69034	8.59039	7.43869	1.29543	8.093
AC009275.1	263.583	252.27	456.017	439.036	538.944	416.824	820.216	423.344	645.138	595.922	454.694	694.987
AC009276.1	0	0	0	0	1.66856	0	0.8763	0	0.859039	1.65304	0	0
AC009283.1	549.536	591.197	411.385	372.147	392.111	542.339	278.663	487.9	378.836	349.618	914.57	578.65
AC009292.1	0	1.92572	7.76198	8.51316	1.66856	1.87336	0.8763	6.20738	2.57712	0.826521	1.29543	3.03488
AC009292.2	1.94526	2.88858	1.9405	0	3.33712	6.55678	5.2578	3.72443	3.43615	1.65304	10.3634	2.02325
AC009299.1	0.97263	5.77717	23.286	0	4.1714	16.8603	0	1.24148	18.8988	9.91825	25.9085	0
AC009299.2	9.7263	10.5915	15.524	7.297	2.50284	11.2402	13.1445	11.1733	9.44942	11.5713	2.59085	6.06975
AC009299.3	73.9199	48.1431	46.5719	53.5113	53.3939	18.7336	39.4335	34.7614	25.7712	47.9382	19.4314	30.3488
AC009302.1	0	1.92572	3.88099	2.43233	5.83995	3.74673	0.8763	1.24148	2.57712	1.65304	2.59085	4.0465
AC009303.1	0.97263	4.81431	4.85124	12.1617	11.6799	4.68341	1.7526	4.96591	5.15423	3.30608	0	1.01163
AC009303.2	5.83578	0	2.91074	1.21617	6.67423	5.62009	0	1.24148	3.43615	4.1326	1.29543	0
AC009303.4	300.543	268.638	392.95	519.303	791.731	394.343	498.614	397.273	514.564	625.676	511.693	444.104
AC009305.1	0	0	3.88099	0	0	0	0	0	2.57712	3.30608	0	0
AC009309.1	39.8778	24.0715	44.6314	47.4305	54.2281	38.404	45.5676	29.7954	41.2339	38.02	60.885	29.3371
AC009312.1	3.89052	0	4.85124	0	25.8626	4.68341	37.6809	3.72443	8.59039	10.7448	0	7.08138
AC009313.1	0	0.962861	0	1.21617	0.834279	0	0	1.24148	0	2.47956	1.29543	0
AC009314.1	1.94526	0	0.970248	1.21617	0	0	0	0	0	0	0	2.02325
AC009318.1	500.905	232.05	292.045	246.882	752.52	425.254	504.749	389.824	571.261	970.335	202.086	217.499
AC009318.2	181.882	127.098	162.031	120.4	91.7707	132.072	122.682	162.633	102.226	100.009	103.634	189.174
AC009318.3	52.522	64.5117	74.7091	85.1316	88.4336	73.9979	81.4959	70.7642	79.0315	76.0399	84.2027	92.0579
AC009318.4	66.1388	47.1802	62.0959	53.5113	120.97	135.819	71.8566	81.9375	134.01	170.263	178.769	80.93
AC009319.1	5.83578	4.81431	1.9405	3.6485	1.66856	0	0.8763	1.24148	3.43615	0.826521	1.29543	0
AC009320.1	13.6168	14.4429	20.3752	31.6203	36.7083	18.7336	41.1861	29.7954	28.3483	33.8874	32.3856	53.6161
AC009336.1	11.6716	56.8088	22.3157	17.0263	50.0567	16.8603	28.9179	21.1051	27.4892	34.7139	25.9085	40.465
AC009336.2	35.0147	31.7744	57.2446	44.9981	21.6913	59.9477	15.7734	49.6591	71.3002	18.1835	62.1804	39.4534
AC009336.3	0.97263	0	6.79174	2.43233	16.6856	6.55678	17.526	11.1733	12.0265	9.91825	0	39.4534
AC009362.1	0	1.92572	0	4.86466	0	0.936682	0	0	0	0	0	0
AC009365.2	1.94526	0	0.970248	1.21617	0.834279	0.936682	1.7526	1.24148	1.71808	4.95912	0	0
AC009396.1	0	0	0	0	0.834279	0	0.8763	0	0	1.65304	0	1.01163
AC009403.1	208.143	264.787	186.288	232.288	188.547	222.93	191.91	254.503	188.988	171.916	186.541	231.662
AC009403.2	10.6989	7.70289	3.88099	13.3778	9.17707	9.36682	6.1341	17.3807	4.29519	8.26521	6.47713	3.03488
AC009404.1	213.006	341.816	276.521	314.987	353.734	225.74	255.879	276.849	280.906	276.884	347.174	416.79
AC009407.1	8.75367	3.85145	14.5537	13.3778	16.6856	7.49346	10.5156	22.3466	24.9121	9.09173	24.6131	30.3488
AC009411.1	0	0	0	0	0	0	0	0	0	0	3.88628	0
AC009414.2	69.0567	35.6259	73.7388	68.1053	78.4222	81.4913	62.2173	147.736	79.8906	47.9382	165.814	86.9998
AC009435.1	0.97263	0	0	0	0	0	0	0	0	4.1326	0	1.01163
AC009446.1	0	3.85145	0.970248	0	0	0	0	0	0	0	0	0
AC009464.1	5.83578	5.77717	0	7.297	4.1714	7.49346	1.7526	9.93182	6.01327	8.26521	1.29543	2.02325
AC009480.1	0	8.66575	0.970248	1.21617	1.66856	0.936682	2.6289	0	0	1.65304	0	2.02325
AC009486.1	92.3999	68.3632	42.6909	92.4286	76.7537	39.3407	56.0832	54.625	36.0796	57.8565	6.47713	47.5464
AC009487.2	60.3031	70.2889	61.1256	60.8083	32.5369	60.8843	33.2994	42.2102	36.0796	78.5195	12.9543	22.2558
AC009487.4	0	0	0.970248	0	0	0	0	0	0	0.826521	0	0
AC009495.1	9.7263	5.77717	12.6132	12.1617	5.83995	4.68341	3.5052	7.44886	4.29519	8.26521	5.1817	5.05813
[truncated: 40,898 more rows]
