# Supplementary material for: Transcriptomic analysis of human sensory neurons in painful diabetic neuropathy reveals inflammation and neuronal loss
Source: Sci Rep. 2022 Mar 18;12:4729. doi: 10.1038/s41598-022-08100-8 (PMC8933403; doi:10.1038/s41598-022-08100-8)
Supplement: Supplementary file 7 — Supplementary Information 7. [file 41598_2022_8100_MOESM7_ESM.xlsx]

## Sheet: S6 Immunoglobulin
		baseMean	log2FoldChange	lfcSE	stat	pvalue	padj	weight
1	IGKV3-20	687.6	3.65939	0.388088	9.42927	4.12935e-21	6.97716e-17	2.52893	Immunoglobulin Kappa Variable 3-20
2	IGKV1-39	138.718	4.20777	0.51306	8.20132	2.37757e-16	2.42238e-12	2.09699	Immunoglobulin Kappa Variable 1-39 (Gene/Pseudogene)
3	IGHV3-33	147.472	3.88612	0.490922	7.91596	2.45353e-15	1.0506e-11	2.49474	Immunoglobulin Heavy Variable 3-33
4	IGKV1-5	300.959	3.05852	0.396115	7.7213	1.15148e-14	4.02815e-11	2.44295	Immunoglobulin Kappa Variable 1-5
5	IGHG2	680.226	3.52962	0.472729	7.46648	8.23668e-14	1.75362e-10	3.34501	Immunoglobulin Heavy Constant Gamma 2 (G2m Marker)
6	IGLV1-44	217.507	3.74564	0.503504	7.43914	1.01343e-13	2.47734e-10	2.49715	Immunoglobulin Lambda Variable 1-44
7	IGLV1-47	116.175	3.48043	0.489121	7.11568	1.11359e-12	2.64221e-09	2.00101	Immunoglobulin Lambda Variable 1-47
8	IGLC2	566.557	3.11322	0.454585	6.84848	7.46365e-12	1.26109e-08	2.52893	Immunoglobulin Lambda Constant 2
9	IGLV2-23	94.5267	3.35765	0.497579	6.74798	1.49916e-11	2.56416e-08	2.27113	Immunoglobulin Lambda Variable 2-23
10	IGKV1-17	1261.87	7.51723	1.13279	6.63603	3.22236e-11	6.0674e-08	1.89114	Immunoglobulin Kappa Variable 1-17
11	IGKV3-11	208.606	2.84433	0.440037	6.46384	1.02081e-10	1.00309e-07	3.34501	Immunoglobulin Kappa Variable 3-11
12	IGHV1-3	539.771	6.78109	1.05114	6.4512	1.10969e-10	1.01253e-07	3.34501	Immunoglobulin Heavy Variable 1-3
13	IGKV4-1	1090.62	4.52812	0.731644	6.18897	6.05605e-10	5.88485e-07	2.44295	Immunoglobulin Kappa Variable 4-1
14	IGLC3	208.208	2.63444	0.425727	6.18809	6.08957e-10	5.88485e-07	2.52893	Immunoglobulin Lambda Constant 3 (Kern-Oz+ Marker)
15	IGHG3	409.055	3.3407	0.545385	6.1254	9.04535e-10	8.04394e-07	2.52893	Immunoglobulin Heavy Constant Gamma 3 (G3m Marker)
16	IGHV4-61	60.0481	4.44434	0.725872	6.12275	9.19714e-10	1.23248e-06	1.5184	Immunoglobulin Heavy Variable 4-61
17	IGKV3D-20	35.7921	3.98546	0.660086	6.03779	1.56237e-09	2.41302e-06	1.15278	Immunoglobulin Kappa Variable 3D-20
18	IGLV5-45	31.6115	4.84177	0.811533	5.9662	2.42847e-09	3.60064e-06	1.15278	Immunoglobulin Lambda Variable 5-45
19	IGLV3-19	139.834	3.02437	0.528001	5.72796	1.01647e-08	7.39731e-06	2.09699	Immunoglobulin Lambda Variable 3-19
20	IGHG1	6004.62	4.34721	0.75322	5.77151	7.85665e-09	7.74705e-06	1.49429	Immunoglobulin Heavy Constant Gamma 1 (G1m Marker)
21	IGKC	5945.26	3.83043	0.666654	5.74575	9.15123e-09	8.86358e-06	1.47056	Immunoglobulin Kappa Constant
22	IGLV1-50	40.2952	3.72145	0.648973	5.73437	9.78759e-09	1.14781e-05	1.15278	Immunoglobulin Lambda Variable 1-50 (Non-Functional)
23	IGHV1-18	159.772	4.86673	0.878443	5.54018	3.02158e-08	1.50159e-05	2.52893	Immunoglobulin Heavy Variable 1-18
24	IGKV1-12	69.6509	3.59067	0.673163	5.33403	9.60556e-08	4.70069e-05	2.49474	Immunoglobulin Kappa Variable 1-12
25	IGHJ4	9.876	4.10945	0.701084	5.86157	4.58506e-09	5.36085e-05	0.101518	Immunoglobulin Heavy Joining 4
26	IGHV4-55	43.2155	3.80682	0.707355	5.38177	7.37575e-08	5.54823e-05	1.53526	Immunoglobulin Heavy Variable 4-55 (Pseudogene)
27	IGHG4	190.177	4.02915	0.768545	5.24256	1.5836e-07	7.13787e-05	2.49474	Immunoglobulin Heavy Constant Gamma 4 (G4m Marker)
28	IGKV2-30	53.3785	3.14511	0.615583	5.10915	3.23609e-07	0.000165579	1.5184	Immunoglobulin Kappa Variable 2-30
29	IGHGP	207.524	4.30665	0.862876	4.99104	6.00541e-07	0.000187574	2.44295	Immunoglobulin Heavy Constant Gamma P (Non-Functional)
30	IGHJ6	9.40646	4.20288	0.757163	5.55083	2.84315e-08	0.00020995	0.101518	Immunoglobulin Heavy Joining 6
31	IGHV6-1	134.19	6.76451	1.35728	4.98388	6.23223e-07	0.000218954	2.09699	Immunoglobulin Heavy Variable 6-1
32	IGHV3-62	14.9771	5.60045	1.02818	5.44698	5.12333e-08	0.000221096	0.165026	Immunoglobulin Heavy Variable 3-62 (Pseudogene)
33	IGLV2-14	205.854	2.64527	0.534805	4.94623	7.56663e-07	0.000221096	2.44295	Immunoglobulin Lambda Variable 2-14
34	IGLV3-21	237.962	4.6267	0.959347	4.82276	1.41583e-06	0.000358588	2.44295	Immunoglobulin Lambda Variable 3-21
35	IGHV3-72	36.187	2.84823	0.5753	4.95085	7.38897e-07	0.000358588	1.24516	Immunoglobulin Heavy Variable 3-72
36	IGKV3-15	378.354	3.67641	0.781197	4.70612	2.52474e-06	0.000424365	3.34501	Immunoglobulin Kappa Variable 3-15
37	IGHV3-11	920.815	5.57531	1.17984	4.72548	2.29572e-06	0.00050829	2.44295	Immunoglobulin Heavy Variable 3-11 (Gene/Pseudogene)
38	IGHV3-48	191.837	4.30846	0.925558	4.65498	3.24005e-06	0.000777403	2.00101	Immunoglobulin Heavy Variable 3-48
39	IGHV1OR15-3	33.4173	6.81319	1.45417	4.68527	2.79595e-06	0.000993686	1.2524	Immunoglobulin IGHV1OR15-3-Like Pseudogene
40	IGHV1-69	110.015	5.35976	1.21892	4.39714	1.09689e-05	0.00171591	2.52893	Immunoglobulin Heavy Variable 1-69
41	IGKV1-8	58.7547	6.32987	1.41943	4.45946	8.21683e-06	0.0021113	1.42135	Immunoglobulin Kappa Variable 1-8
42	IGHV3-74	71.3033	1.94823	0.456675	4.26611	1.98909e-05	0.00318255	2.00101	Immunoglobulin Heavy Variable 3-74
43	IGHV4-31	17.0964	4.67154	1.00328	4.65626	3.22007e-06	0.00357542	0.269113	Immunoglobulin Heavy Variable 4-31
44	IGLV2-8	38.0889	2.63244	0.607097	4.33611	1.45026e-05	0.00361233	1.18311	Immunoglobulin Lambda Variable 2-8
45	IGLV1-36	32.158	5.78108	1.3389	4.31778	1.57603e-05	0.00361781	1.24516	Immunoglobulin Lambda Variable 1-36
46	IGKV1-9	3551.72	6.67685	1.57884	4.22895	2.34785e-05	0.00398899	1.59764	Immunoglobulin Kappa Variable 1-9
47	IGHV3-53	53.0241	4.2954	1.01512	4.23141	2.32226e-05	0.00409564	1.5184	Immunoglobulin Heavy Variable 3-53
48	IGLV3-16	6.11068	4.51452	0.93363	4.83545	1.32845e-06	0.00486004	0.0679065	Immunoglobulin Lambda Variable 3-16
49	IGLV7-43	40.3515	5.35356	1.28427	4.16858	3.06507e-05	0.00553596	1.24516	Immunoglobulin Lambda Variable 7-43
50	IGKV1-6	185.855	4.24404	1.0593	4.00648	6.16307e-05	0.0059464	2.27113	Immunoglobulin Kappa Variable 1-6
51	IGKV1-33	18.9392	2.39613	0.576456	4.15666	3.22936e-05	0.00643029	1.01704	Immunoglobulin Kappa Variable 1-33
52	IGHV3-21	86.5574	2.35353	0.592328	3.97335	7.08683e-05	0.00683523	2.07023	Immunoglobulin Heavy Variable 3-21
53	IGLV1-51	130.019	1.11985	0.29787	3.75951	0.000170249	0.0103773	2.49474	Immunoglobulin Lambda Variable 1-51
54	IGHV3-43	22.9462	6.14684	1.46887	4.18473	2.85509e-05	0.0137138	0.279852	Immunoglobulin Heavy Variable 3-43
55	IGHV4-59	212.386	4.27972	1.17684	3.63662	0.000276239	0.0145097	2.44295	Immunoglobulin Heavy Variable 4-59
56	IGHV3-13	6.67579	5.10308	1.1424	4.46699	7.93296e-06	0.0157957	0.0616668	Immunoglobulin Heavy Variable 3-13
57	IGKV1-16	120.339	3.72637	1.05239	3.54086	0.00039883	0.0197255	2.09699	Immunoglobulin Kappa Variable 1-16
58	IGHV3-64	36.6815	5.58197	1.52586	3.65826	0.000253937	0.0211766	1.18311	Immunoglobulin Heavy Variable 3-64
59	IGHJ3	18.6689	5.78931	1.4477	3.99897	6.36201e-05	0.0218784	0.279852	Immunoglobulin Heavy Joining 3
60	IGKV1D-8	8.69511	4.23924	1.01772	4.16542	3.10782e-05	0.027048	0.100403	Immunoglobulin Kappa Variable 1D-8
61	IGHV4-39	69.5403	3.28868	0.96701	3.40088	0.000671704	0.0282943	2.00101	Immunoglobulin Heavy Variable 4-39
62	IGHA2	87.112	1.73141	0.532039	3.25429	0.00113675	0.0329933	2.49474	Immunoglobulin Heavy Constant Alpha 2 (A2m Marker)
63	IGHM	224.291	1.69726	0.54052	3.14004	0.00168922	0.0345871	3.34501	Immunoglobulin Heavy Constant Mu
64	IGLV2-11	63.2326	2.13621	0.63252	3.3773	0.000732009	0.0347356	1.42481	Immunoglobulin Lambda Variable 2-11
65	IGLV8-61	39.3681	2.66165	0.783781	3.39591	0.000684006	0.0359589	1.2524	Immunoglobulin Lambda Variable 8-61
66	IGLV3-9	7.07161	4.29551	1.05129	4.08593	4.3901e-05	0.0378472	0.0733487	Immunoglobulin Lambda Variable 3-9 (Gene/Pseudogene)
67	IGHV1-2	59.6307	2.33039	0.701635	3.32138	0.000895739	0.037955	1.47262	Immunoglobulin Heavy Variable 1-2
68	IGKV3D-15	52.5462	2.10854	0.63709	3.30964	0.000934169	0.0381273	1.5184	Immunoglobulin Kappa Variable 3D-15 (Gene/Pseudogene)
69	IGHV3-73	29.2661	2.47465	0.756237	3.27232	0.00106667	0.0461521	1.2524	Immunoglobulin Heavy Variable 3-73
70	IGLV3-25	91.7989	2.81211	0.897799	3.13222	0.00173489	0.0465301	2.00101	Immunoglobulin Lambda Variable 3-25
71	IGHA1	468.074	1.66656	0.551113	3.024	0.0024946	0.0499549	2.52893	Immunoglobulin Heavy Constant Alpha 1
