# Supplementary material for: Transcriptomic analysis of human sensory neurons in painful diabetic neuropathy reveals inflammation and neuronal loss
Source: Sci Rep. 2022 Mar 18;12:4729. doi: 10.1038/s41598-022-08100-8 (PMC8933403; doi:10.1038/s41598-022-08100-8)
Supplement: Supplementary file 8 — Supplementary Information 8. [file 41598_2022_8100_MOESM8_ESM.xlsx]

## Sheet: S7 DisGeNET
DisGeNET
MedGen Concept Id: C0030193
Gene	baseMean	log2FoldChange	padj
ABCB1	5984.99	0.742523	0.0257721	ATP Binding Cassette Subfamily B Member 1
ADORA1	773.119	-1.00791	0.0338574	Adenosine A1 Receptor
ADRA2C	282.628	-1.1038	0.034391	Adrenoceptor Alpha 2C
ALB	103.23	-1.3425	0.0320139	Albumin
ANXA1	24724.9	0.819498	0.0492745	Annexin A1
APOE	41222.5	-1.18878	0.0137952	Apolipoprotein E
ARL6IP1	40341.5	-0.485388	0.0466446	ADP Ribosylation Factor Like GTPase 6 Interacting Protein 1
ASIC3	1674.79	-1.56128	0.00397228	Acid Sensing Ion Channel Subunit 3
BCL6	26563.6	0.653839	0.0314462	BCL6 Transcription Repressor
C5AR1	4373.55	1.75361	1.50159e-05	Complement C5a Receptor 1
C5AR2	747.485	1.67989	7.08022e-06	Complement Component 5a Receptor 2
CCR5	1258.77	0.942835	0.0338574	C-C Motif Chemokine Receptor 5 (Gene/Pseudogene)
CCRL2	234.641	0.948277	0.0264214	C-C Motif Chemokine Receptor Like 2
CD163	105416	1.36671	0.0352378	CD163 Molecule
CD79A	23.1001	2.57334	0.00875759	CD79a Molecule
CDK5	3458.57	-0.698612	0.0472178	Cyclin Dependent Kinase 5
CFI	3838.49	1.17383	0.0071206	Complement Factor I
CHGA	4400.5	-0.74146	0.0449099	Chromogranin A
CPEB1	7972.53	-0.576744	0.0452851	Cytoplasmic Polyadenylation Element Binding Protein 1
CXCL13	1439.04	-1.32406	0.0101824	C-X-C Motif Chemokine Ligand 13
CXCL2	126.546	1.43912	0.00171591	C-X-C Motif Chemokine Ligand 2
EREG	66.4388	2.41396	0.0238661	Epiregulin
ERN1	1878.23	0.498252	0.0449818	Endoplasmic Reticulum To Nucleus Signaling 1
ESR2	223.374	1.04461	0.00875759	Estrogen Receptor 2
FGF18	123.069	-1.71765	0.00310669	Fibroblast Growth Factor 18
FOXC1	2057.2	0.4686	0.0375403	Forkhead Box C1
FPR1	4452.5	1.36649	0.0378472	Formyl Peptide Receptor 1
GAL3ST1	383.563	-1.20597	0.0221251	Galactose-3-O-Sulfotransferase 1
HSD11B1	361.707	2.29443	0.000549572	Hydroxysteroid 11-Beta Dehydrogenase 1
ICAM1	978.385	0.935588	0.00545696	Intercellular Adhesion Molecule 1
IGHG1	6004.62	4.34721	7.74705e-06	Immunoglobulin Heavy Constant Gamma 1 (G1m Marker)
IGHM	224.291	1.69726	0.0345871	Immunoglobulin Heavy Constant Mu
IL10	72.7208	2.04079	0.00361781	Interleukin 10
IL18R1	800.355	1.12947	0.0209369	Interleukin 18 Receptor 1
IL1R1	4232.39	0.997523	0.00316857	Interleukin 1 Receptor Type 1
IL24	34.3287	1.67621	0.0290293	Interleukin 24
ITGAM	3353.95	0.640008	0.0400221	Integrin Subunit Alpha M
JPT1	7121.29	-0.738198	0.0297851	Jupiter Microtubule Associated Homolog 1
KCNIP3	4569.32	-1.08726	0.0314462	Potassium Voltage-Gated Channel Interacting Protein 3 (Calsenilin)
KCNQ2	1904.07	-1.019	0.0371423	Potassium Voltage-Gated Channel Subfamily Q Member 2
KCNT1	1768.68	-1.63211	0.0153763	Potassium Sodium-Activated Channel Subfamily T Member 1
LCTL	777.166	-0.712612	0.0354672	Lactase Like
LIF	288.143	3.5987	0.000800293	LIF Interleukin 6 Family Cytokine
LPAR3	5897.35	-1.45743	0.0389165	Lysophosphatidic Acid Receptor 3
LRG1	64.4503	1.85529	0.000104401	Leucine Rich Alpha-2-Glycoprotein 1
MAP3K8	3660.09	0.777426	0.0144379	Mitogen-Activated Protein Kinase Kinase Kinase 8
MMEL1	1057.61	-0.661422	0.0347151	Membrane Metalloendopeptidase Like 1
NMB	3260.93	-0.729975	0.0294139	Neuromedin B
OPRK1	1243.53	-1.35112	0.00415757	Opioid Receptor Kappa 1
P2RX6	1769.92	-0.900096	0.0238661	Purinergic Receptor P2X 6
PCSK1N	83.9938	-1.90816	0.0244751	Proprotein Convertase Subtilisin/Kexin Type 1 Inhibitor
PDIA2	836.321	-1.11872	0.0163415	Protein Disulfide Isomerase Family A Member 2
PDK1	1523.18	0.638793	0.0294053	Pyruvate Dehydrogenase Kinase 1
PEG10	18143.4	-0.58283	0.0347497	Paternally Expressed 10
PENK	1272.96	1.6501	0.0184786	Proenkephalin
PHLDA2	171.916	-2.69858	0.000101051	Pleckstrin Homology Like Domain Family A Member 2
PPP1R1A	671.094	-1.17801	0.00509981	Protein Phosphatase 1 Regulatory Inhibitor Subunit 1A
PRDM12	2389.46	-1.46974	0.00875759	PR/SET Domain 12
PVALB	3368.57	-1.41439	0.0323431	Parvalbumin
RRAD	112.583	-1.72891	0.0308495	RRAD, Ras Related Glycolysis Inhibitor And Calcium Channel Regulator
S100A8	2442.63	2.4246	0.00124027	S100 Calcium Binding Protein A8
S100A9	3616.01	2.73386	1.14781e-05	S100 Calcium Binding Protein A9
S100B	93782.4	-0.607559	0.0461521	S100 Calcium Binding Protein B
S1PR3	6123.8	0.705292	0.0286046	Sphingosine-1-Phosphate Receptor 3
SERPINA3	549.648	1.06203	0.0282943	Serpin Family A Member 3
SHANK2	5464.08	-0.790551	0.0316661	SH3 And Multiple Ankyrin Repeat Domains 2
SLA	6361.48	1.00233	0.00398899	Src Like Adaptor
SLC12A3	187.106	-1.07053	0.0209369	Solute Carrier Family 12 Member 3
SLC17A7	4688.44	-0.942489	0.0332943	Solute Carrier Family 17 Member 7
SOCS3	2813.3	1.80165	0.000151489	Suppressor Of Cytokine Signaling 3
SPX	343.128	-0.739259	0.0143284	Spexin Hormone
SRGN	24997.9	1.14648	0.0061981	Serglycin
STMN1	44899.5	-0.381097	0.0347151	Stathmin 1
TGFBI	13281.8	1.35193	0.000628583	Transforming Growth Factor Beta Induced
TLX3	149.537	-1.66091	0.015315	T Cell Leukemia Homeobox 3
TMPRSS6	98.2147	-1.30963	0.0449675	Transmembrane Serine Protease 6
TNF	98.5541	-1.9024	0.0328209	Tumor Necrosis Factor
TNFRSF11B	146.43	1.32404	0.000622341	TNF Receptor Superfamily Member 11b
TXNIP	196464	1.00859	0.0490365	Thioredoxin Interacting Protein
