# Supplementary material for: Transcriptomic analysis of human sensory neurons in painful diabetic neuropathy reveals inflammation and neuronal loss
Source: Sci Rep. 2022 Mar 18;12:4729. doi: 10.1038/s41598-022-08100-8 (PMC8933403; doi:10.1038/s41598-022-08100-8)
Supplement: Supplementary file 9 — Supplementary Information 9. [file 41598_2022_8100_MOESM9_ESM.xlsx]

## Sheet: S8 PainGenesdb
Gene:	BaseMean	Log2FoldChange	Padj		Mouse Homolog:	Protein Name:	Nociception:	Hypersensitivity:	Analgesia:
ABCB1	5984.99	0.742523	0.0257721		Abcb1a	ATP-binding cassette, sub-family B (MDR/TAP), member 1A	▬	●	▲		▲ = mutant more sensitive
ADORA1	773.119	-1.00791	0.0338574		Adora1	adenosine A1 receptor	▲	▲	▬		▼ = mutant less sensitive
ADRA2C	282.628	-1.1038	0.034391		Adra2c	adrenergic receptor, alpha 2c	●	●	▼		▬ = no difference
ANXA1	24724.9	0.819498	0.0492745		Anxa1	annexin A1	▲	●	●		● = not tested
APOE	41222.5	-1.18878	0.0137952		Apoe	apolipoprotein E	?	●	●		? = contradictory data
BHLHE22	262.865	1.33223	0.049485		Bhlhe22	basic helix-loop-helix family, member e22	▼	●	●
C5AR1	4373.55	1.75361	1.50159e-05		C5ar1	complement component 5a receptor 1	▬	▼	●
CCR5	1258.77	0.942835	0.0338574		Ccr5	chemokine (C-C motif) receptor 5	▼	●	●
CCR7	88.0517	1.67903	0.00204287		Ccr7	chemokine (C-C motif) receptor 7	▬	▼	●
CDK5	3458.57	-0.698612	0.0472178		Cdk5	cyclin-dependent kinase 5	▼	●	●
CRIP2	2257.71	-1.23529	0.0486237		Crip2	cysteine rich protein 2	▲	▲	●
CSF2RB	804.223	0.883922	0.0310075		Csf2rb	colony stimulating factor 2 receptor, beta, low-affinity	▬	▬	▼
CTBS	1611.91	0.746329	0.00729405		Ctsb	cathepsin B	▬	▼	●
ESR2	223.374	1.04461	0.00875759		Esr2	estrogen receptor 2 (beta)	▼	▬	●
GLRA3	413.12	1.66647	0.000891178		Glra3	glycine receptor, alpha 3 subunit	▬	▼	▼
GPR84	207.913	1.66056	0.000513152		Gpr84	G protein-coupled receptor 84	▬	▼	●
GRM4	997.924	-1.22751	0.0111696		Grm4	glutamate receptor, metabotropic 4	?	●	●
HOXB8	1638.44	-1.16209	0.0212513		Hoxb8	homeobox B8	▼	●	●
IL10	72.7208	2.04079	0.00361781		Il10	interleukin 10	▼	●	●
IL1R1	4232.39	0.997523	0.00316857		Il1r1	interleukin 1 receptor, type 1	▼	▼	?
IL1RL1	533.723	2.52772	0.000225955		Il1rl1	interleukin 1 receptor-like 1	▼	▼	●
KCNIP3	4569.32	-1.08726	0.0314462		Kcnip3	Kv channel interacting protein 3, calsenilin	▼	▼	▼
KCNQ2	1904.07	-1.019	0.0371423		Kcnq2	potassium voltage-gated channel, subfamily Q, member 2	▲	●	●
KCNT1	1768.68	-1.63211	0.0153763		Kcnt1	potassium channel, subfamily T, member 1	▬	▲	●
LRP3	873.72	-0.996569	0.0173805		Lpar3	lysophosphatidic acid receptor 3	▬	▼	●
MAP3K8	3660.09	0.777426	0.0144379		Map3k8	mitogen activated protein kinase kinase kianse 8	▬	▼	●
NPTX1	5481.17	-1.01986	0.0400221		Nptx1	neuronal pentraxin 1	▬	▼	●
NTSR2	227.839	-0.8856	0.032653		Ntsr2	neurotensin receptor 2	▼	●	▼
OPRK1	1243.53	-1.35112	0.00415757		Oprk1	opioid receptor, kappa 1	▬	▲	▼
PENK	1272.96	1.6501	0.0184786		Penk	preproenkephalin	?	●	?
PRKAR1B	4623.62	-0.909809	0.0268581		Prkar1b	protein kinase, cAMP dependent regulatory, type I beta	▼	▼	●
PRLHR	30.9082	3.13982	0.000344558		Prlhr	prolactin releasing hormone receptor	▼	●	▲
S100B	93782.4	-0.607559	0.0461521		S100b	S100 protein, beta polypeptide, neural	●	▼	●
S1PR3	6123.8	0.705292	0.0286046		S1pr3	sphingosine-1-phosphate receptor 3	▼	▼	●
SERPINA3	549.648	1.06203	0.0282943		Serpina3n	serine (or cysteine) peptidase inhibitor, clade A, member 3N	▬	▲	●
SLC17A7	4688.44	-0.942489	0.0332943		Slc17a7	solute carrier family 17 (sodium-dependent inorganic phosphate cotransporter), member 7	?	▬	●
SLC6A6	3149.05	0.783262	0.0494773		Slc6a6	solute carrier family 6 (neurotransmitter transporter, serotonin), member 6	▼	●	●
TNF	98.5541	-1.9024	0.0328209		Tnf	tumor necrosis factor	▬	▼	●
