# Supplementary material for: Transcriptomic analysis of human sensory neurons in painful diabetic neuropathy reveals inflammation and neuronal loss
Source: Sci Rep. 2022 Mar 18;12:4729. doi: 10.1038/s41598-022-08100-8 (PMC8933403; doi:10.1038/s41598-022-08100-8)
Supplement: Supplementary file 10 — Supplementary Information 10. [file 41598_2022_8100_MOESM10_ESM.xlsx]

## Sheet: S9 GO 0007399
GO:0007399
nervous system development
	baseMean	log2FoldChange	padj
ANXA1	24724.9	0.819498	0.0492745	Annexin A1
AREG	405.123	2.21254	0.00743577	Amphiregulin
ATP8B1	684.27	0.571289	0.0212528	ATPase Phospholipid Transporting 8B1
BCL6	26563.6	0.653839	0.0314462	BCL6 Transcription Repressor
BHLHE22	262.865	1.33223	0.049485	Basic Helix-Loop-Helix Family Member E22
C5AR1	4373.55	1.75361	1.50159e-05	Complement C5a Receptor 1
COL4A1	33351.7	0.596076	0.0331176	Collagen Type IV Alpha 1 Chain
DLL4	578.986	0.84694	0.0317125	Delta Like Canonical Notch Ligand 4
FOXC1	2057.2	0.4686	0.0375403	Forkhead Box C1
FPR2	164.326	2.05447	0.00875759	Formyl Peptide Receptor 2
FZD10	80.8218	1.06559	0.0314462	Frizzled Class Receptor 10
HAP1	418.252	1.2147	0.0487273	Huntingtin Associated Protein 1
HMGB2	10414.7	0.760266	0.0134307	High Mobility Group Box 2
HOXD10	468.137	0.848697	0.00965829	Homeobox D10
ITGA1	5436.12	0.654506	0.00624386	Integrin Subunit Alpha 1
LHX6	274.169	1.12279	0.0495156	LIM Homeobox 6
LIF	288.143	3.5987	0.000800293	LIF Interleukin 6 Family Cytokine
MAL2	608.96	1.35797	0.0184	Mal, T Cell Differentiation Protein 2 (Gene/Pseudogene)
NGEF	468.451	1.92221	0.0012486	Neuronal Guanine Nucleotide Exchange Factor
NRP1	9120.64	0.719827	0.0347151	Neuropilin 1
NRP2	23689.9	0.663495	0.0388176	Neuropilin 2
PCDHB8	90.9311	1.09797	0.00842387	Protocadherin Beta 8
PENK	1272.96	1.6501	0.0184786	Proenkephalin
PRDM1	1426.65	0.811036	0.000315154	PR/SET Domain 1
PROX1	634.076	0.745087	0.0412474	Prospero Homeobox 1
RCAN1	13380.2	1.3598	0.0429477	Regulator Of Calcineurin 1
RGS2	7568.01	1.60716	0.0003603	Regulator Of G Protein Signaling 2
S100A8	2442.63	2.4246	0.0012403	S100 Calcium Binding Protein A8
S100A9	3616.01	2.73386	1.14781e-05	S100 Calcium Binding Protein A9
SEMA6B	308.697	0.915259	0.036097	Semaphorin 6B
SLC7A11	246.233	1.39999	0.00541159	Solute Carrier Family 7 Member 11
TNFRSF8	196.033	1.4931	0.00489779	TNF Receptor Superfamily Member 8
WNT2	148.801	1.11976	0.0326194	Wnt Family Member 2
