# Supplementary material for: Transcriptomic analysis of human sensory neurons in painful diabetic neuropathy reveals inflammation and neuronal loss
Source: Sci Rep. 2022 Mar 18;12:4729. doi: 10.1038/s41598-022-08100-8 (PMC8933403; doi:10.1038/s41598-022-08100-8)
Supplement: Supplementary file 11 — Supplementary Information 11. [file 41598_2022_8100_MOESM11_ESM.xlsx]

## Sheet: S10 Quality Table
Sample	RIN	Post-Trimming Minimum Average Phred Score	Read Count (millions)	% Uniquely mapped reads
Con1	7	34.9985	96.6	0.762
Con2	8.4	35.0219	80.5	0.716
Con3	8.7	35.0881	113.7	0.811
Con4	7.2	35.0459	108.5	0.785
Con5	8.2	35.1584	76.5	0.775
Con6	8.3	35.1734	110.7	0.788
Con7	6.8	34.8987	105.4	0.758
DPN1	7.9	34.9722	116.9	0.786
DPN2	8.6	35.188	79.1	0.783
DPN3	8.4	34.9226	97.8	0.776
DPN4	8	34.8377	95.5	0.771
DPN5	7.8	35.1643	98	0.78
